# Supplementary material for: The Ubiquitin-Proteasome System Participates in Sperm Surface Subproteome Remodeling during Boar Sperm Capacitation
Source: Biomolecules. 2023 Jun 15;13(6):996. doi: 10.3390/biom13060996 (PMC10296210; doi:10.3390/biom13060996)
Supplement: Supplementary file 1 [file biomolecules-13-00996-s001.zip]

Archive with 2 entries (2 files):
- Supplementary_Data_File_S1-UniProt_Accessions_List.xlsx
- Supplementary_Data_File_S2-GO_Enrichment_Analysis.xlsx
