# Supplementary material for: The Ubiquitin-Proteasome System Participates in Sperm Surface Subproteome Remodeling during Boar Sperm Capacitation
Source: Biomolecules. 2023 Jun 15;13(6):996. doi: 10.3390/biom13060996 (PMC10296210; doi:10.3390/biom13060996)
Supplement: Supplementary file 1 [file biomolecules-13-00996-s001.zip › Supplementary_Data_File_S1-UniProt_Accessions_List.xlsx]

## Sheet: Total_ProteinList
								Original spectrum counts												normalized spectrum counts												Ratio		p value (t-test)
								1_ejaculated			2_capacitated			3_inhibited			4_vehicle			1_ejaculated			2_capacitated			3_inhibited			4_vehicle
Protein Group	Accession	Description	PTM	Avg. Mass	-10lgP	#Peptides	#Unique	#Spec 1_ejaculated_1014	#Spec 1_Eja_0820	#Spec 1_eja_0421	#Spec 2_capacitated_1014	#Spec 2_Cap_0820	#Spec 2_cap_0421	#Spec 3_inhibited_1014	#Spec 3_Inh_0820	#Spec 3_inhi_0421	#Spec 4_vehicle_1014	#Spec 4_Veh_0820	#Spec 4_veh_0421	#Spec 1_ejaculated_1014	#Spec 1_Eja_0820	#Spec 1_eja_0421	#Spec 2_capacitated_1014	#Spec 2_Cap_0820	#Spec 2_cap_0421	#Spec 3_inhibited_1014	#Spec 3_Inh_0820	#Spec 3_inhi_0421	#Spec 4_vehicle_1014	#Spec 4_Veh_0820	#Spec 4_veh_0421	Ejac/Cap	Inhi/Veh	p value(Ejac/cap)	pvalue(Inhi/Veh)
9	A0A0B8RTA5|A0A0B8RTA5_PIG	Aconitate hydratase mitochondrial OS=Sus scrofa domesticus OX=9825 GN=ACO2 PE=3 SV=1	Carbamidomethylation; Oxidation (M); Acetylation (Protein N-term); CAMthiopropanoyl-pei	85577	568.63	295	295	288	313	482	496	543	664	440	544	757	544	520	784	304.547	293.787	498.167	474.388	508.62	703.953	469.3	498.988	800.405	496.174	545.296	832.758	0.649986	0.943692	0.00483811	0.0259982
2	sp|P79385|MFGM_PIG	Lactadherin OS=Sus scrofa OX=9823 GN=MFGE8 PE=1 SV=2	Carbamidomethylation; Oxidation (M); Acetylation (Protein N-term); CAMthiopropanoyl-pei	45725	565.85	298	2	645	624	1007	1077	1294	1490	1088	1297	1389	1160	1153	1310	682.059	585.696	1040.78	1030.07	1212.07	1579.65	1160.45	1189.68	1468.64	1058.02	1209.09	1391.47	0.604043	1.04379	0.0255316	0.286938
35	A0A286ZY95|A0A286ZY95_PIG	Fibronectin 1 OS=Sus scrofa OX=9823 GN=FN1 PE=1 SV=1	Carbamidomethylation; Oxidation (M); Acetylation (Protein N-term); CAMthiopropanoyl-pei	262325	558.73	315	5	1306	1621	119	26	54	10	22	54	12	31	38	9	1381.04	1521.5	122.991	24.8671	50.581	10.6017	23.465	49.5319	12.6881	28.2746	39.8486	9.55972	35.1601	1.10301	0.153078	0.589531
37	F1SS24|F1SS24_PIG	Fibronectin 1 OS=Sus scrofa OX=9823 GN=FN1 PE=1 SV=2	Carbamidomethylation; Oxidation (M); Acetylation (Protein N-term); CAMthiopropanoyl-pei	270595	557.77	312	2	1277	1581	118	25	53	10	22	53	14	31	37	10	1350.37	1483.95	121.958	23.9107	49.6443	10.6017	23.465	48.6147	14.8027	28.2746	38.7999	10.6219	35.1283	1.11823	0.152593	0.54679
6	A0A287A275|A0A287A275_PIG	Tubulin beta chain OS=Sus scrofa OX=9823 GN=TUBB4B PE=1 SV=1	Carbamidomethylation; Oxidation (M); Acetylation (Protein N-term); CAMthiopropanoyl-pei	49831	546	216	3	563	512	344	899	868	555	707	756	505	673	703	603	595.347	480.571	355.538	859.829	813.043	588.394	754.081	693.447	533.956	613.833	737.199	640.501	0.633033	0.994954	0.0111009	0.968032
3	F6Q6N5|F6Q6N5_PIG	Lactadherin OS=Sus scrofa OX=9823 GN=MFGE8 PE=1 SV=1	Carbamidomethylation; Oxidation (M); Acetylation (Protein N-term); CAMthiopropanoyl-pei	42105	541.45	245	1	522	482	736	852	1011	1052	827	1041	976	917	887	886	551.992	452.413	760.687	814.877	946.989	1115.3	882.072	954.865	1031.96	836.381	930.15	941.101	0.613483	1.05956	0.0314742	0.1104
8	A0A288CFV7|A0A288CFV7_PIG	Tubulin alpha chain OS=Sus scrofa OX=9823 GN=LOC100510930 PE=3 SV=1	Carbamidomethylation; Oxidation (M); Acetylation (Protein N-term); CAMthiopropanoyl-pei	49960	538.35	221	44	432	377	296	671	668	591	529	561	593	502	594	709	456.821	353.858	305.928	641.763	625.706	626.561	564.227	514.582	627.002	457.866	622.896	753.093	0.58954	0.930177	0.0226549	0.625387
4	sp|Q29016|ACRBP_PIG	Acrosin-binding protein (Fragment) OS=Sus scrofa OX=9823 GN=ACRBP PE=1 SV=1	Carbamidomethylation; Oxidation (M); Acetylation (Protein N-term); CAMthiopropanoyl-pei	60540	533.84	218	218	555	784	425	925	983	711	828	967	701	833	963	700	586.888	735.875	439.255	884.696	920.762	753.781	883.138	886.988	741.194	759.766	1009.85	743.534	0.688493	0.999274	0.0226773	0.993948
10	A0A286ZWH7|A0A286ZWH7_PIG	A-kinase anchoring protein 4 OS=Sus scrofa OX=9823 GN=AKAP4 PE=4 SV=1	Carbamidomethylation; Oxidation (M); Acetylation (Protein N-term); CAMthiopropanoyl-pei	94393	520.92	226	226	418	464	252	662	697	380	729	608	350	730	584	313	442.016	435.518	260.453	633.156	652.87	402.865	777.546	557.693	370.069	665.821	612.41	332.466	0.673807	1.05874	0.0139965	0.579699
12	F2Z5K5|F2Z5K5_PIG	Tubulin beta chain OS=Sus scrofa OX=9823 GN=TUBB4A PE=1 SV=2	Carbamidomethylation; Oxidation (M); Acetylation (Protein N-term); CAMthiopropanoyl-pei	49572	519.76	172	3	421	357	263	666	617	419	511	537	386	503	498	469	445.189	335.086	271.822	636.981	577.935	444.211	545.029	492.567	408.133	458.778	522.226	498.167	0.634126	0.977391	0.010613	0.849342
47	A0A287AD85|A0A287AD85_PIG	Polycystin family receptor for egg jelly OS=Sus scrofa OX=9823 GN=PKDREJ PE=4 SV=1	Carbamidomethylation; Oxidation (M); Acetylation (Protein N-term); CAMthiopropanoyl-pei	250153	518.15	195	195	203	203	335	194	240	282	159	253	234	197	197	259	214.663	190.539	346.237	185.547	224.805	298.968	169.588	232.066	247.417	179.681	206.583	275.107	1.05938	0.981403	0.627258	0.817736
13	sp|Q767L7|TBB5_PIG	Tubulin beta chain OS=Sus scrofa OX=9823 GN=TUBB PE=2 SV=1	Carbamidomethylation; Oxidation (M); Acetylation (Protein N-term); CAMthiopropanoyl-pei	49671	511.46	182	4	420	389	213	682	637	363	532	566	327	494	511	406	444.131	365.121	220.144	652.284	596.669	384.842	567.427	519.168	345.75	450.569	535.858	431.249	0.630065	1.01035	0.00931879	0.941901
26	F1RMX7|F1RMX7_PIG	Zonadhesin OS=Sus scrofa OX=9823 GN=ZAN PE=4 SV=3	Carbamidomethylation; Oxidation (M); Acetylation (Protein N-term); CAMthiopropanoyl-pei	270339	506.94	212	212	448	394	74	506	573	100	475	555	104	506	425	111	473.74	369.815	76.4821	483.953	536.721	106.017	506.631	509.078	109.963	461.514	445.675	117.903	0.816583	1.09812	0.297368	0.257618
20	sp|A5A8V7|HS71L_PIG	Heat shock 70 kDa protein 1-like OS=Sus scrofa OX=9823 GN=HSPA1L PE=2 SV=1	Carbamidomethylation; Oxidation (M); Acetylation (Protein N-term); CAMthiopropanoyl-pei	70344	504.99	195	118	413	384	386	437	387	338	495	475	344	530	355	292	436.729	360.428	398.947	417.959	362.497	358.338	527.963	435.698	363.725	483.405	372.27	310.16	1.05033	1.13857	0.261182	0.0100843
24	F1RM74|F1RM74_PIG	Glyceraldehyde-3-phosphate dehydrogenase OS=Sus scrofa OX=9823 GN=GAPDHS PE=1 SV=2	Carbamidomethylation; Oxidation (M); Acetylation (Protein N-term); CAMthiopropanoyl-pei	35520	499.91	163	155	304	202	302	403	356	376	465	423	336	509	378	331	321.466	189.6	312.13	385.441	333.46	398.624	495.965	388	355.266	464.251	396.388	351.585	0.736625	1.02228	0.0540361	0.52766
18	A0A0B8RSY9|A0A0B8RSY9_PIG	Enolase 1 (Alpha) OS=Sus scrofa domesticus OX=9825 GN=ENO1 PE=3 SV=1	Carbamidomethylation; Oxidation (M); Acetylation (Protein N-term); CAMthiopropanoyl-pei	47288	499.69	152	115	291	411	342	484	556	332	395	493	370	466	415	316	307.72	385.771	353.471	462.911	520.797	351.977	421.304	452.208	391.215	425.031	435.188	335.652	0.783839	1.05758	0.189684	0.317306
52	A0A287AFU3|A0A287AFU3_PIG	Dynein axonemal heavy chain 17 OS=Sus scrofa OX=9823 GN=DNAH17 PE=4 SV=1	Carbamidomethylation; Oxidation (M); CAMthiopropanoyl-pei	502796	498.74	320	297	229	136	144	306	198	164	326	257	117	373	198	122	242.157	127.652	148.83	292.667	185.464	173.868	347.709	235.735	123.709	340.207	207.632	129.587	0.79546	1.04388	0.0464839	0.421659
94	A0A287AZU8|A0A287AZU8_PIG	Mannosidase alpha class 2C member 1 OS=Sus scrofa OX=9823 GN=MAN2C1 PE=1 SV=1	Carbamidomethylation; Oxidation (M); Acetylation (Protein N-term); CAMthiopropanoyl-pei	115766	492.07	146	146	244	248	387	64	62	159	69	80	156	66	62	139	258.019	232.777	399.981	61.2114	58.0745	168.567	73.5949	73.3806	164.945	60.1975	65.0161	147.645	3.09455	1.14316	0.0066756	0.0372651
42	A0A344X2S4|A0A344X2S4_PIG	Sodium/potassium-transporting ATPase subunit alpha OS=Sus scrofa domesticus OX=9825 GN=ATP1A4 PE=2 SV=1	Carbamidomethylation; Oxidation (M); Acetylation (Protein N-term); CAMthiopropanoyl-pei	114154	490.97	173	61	188	182	334	238	262	305	187	267	293	229	197	323	198.802	170.828	345.203	227.63	245.412	323.352	199.453	244.908	309.8	208.867	206.583	343.088	0.897587	0.994229	0.431928	0.951047
44	K7GLT8|K7GLT8_PIG	ATP synthase subunit beta OS=Sus scrofa OX=9823 GN=ATP5F1B PE=1 SV=2	Oxidation (M); Acetylation (Protein N-term); CAMthiopropanoyl-pei	60831	490.69	149	136	104	113	359	184	196	407	148	168	457	167	178	447	109.975	106.064	371.042	175.983	183.59	431.489	157.856	154.099	483.204	152.318	186.659	474.799	0.742142	0.977122	0.00542676	0.684596
61	F1SS88|F1SS88_PIG	Cilia and flagella associated protein 52 OS=Sus scrofa OX=9823 GN=CFAP52 PE=4 SV=3	Carbamidomethylation; Oxidation (M); Acetylation (Protein N-term); CAMthiopropanoyl-pei	68118	481.63	159	159	92	72	192	201	193	334	130	168	357	175	171	334	97.2859	67.5803	198.44	192.242	180.78	354.097	138.657	154.099	377.47	159.615	179.319	354.772	0.499652	0.966154	0.021286	0.660096
15	A0A287AGU7|A0A287AGU7_PIG	Tubulin beta chain OS=Sus scrofa OX=9823 GN=LOC100624785 PE=1 SV=1	Carbamidomethylation; Oxidation (M); Acetylation (Protein N-term); CAMthiopropanoyl-pei	49953	480.44	163	3	372	343	226	608	561	372	466	499	342	455	456	414	393.373	321.945	233.58	581.508	525.481	394.383	497.032	457.712	361.61	414.998	478.183	439.747	0.632021	0.987565	0.00457209	0.916879
80	F1RVR2|F1RVR2_PIG	Dynein axonemal heavy chain 8 OS=Sus scrofa OX=9823 GN=DNAH8 PE=4 SV=2	Carbamidomethylation; Oxidation (M); CAMthiopropanoyl-pei	536125	479.78	303	13	181	116	141	233	147	89	267	209	63	346	152	54	191.399	108.879	145.729	222.848	137.693	94.3551	284.78	191.707	66.6123	315.581	159.394	57.3583	0.980463	1.02022	0.923154	0.863664
70	sp|Q29554|ECHA_PIG	Trifunctional enzyme subunit alpha mitochondrial OS=Sus scrofa OX=9823 GN=HADHA PE=1 SV=1	Carbamidomethylation; Oxidation (M); Acetylation (Protein N-term); CAMthiopropanoyl-pei	83107	479.42	144	7	136	112	325	172	143	250	140	154	220	175	160	257	143.814	105.125	335.901	164.506	133.946	265.043	149.323	141.258	232.615	159.615	167.783	272.983	1.03788	0.871438	0.844482	0.0976839
32	F1SMZ7|F1SMZ7_PIG	Uncharacterized protein OS=Sus scrofa OX=9823 GN=HSPD1 PE=1 SV=3	Carbamidomethylation; Oxidation (M); Acetylation (Protein N-term); CAMthiopropanoyl-pei	60907	478.19	168	168	176	241	299	276	231	403	241	245	370	276	253	425	186.112	226.206	309.029	263.974	216.374	427.249	257.049	224.728	391.215	251.735	265.308	451.431	0.794788	0.90141	0.242193	0.242843
71	B2ZF49|B2ZF49_PIG	Hydroxyacyl-coenzyme A dehydrogenase/3-ketoacyl-coenzyme A thiolase/enoyl-coenzyme A hydratase alpha subunit OS=Sus scrofa OX=9823 GN=HADHA PE=2 SV=1	Carbamidomethylation; Oxidation (M); Acetylation (Protein N-term); CAMthiopropanoyl-pei	83250	477.7	139	2	133	111	325	170	139	251	137	149	222	171	154	257	140.642	104.186	335.901	162.593	130.199	266.103	146.123	136.671	234.729	155.966	161.492	272.983	1.03907	0.876504	0.837668	0.097574
85	A0A286ZSC6|A0A286ZSC6_PIG	Dynein axonemal heavy chain 8 OS=Sus scrofa OX=9823 GN=DNAH8 PE=4 SV=1	Carbamidomethylation; Oxidation (M); CAMthiopropanoyl-pei	509113	476.55	293	3	176	107	136	226	141	84	259	201	57	339	142	48	186.112	100.432	140.562	216.153	132.073	89.0543	276.247	184.369	60.2683	309.196	148.908	50.9852	0.976733	1.02317	0.912981	0.861835
7	sp|D5K8A9|SACA1_PIG	Sperm acrosome membrane-associated protein 1 OS=Sus scrofa OX=9823 GN=SPACA1 PE=1 SV=1	Carbamidomethylation; Oxidation (M); Acetylation (Protein N-term); CAMthiopropanoyl-pei	32239	470.81	119	118	216	217	472	526	698	954	428	517	885	497	409	895	228.41	203.68	487.832	503.081	653.807	1011.4	456.501	474.222	935.745	453.306	428.896	950.661	0.424261	1.01833	0.0300708	0.594302
34	A0A287A1G6|A0A287A1G6_PIG	Uncharacterized protein OS=Sus scrofa OX=9823 GN=HK1 PE=1 SV=1	Carbamidomethylation; Oxidation (M); Acetylation (Protein N-term); CAMthiopropanoyl-pei	102294	468.2	169	155	274	224	244	308	320	264	280	358	264	279	291	232	289.743	210.25	252.184	294.58	299.739	279.885	298.646	328.378	279.137	254.471	305.156	246.428	0.860413	1.12419	0.248935	0.0314085
62	A0A287AGU2|A0A287AGU2_PIG	ATP synthase subunit alpha OS=Sus scrofa OX=9823 GN=ATP5F1A PE=1 SV=1	Carbamidomethylation; Oxidation (M); Acetylation (Protein N-term); CAMthiopropanoyl-pei	59428	467.56	141	140	102	117	268	174	175	313	119	142	315	150	138	362	107.86	109.818	276.989	166.419	163.92	331.833	126.924	130.251	333.062	136.813	144.713	384.513	0.747038	0.88619	0.000608925	0.194804
25	sp|P02550|TBA1A_PIG	Tubulin alpha-1A chain OS=Sus scrofa OX=9823 GN=TUBA1A PE=1 SV=1	Carbamidomethylation; Oxidation (M); Acetylation (Protein N-term); CAMthiopropanoyl-pei	50069	464.11	145	3	260	238	195	410	437	432	343	359	436	337	375	517	274.938	223.391	201.541	392.136	409.332	457.994	365.841	329.296	461	307.372	393.242	549.153	0.55569	0.925081	0.0434438	0.562664
21	A0A0K0KW08|A0A0K0KW08_PIG	L-lactate dehydrogenase OS=Sus scrofa OX=9823 GN=LDHAL6B PE=2 SV=1	Carbamidomethylation; Oxidation (M); Acetylation (Protein N-term); CAMthiopropanoyl-pei	41861	463.32	112	103	261	338	374	335	450	425	375	514	447	369	394	418	275.996	317.252	386.545	320.403	421.509	450.572	399.972	471.471	472.63	336.559	413.167	443.996	0.82164	1.12595	0.0565463	0.043752
78	F1S8P1|F1S8P1_PIG	Uncharacterized protein OS=Sus scrofa OX=9823 GN=SCCPDH PE=1 SV=3	Carbamidomethylation; Oxidation (M); Acetylation (Protein N-term); CAMthiopropanoyl-pei	47333	462.23	108	108	150	130	320	149	149	166	160	168	192	171	140	160	158.618	122.02	330.733	142.508	139.566	175.988	170.655	154.099	203.009	155.966	146.811	169.951	1.33469	1.11642	0.434665	0.138934
28	A0A287BMB7|A0A287BMB7_PIG	Tubulin alpha chain OS=Sus scrofa OX=9823 GN=TUBA8 PE=1 SV=1	Carbamidomethylation; Oxidation (M); Acetylation (Protein N-term); CAMthiopropanoyl-pei	50045	462.03	135	12	257	268	200	386	423	373	302	356	375	301	363	430	271.766	251.549	206.708	369.181	396.218	395.443	322.111	326.544	396.502	274.537	380.659	456.742	0.628874	0.939941	0.0320972	0.589467
73	I3LC15|I3LC15_PIG	Angiotensin-converting enzyme OS=Sus scrofa OX=9823 GN=LOC100515049 PE=3 SV=2	Carbamidomethylation; Oxidation (M); CAMthiopropanoyl-pei	87515	460.98	128	125	76	78	77	203	223	254	160	184	229	221	180	247	80.3666	73.212	79.5827	194.155	208.881	269.283	170.655	168.775	242.131	201.571	188.756	262.361	0.346802	0.891024	0.0229361	0.0223364
104	A0A0B8RT86|A0A0B8RT86_PIG	Succinate dehydrogenase [ubiquinone] flavoprotein subunit mitochondrial OS=Sus scrofa domesticus OX=9825 GN=SDHA PE=3 SV=1	Carbamidomethylation; Oxidation (M); CAMthiopropanoyl-pei	72832	460.04	99	99	84	89	156	125	147	167	108	143	163	126	113	172	88.8263	83.5368	161.233	119.554	137.693	177.048	115.192	131.168	172.346	114.923	118.497	182.697	0.768132	1.00622	0.095021	0.908632
16	F1S0S5|F1S0S5_PIG	Sperm acrosome associated 9 OS=Sus scrofa OX=9823 GN=SPACA9 PE=1 SV=2	Carbamidomethylation; Oxidation (M); Acetylation (Protein N-term); CAMthiopropanoyl-pei	25291	456.92	119	119	267	389	225	492	499	413	492	450	393	506	480	397	282.341	365.121	232.547	470.563	467.406	437.85	524.763	412.766	415.534	461.514	503.35	421.69	0.639625	0.975846	0.0352456	0.825252
22	F1SF28|F1SF28_PIG	Zona pellucida-binding protein 1 OS=Sus scrofa OX=9823 GN=ZPBP PE=4 SV=2	Carbamidomethylation; Oxidation (M); Acetylation (Protein N-term); CAMthiopropanoyl-pei	39610	456.19	132	132	255	342	259	435	463	321	491	481	317	516	416	298	269.651	321.007	267.687	416.046	433.686	340.315	523.697	441.201	335.176	470.635	436.237	316.533	0.72127	1.06267	0.0352316	0.215997
102	D0G0C8|D0G0C8_PIG	Chaperonin containing TCP1 subunit 2 OS=Sus scrofa OX=9823 GN=CCT2 PE=1 SV=1	Carbamidomethylation; Oxidation (M); Acetylation (Protein N-term); CAMthiopropanoyl-pei	57444	454.48	112	16	150	163	169	117	106	170	94	105	149	123	101	159	158.618	152.994	174.669	111.902	99.2887	180.229	100.26	96.3121	157.543	112.186	105.913	168.888	1.24235	0.915055	0.232911	0.00404087
72	A0A286ZKT4|A0A286ZKT4_PIG	ALMS1 centrosome and basal body associated protein OS=Sus scrofa OX=9823 GN=ALMS1 PE=1 SV=1	Carbamidomethylation; Acetylation (Protein N-term); CAMthiopropanoyl-pei	474832	454.2	242	242	180	213	152	239	159	89	245	262	108	280	190	59	190.342	199.925	157.098	228.586	148.933	94.3551	261.315	240.322	114.193	255.384	199.243	62.6693	1.15998	1.19048	0.512694	0.140154
105	D0G0C9|D0G0C9_PIG	T-complex protein 1 subunit eta OS=Sus scrofa OX=9823 GN=CCT7 PE=1 SV=1	Carbamidomethylation; Oxidation (M); Acetylation (Protein N-term); CAMthiopropanoyl-pei	59474	451.64	106	106	169	183	165	118	125	130	91	111	139	99	101	147	178.71	171.767	170.534	112.859	117.086	137.822	97.0599	101.816	146.97	90.2963	105.913	156.142	1.41669	0.981535	0.0344488	0.689829
90	F1SP29|F1SP29_PIG	Actin like 7A OS=Sus scrofa OX=9823 GN=ACTL7A PE=1 SV=1	Carbamidomethylation; Oxidation (M); Acetylation (Protein N-term); CAMthiopropanoyl-pei	49203	451.54	111	111	182	184	224	135	106	124	160	163	117	172	132	99	192.457	172.705	231.513	129.118	99.2887	131.461	170.655	149.513	123.709	156.878	138.421	105.157	1.65804	1.10843	0.0187103	0.0219733
95	I3LN22|I3LN22_PIG	Uncharacterized protein OS=Sus scrofa OX=9823 GN=LOC110255686 PE=4 SV=2	Carbamidomethylation; Oxidation (M); CAMthiopropanoyl-pei	91665	450.83	107	107	99	101	258	115	114	207	94	113	214	88	97	205	104.688	94.8002	266.654	109.989	106.782	219.455	100.26	103.65	226.27	80.2634	101.719	217.749	1.06858	1.07617	0.647398	0.194397
49	F1RRW4|F1RRW4_PIG	Angiotensin-converting enzyme OS=Sus scrofa OX=9823 GN=ACE PE=1 SV=2	Carbamidomethylation; Oxidation (M); Acetylation (Protein N-term); CAMthiopropanoyl-pei	84816	450.81	121	3	333	348	457	99	123	331	81	107	288	111	95	304	352.133	326.638	472.329	94.6864	115.212	350.916	86.394	98.1466	304.514	101.241	99.6214	322.906	2.05255	0.933721	0.0388354	0.15373
114	A0A287AHL5|A0A287AHL5_PIG	Dynein axonemal heavy chain 7 OS=Sus scrofa OX=9823 GN=DNAH7 PE=4 SV=1	Carbamidomethylation; CAMthiopropanoyl-pei	460563	450.7	222	210	119	94	132	165	125	91	160	149	77	197	109	78	125.837	88.2299	136.428	157.811	117.086	96.4755	170.655	136.671	81.4151	179.681	114.302	82.8509	0.943783	1.0316	0.794821	0.715498
83	F1SH89|F1SH89_PIG	Choline dehydrogenase OS=Sus scrofa OX=9823 GN=CHDH PE=1 SV=1	Carbamidomethylation; Oxidation (M); Acetylation (Protein N-term); CAMthiopropanoyl-pei	65527	449.58	115	115	133	124	236	135	136	215	110	139	233	149	125	201	140.642	116.388	243.916	129.118	127.389	227.937	117.325	127.499	246.36	135.901	131.081	213.5	1.03406	1.02227	0.577765	0.837037
50	F1RRW5|F1RRW5_PIG	Angiotensin-converting enzyme OS=Sus scrofa OX=9823 GN=ACE PE=1 SV=3	Carbamidomethylation; Oxidation (M); Acetylation (Protein N-term); CAMthiopropanoyl-pei	150311	448.68	119	1	332	345	454	96	120	327	80	105	286	106	94	301	351.075	323.822	469.228	91.8171	112.402	346.676	85.3274	96.3121	302.399	96.6809	98.5728	319.719	2.07685	0.939929	0.0386605	0.142698
91	sp|P00346|MDHM_PIG	Malate dehydrogenase mitochondrial OS=Sus scrofa OX=9823 GN=MDH2 PE=1 SV=2	Carbamidomethylation; Oxidation (M); Acetylation (Protein N-term); CAMthiopropanoyl-pei	35603	446.93	97	97	57	74	146	124	173	190	109	164	197	148	189	225	60.275	69.4576	150.897	118.597	162.047	201.432	116.259	150.43	208.296	134.988	198.194	238.993	0.582127	0.830138	0.0350701	0.0614516
31	sp|P26322|AQN1_PIG	Carbohydrate-binding protein AQN-1 OS=Sus scrofa OX=9823 PE=1 SV=1	Carbamidomethylation; Acetylation (Protein N-term); CAMthiopropanoyl-pei	11882	446.62	86	5	1055	1301	68	174	228	18	114	156	18	158	225	19	1115.62	1221.14	70.2808	166.419	213.564	19.0831	121.591	143.092	19.0321	144.109	235.945	20.1816	6.03167	0.708871	0.163085	0.295949
225	A0A287BCE6|A0A287BCE6_PIG	Uncharacterized protein OS=Sus scrofa OX=9823 GN=FCGBP PE=1 SV=1	Carbamidomethylation; Oxidation (M); Acetylation (Protein N-term); CAMthiopropanoyl-pei	265392	446.58	130	130	361	303	41	7	25	10	5	15	5	8	13	11	381.741	284.401	42.3752	6.695	23.4171	10.6017	5.33296	13.7589	5.28669	7.29667	13.6324	11.6841	17.4024	0.747505	0.158209	0.289685
14	F1RLA2|F1RLA2_PIG	Epididymal sperm-binding protein 1 OS=Sus scrofa OX=9823 GN=ELSPBP1 PE=4 SV=2	Carbamidomethylation; Oxidation (M); Acetylation (Protein N-term); CAMthiopropanoyl-pei	26230	446.28	109	109	465	553	232	436	526	308	436	625	310	416	504	321	491.717	519.054	239.782	417.003	492.697	326.532	465.034	573.286	327.775	379.427	528.518	340.963	1.01158	1.09383	0.929622	0.306088
133	Q5MG87|Q5MG87_PIG	Fibronectin (Fragment) OS=Sus scrofa OX=9823 PE=2 SV=1	Carbamidomethylation; Oxidation (M); CAMthiopropanoyl-pei	54725	445.49	110	1	529	682	39	12	24	7	14	24	6	16	16	4	559.394	640.136	40.3081	11.4771	22.4805	7.42119	14.9323	22.0142	6.34403	14.5933	16.7783	4.24876	29.9631	1.21533	0.162628	0.216187
173	I3L7T4|I3L7T4_PIG	Lon protease homolog mitochondrial OS=Sus scrofa OX=9823 GN=LONP1 PE=1 SV=2	Carbamidomethylation; Oxidation (M); CAMthiopropanoyl-pei	106899	444.75	102	102	52	34	136	108	76	138	57	46	102	81	81	165	54.9877	31.9129	140.562	103.294	71.1881	146.303	60.7957	42.1939	107.849	73.8788	84.9404	175.261	0.709078	0.6311	0.138221	0.120343
97	F1S498|F1S498_PIG	Uncharacterized protein OS=Sus scrofa OX=9823 GN=LOC100525589 PE=4 SV=3	Carbamidomethylation; Oxidation (M); Acetylation (Protein N-term); CAMthiopropanoyl-pei	82579	444.53	105	42	134	120	231	100	113	197	82	146	156	137	102	169	141.699	112.634	238.748	95.6428	105.845	208.854	87.4605	133.92	164.945	124.956	106.962	179.51	1.20163	0.938986	0.136578	0.700696
36	Q4R0H3|Q4R0H3_PIG	Spermadhesin AQN-1 OS=Sus scrofa OX=9823 GN=AQN-1 PE=2 SV=1	Carbamidomethylation; Acetylation (Protein N-term); CAMthiopropanoyl-pei	13989	443.79	83	3	969	1214	63	157	212	17	107	140	16	142	215	17	1024.67	1139.48	65.1131	150.159	198.577	18.0229	114.125	128.416	16.9174	129.516	225.459	18.0572	6.07828	0.69554	0.163446	0.332689
33	F1RRQ6|F1RRQ6_PIG	Uncharacterized protein OS=Sus scrofa OX=9823 GN=LOC102158372 PE=4 SV=3	Carbamidomethylation; Oxidation (M); Acetylation (Protein N-term); CAMthiopropanoyl-pei	94348	443.55	91	8	223	245	54	405	441	169	386	397	151	398	341	139	235.813	229.961	55.8113	387.353	413.078	179.169	411.705	364.151	159.658	363.009	357.589	147.645	0.532446	1.07748	0.0125418	0.232163
40	C1PIG4|C1PIG4_PIG	cAMP-dependent protein kinase regulatory subunit type II alpha OS=Sus scrofa OX=9823 GN=PRKAR2A PE=1 SV=1	Carbamidomethylation; Oxidation (M); Acetylation (Protein N-term); CAMthiopropanoyl-pei	45125	442.71	98	8	286	309	237	300	244	182	331	305	141	325	255	150	302.432	290.032	244.949	286.929	228.551	192.951	353.042	279.764	149.085	296.427	267.405	159.329	1.18207	1.08121	0.0918555	0.423796
53	F1SBT8|F1SBT8_PIG	Uncharacterized protein OS=Sus scrofa OX=9823 GN=ACSBG2 PE=1 SV=2	Carbamidomethylation; Oxidation (M); Acetylation (Protein N-term); CAMthiopropanoyl-pei	68193	440.77	109	109	242	310	159	248	274	105	235	278	92	288	240	91	255.904	290.971	164.333	237.194	256.652	111.318	250.649	254.998	97.2752	262.68	251.675	96.6594	1.17523	0.986755	0.0704818	0.626109
129	K9IYH5|K9IYH5_DESRO	Putative t-complex protein 1 subunit beta sus scrofa chaperonin OS=Desmodus rotundus OX=9430 PE=2 SV=1	Carbamidomethylation; Oxidation (M); Acetylation (Protein N-term); CAMthiopropanoyl-pei	57392	438.7	98	2	132	140	143	105	95	140	83	95	129	109	92	134	139.584	131.406	147.796	100.425	88.9852	148.424	88.5271	87.1395	136.397	99.4172	96.4755	142.334	1.23962	0.922647	0.190477	0.0269912
29	A0A286ZNY1|A0A286ZNY1_PIG	Tubulin alpha chain OS=Sus scrofa OX=9823 GN=TUBA4A PE=1 SV=1	Carbamidomethylation; Oxidation (M); Acetylation (Protein N-term); CAMthiopropanoyl-pei	49924	437.26	113	2	235	208	165	340	363	371	275	299	365	278	288	437	248.502	195.232	170.534	325.186	340.017	393.323	293.313	274.26	385.929	253.559	302.01	464.177	0.580306	0.935037	0.0725169	0.584501
5	D3K5J6|D3K5J6_PIG	Acrosomal vesicle protein 1 OS=Sus scrofa OX=9823 GN=ACRV1 PE=1 SV=1	Carbamidomethylation; Oxidation (M); Acetylation (Protein N-term); CAMthiopropanoyl-pei	28797	436.31	109	109	379	420	117	1032	1296	290	1072	1011	268	1142	842	269	400.776	394.219	120.924	987.034	1213.94	307.449	1143.39	927.348	283.367	1041.6	882.96	285.729	0.365136	1.06506	0.102911	0.252451
127	F1RKX1|F1RKX1_PIG	Uncharacterized protein OS=Sus scrofa OX=9823 GN=SPACA3 PE=3 SV=2	Carbamidomethylation; Oxidation (M); Acetylation (Protein N-term); CAMthiopropanoyl-pei	18067	435.97	72	11	70	67	57	133	151	170	96	106	149	102	144	172	74.0219	62.8872	58.9119	127.205	141.44	180.229	102.393	97.2293	157.543	93.0326	151.005	182.697	0.43625	0.836974	0.051314	0.331699
108	A0A287BDJ3|A0A287BDJ3_PIG	Armadillo repeat containing 4 OS=Sus scrofa OX=9823 GN=ARMC4 PE=4 SV=1	Carbamidomethylation; Oxidation (M); CAMthiopropanoyl-pei	116832	434.03	117	117	97	98	109	158	164	111	128	161	121	144	162	103	102.573	91.9843	112.656	151.116	153.616	117.679	136.524	147.679	127.938	131.34	169.881	109.406	0.727286	1.00369	0.153974	0.970254
77	sp|D5K8A2|MIEAP_PIG	Mitochondria-eating protein OS=Sus scrofa OX=9823 GN=SPATA18 PE=2 SV=1	Carbamidomethylation; Oxidation (M); CAMthiopropanoyl-pei	63300	433.95	88	88	136	96	224	215	126	195	216	144	158	244	142	163	143.814	90.1071	231.513	205.632	118.022	206.733	230.384	132.085	167.06	222.548	148.908	173.137	0.877536	0.972337	0.480696	0.554597
30	sp|Q9TSX5|LDHC_PIG	L-lactate dehydrogenase C chain OS=Sus scrofa OX=9823 GN=LDHC PE=2 SV=3	Carbamidomethylation; Oxidation (M); Acetylation (Protein N-term); CAMthiopropanoyl-pei	36053	433.32	97	71	211	219	227	287	405	306	297	370	299	309	318	309	223.123	205.557	234.614	274.495	379.358	324.412	316.778	339.385	316.144	281.834	333.47	328.217	0.678031	1.03051	0.100922	0.556096
45	A0A287AEK2|A0A287AEK2_PIG	cAMP-dependent protein kinase type II-alpha regulatory subunit OS=Sus scrofa OX=9823 GN=PRKAR2A PE=1 SV=1	Carbamidomethylation; Oxidation (M); Acetylation (Protein N-term); CAMthiopropanoyl-pei	43714	433.02	91	1	268	290	223	279	237	168	306	293	132	305	243	140	283.398	272.199	230.48	266.844	221.995	178.109	326.377	268.757	139.569	278.186	254.821	148.707	1.17862	1.07773	0.0756997	0.400032
196	A0A0B8RW53|A0A0B8RW53_PIG	ATP-citrate synthase OS=Sus scrofa domesticus OX=9825 GN=ACLY PE=3 SV=1	Carbamidomethylation; Oxidation (M); CAMthiopropanoyl-pei	120884	432.91	116	116	145	178	214	35	24	62	34	48	65	29	32	66	153.331	167.074	221.178	33.475	22.4805	65.7306	36.2641	44.0284	68.727	26.4504	33.5567	70.1046	4.45066	1.14532	0.00561412	0.242832
38	sp|P08001|ACRO_PIG	Acrosin OS=Sus scrofa OX=9823 GN=ACR PE=1 SV=5	Carbamidomethylation; Oxidation (M); Acetylation (Protein N-term); CAMthiopropanoyl-pei	45362	432.58	107	2	231	274	234	242	330	263	274	285	238	282	264	242	244.272	257.181	241.849	231.456	309.106	278.825	292.246	261.419	251.647	257.208	276.843	257.05	0.907144	1.01796	0.32441	0.787791
64	X4ZHK0|X4ZHK0_PIG	Phosphoglycerate kinase OS=Sus scrofa OX=9823 GN=PGK2 PE=2 SV=1	Carbamidomethylation; Oxidation (M); Acetylation (Protein N-term); CAMthiopropanoyl-pei	44895	431.84	104	2	196	191	205	227	217	129	229	218	148	259	196	127	207.261	179.276	211.876	217.109	203.261	136.762	244.25	199.962	156.486	236.23	205.535	134.898	1.0741	1.04168	0.700068	0.414337
103	sp|P00506|AATM_PIG	Aspartate aminotransferase mitochondrial OS=Sus scrofa OX=9823 GN=GOT2 PE=1 SV=2	Carbamidomethylation; Oxidation (M); Acetylation (Protein N-term); CAMthiopropanoyl-pei	47436	431.5	106	106	47	51	131	124	114	178	104	127	206	133	147	242	49.7004	47.8694	135.394	118.597	106.782	188.71	110.926	116.492	217.812	121.307	154.151	257.05	0.562593	0.836098	0.00564802	0.0898999
237	I3LBP3|I3LBP3_PIG	Maestro heat like repeat family member 2B OS=Sus scrofa OX=9823 GN=MROH2B PE=4 SV=2	Carbamidomethylation; Oxidation (M); Acetylation (Protein N-term); CAMthiopropanoyl-pei	179800	431.05	119	119	75	89	143	14	18	127	10	13	134	12	8	123	79.3092	83.5368	147.796	13.39	16.8603	134.642	10.6659	11.9244	141.683	10.945	8.38917	130.649	1.88392	1.09528	0.111218	0.288136
65	X4ZFQ2|X4ZFQ2_PIG	Phosphoglycerate kinase OS=Sus scrofa OX=9823 GN=PGK2 PE=2 SV=1	Carbamidomethylation; Oxidation (M); Acetylation (Protein N-term); CAMthiopropanoyl-pei	44846	430.79	103	1	196	191	205	228	216	129	229	217	146	259	195	127	207.261	179.276	211.876	218.066	202.324	136.762	244.25	199.045	154.371	236.23	204.486	134.898	1.07406	1.03831	0.699633	0.414677
43	I3LD62|I3LD62_PIG	Acrosin OS=Sus scrofa OX=9823 GN=ACR PE=3 SV=2	Carbamidomethylation; Oxidation (M); Acetylation (Protein N-term); CAMthiopropanoyl-pei	45044	430.65	106	1	230	267	221	232	310	247	245	272	223	257	249	230	243.215	250.61	228.413	221.891	290.373	261.862	261.315	249.494	235.787	234.406	261.113	244.304	0.932972	1.00916	0.46662	0.871883
145	F1SB63|F1SB63_PIG	Uncharacterized protein OS=Sus scrofa OX=9823 GN=TCP1 PE=1 SV=2	Carbamidomethylation; Oxidation (M); Acetylation (Protein N-term); CAMthiopropanoyl-pei	60653	430.4	94	94	141	157	147	82	91	121	73	94	104	81	86	116	149.101	147.363	151.931	78.4271	85.2384	128.281	77.8612	86.2222	109.963	73.8788	90.1836	123.214	1.53588	0.953947	0.0690353	0.469282
69	F1SD45|F1SD45_PIG	cAMP-dependent protein kinase catalytic subunit alpha OS=Sus scrofa OX=9823 GN=PRKACA PE=3 SV=1	Carbamidomethylation; Oxidation (M); Acetylation (Protein N-term); CAMthiopropanoyl-pei	40601	427.45	112	21	125	121	226	225	205	195	203	160	222	243	151	189	132.182	113.572	233.58	215.196	192.021	206.733	216.518	146.761	234.729	221.636	158.346	200.754	0.780739	1.02974	0.337592	0.724969
98	A0A287BMQ2|A0A287BMQ2_PIG	Actin related protein T3 OS=Sus scrofa OX=9823 GN=ACTRT3 PE=1 SV=1	Carbamidomethylation; Oxidation (M); Acetylation (Protein N-term); CAMthiopropanoyl-pei	41107	424.87	81	80	155	162	172	136	92	124	156	137	151	171	116	112	163.906	152.056	177.769	130.074	86.1751	131.461	166.388	125.664	159.658	155.966	121.643	118.965	1.41995	1.13903	0.0348145	0.245636
163	F1S9F3|F1S9F3_PIG	Leucine zipper and EF-hand containing transmembrane protein 1 OS=Sus scrofa OX=9823 GN=LETM1 PE=1 SV=3	Carbamidomethylation; Oxidation (M); CAMthiopropanoyl-pei	80719	424.63	87	83	66	55	167	96	73	118	77	77	119	93	67	123	69.7921	51.6239	172.601	91.8171	68.3781	125.1	82.1276	70.6289	125.823	84.8238	70.2593	130.649	1.03057	0.974967	0.908399	0.254645
39	C8C4M8|C8C4M8_PIG	Zona pellucida binding protein 2 OS=Sus scrofa OX=9823 GN=ZPBP2 PE=1 SV=1	Carbamidomethylation; Oxidation (M); Acetylation (Protein N-term); CAMthiopropanoyl-pei	37181	424.54	103	35	239	287	295	308	265	147	308	301	173	354	315	142	252.732	269.383	304.895	294.58	248.222	155.845	328.51	276.095	182.92	322.878	330.324	150.831	1.18373	0.979469	0.525702	0.849345
46	F1RQP0|F1RQP0_PIG	Uncharacterized protein OS=Sus scrofa OX=9823 GN=PRDX5 PE=1 SV=2	Carbamidomethylation; Oxidation (M); Acetylation (Protein N-term); CAMthiopropanoyl-pei	17266	422.87	76	76	297	381	212	249	236	117	272	274	148	271	234	116	314.064	357.613	219.111	238.151	221.058	124.04	290.113	251.329	156.486	247.175	245.383	123.214	1.52729	1.13342	0.0291518	0.131986
106	K7GP28|K7GP28_PIG	Hydroxysteroid 17-beta dehydrogenase 10 OS=Sus scrofa OX=9823 GN=HSD17B10 PE=1 SV=1	Carbamidomethylation; Oxidation (M); Acetylation (Protein N-term); CAMthiopropanoyl-pei	30788	422.71	86	86	104	100	228	112	116	141	113	127	161	107	114	140	109.975	93.8616	235.648	107.12	108.656	149.484	120.525	116.492	170.232	97.593	119.546	148.707	1.20321	1.11317	0.51008	0.243531
125	A0A287BF29|A0A287BF29_PIG	Glycerol-3-phosphate dehydrogenase [NAD(+)] OS=Sus scrofa OX=9823 PE=1 SV=1	Carbamidomethylation; Oxidation (M); CAMthiopropanoyl-pei	38977	422.53	83	66	80	84	161	108	127	127	115	137	126	123	110	118	84.5964	78.8437	166.4	103.294	118.959	134.642	122.658	125.664	133.225	112.186	115.351	125.339	0.924195	1.08125	0.713261	0.00757754
146	I3LR32|I3LR32_PIG	T-complex protein 1 subunit epsilon OS=Sus scrofa OX=9823 GN=CCT5 PE=1 SV=2	Carbamidomethylation; Oxidation (M); Acetylation (Protein N-term); CAMthiopropanoyl-pei	59664	422.45	105	102	121	145	152	97	88	111	72	103	110	98	76	113	127.952	136.099	157.098	92.7735	82.4284	117.679	76.7946	94.4776	116.307	89.3842	79.6971	120.028	1.43796	0.99471	0.0166841	0.955331
131	F1SDN2|F1SDN2_PIG	Uncharacterized protein OS=Sus scrofa OX=9823 GN=HADHB PE=1 SV=2	Carbamidomethylation; Oxidation (M); Acetylation (Protein N-term); CAMthiopropanoyl-pei	51250	422.34	102	12	70	66	253	97	76	166	71	83	176	90	74	155	74.0219	61.9486	261.486	92.7735	71.1881	175.988	75.728	76.1324	186.092	82.0876	77.5999	164.64	1.16916	1.04201	0.62278	0.649179
160	I3LJA4|I3LJA4_PIG	Uncharacterized protein OS=Sus scrofa OX=9823 PE=3 SV=2	Carbamidomethylation; Oxidation (M); Acetylation (Protein N-term); CAMthiopropanoyl-pei	134207	422.25	105	105	103	127	108	94	101	61	116	102	46	154	83	50	108.918	119.204	111.623	89.9043	94.6053	64.6704	123.725	93.5603	48.6376	140.461	87.0377	53.1095	1.36345	0.947665	0.0714797	0.541955
140	F1ST43|F1ST43_PIG	Acyl-CoA dehydrogenase very long chain OS=Sus scrofa OX=9823 GN=ACADVL PE=1 SV=3	Carbamidomethylation; Oxidation (M); Acetylation (Protein N-term); CAMthiopropanoyl-pei	70327	421.64	89	88	101	93	117	115	119	121	80	128	125	97	99	134	106.803	87.2913	120.924	109.989	111.466	128.281	85.3274	117.409	132.167	88.4721	103.816	142.334	0.900734	1.00084	0.213011	0.990569
137	F1RR82|F1RR82_PIG	Outer dense fiber of sperm tails 2 OS=Sus scrofa OX=9823 GN=ODF2 PE=4 SV=3	Carbamidomethylation; Oxidation (M); Acetylation (Protein N-term); CAMthiopropanoyl-pei	99196	420.6	106	105	81	128	60	138	171	56	159	141	52	174	138	55	85.6539	120.143	62.0125	131.987	160.173	59.3695	169.588	129.333	54.9816	158.703	144.713	58.4205	0.761839	0.978075	0.211324	0.760867
128	F1RGJ3|F1RGJ3_PIG	Heat shock protein family A (Hsp70) member 9 OS=Sus scrofa OX=9823 GN=HSPA9 PE=3 SV=3	Carbamidomethylation; Oxidation (M); Acetylation (Protein N-term); CAMthiopropanoyl-pei	66572	420.03	100	94	50	55	152	101	89	145	80	108	190	97	85	183	52.8728	51.6239	157.098	96.5993	83.365	153.725	85.3274	99.0639	200.894	88.4721	89.135	194.381	0.783949	1.03575	0.231155	0.375015
41	A0A287BJG7|A0A287BJG7_PIG	Uncharacterized protein OS=Sus scrofa OX=9823 PE=4 SV=1	Carbamidomethylation; Oxidation (M); Acetylation (Protein N-term); CAMthiopropanoyl-pei	83277	419.93	94	93	198	273	302	195	250	330	224	262	280	241	222	281	209.376	256.242	312.13	186.504	234.171	349.856	238.917	240.322	296.055	219.812	232.8	298.476	1.00937	1.03223	0.915538	0.324028
107	A0A0B8S099|A0A0B8S099_PIG	Citrate synthase OS=Sus scrofa domesticus OX=9825 GN=CS PE=3 SV=1	Carbamidomethylation; Oxidation (M); Acetylation (Protein N-term); CAMthiopropanoyl-pei	51630	419.67	92	86	42	55	99	129	125	160	101	140	209	119	154	229	44.4131	51.6239	102.321	123.379	117.086	169.627	107.726	128.416	220.984	108.538	161.492	243.242	0.48369	0.890612	0.00356882	0.18708
176	D5K889|D5K889_PIG	Sperm acrosome associated 3 OS=Sus scrofa OX=9823 GN=SPACA3 PE=2 SV=1	Carbamidomethylation; Oxidation (M); Acetylation (Protein N-term); CAMthiopropanoyl-pei	18083	419.1	62	1	43	40	39	99	122	133	76	83	115	79	105	136	45.4706	37.5446	40.3081	94.6864	114.276	141.003	81.061	76.1324	121.594	72.0546	110.108	144.458	0.352388	0.853551	0.0366383	0.341383
81	A0A287AA21|A0A287AA21_PIG	Uncharacterized protein OS=Sus scrofa OX=9823 GN=ECHS1 PE=1 SV=1	Carbamidomethylation; Oxidation (M); Acetylation (Protein N-term); CAMthiopropanoyl-pei	31236	418.32	85	85	120	144	256	134	142	229	115	172	201	135	129	197	126.895	135.161	264.587	128.161	133.009	242.779	122.658	157.768	212.525	123.131	135.275	209.252	1.04503	1.05408	0.40313	0.35768
74	F1RJL7|F1RJL7_PIG	Uncharacterized protein OS=Sus scrofa OX=9823 PE=4 SV=3	Carbamidomethylation; Oxidation (M); Acetylation (Protein N-term); CAMthiopropanoyl-pei	86727	418.06	78	71	211	182	238	151	151	195	152	191	184	157	127	186	223.123	170.828	245.983	144.421	141.44	206.733	162.122	175.196	194.55	143.197	133.178	197.567	1.29911	1.12222	0.0826063	0.275833
86	Q866A8|Q866A8_PIG	Fertilin beta OS=Sus scrofa OX=9823 GN=FTNB PE=1 SV=1	Carbamidomethylation; Oxidation (M); Acetylation (Protein N-term); CAMthiopropanoyl-pei	81805	414.93	85	85	189	208	251	126	134	169	130	165	143	124	118	150	199.859	195.232	259.419	120.51	125.516	179.169	138.657	151.348	151.199	113.098	123.74	159.329	1.53932	1.11368	0.00193949	0.324451
54	I3L8Z8|I3L8Z8_PIG	Uncharacterized protein OS=Sus scrofa OX=9823 GN=LOC100514982 PE=1 SV=2	Carbamidomethylation; Oxidation (M); Acetylation (Protein N-term); CAMthiopropanoyl-pei	96079	413.94	70	32	170	178	39	297	344	141	289	300	121	287	257	112	179.767	167.074	40.3081	284.059	322.22	149.484	308.245	275.177	127.938	261.768	269.502	118.965	0.512263	1.094	0.0169406	0.259758
116	sp|O02705|HS90A_PIG	Heat shock protein HSP 90-alpha OS=Sus scrofa OX=9823 GN=HSP90AA1 PE=2 SV=3	Carbamidomethylation; Oxidation (M); CAMthiopropanoyl-pei	84775	413.85	120	79	215	208	157	113	99	82	105	121	94	123	91	79	227.353	195.232	162.266	108.076	92.7319	86.934	111.992	110.988	99.3898	112.186	95.4268	83.9131	2.03255	1.1058	0.0163055	0.188646
181	sp|P00348|HCDH_PIG	Hydroxyacyl-coenzyme A dehydrogenase mitochondrial OS=Sus scrofa OX=9823 GN=HADH PE=1 SV=2	Carbamidomethylation; Oxidation (M); Acetylation (Protein N-term); CAMthiopropanoyl-pei	34161	413.1	72	72	31	45	87	96	86	93	72	102	107	99	89	123	32.7811	42.2377	89.9181	91.8171	80.555	98.5958	76.7946	93.5603	113.135	90.2963	93.3296	130.649	0.608696	0.902044	0.13674	0.19632
187	C1JEX7|C1JEX7_PIG	Sperm associated antigen 6 OS=Sus scrofa OX=9823 GN=SPAG6 PE=2 SV=1	Carbamidomethylation; Oxidation (M); CAMthiopropanoyl-pei	55467	412.13	58	58	62	48	91	100	93	70	96	96	66	121	96	64	65.5622	45.0536	94.0523	95.6428	87.1118	74.2119	102.393	88.0568	69.7844	110.362	100.67	67.9802	0.796478	0.932697	0.454814	0.278594
51	A0A286ZN09|A0A286ZN09_PIG	Uncharacterized protein OS=Sus scrofa OX=9823 PE=4 SV=1	Carbamidomethylation; Oxidation (M); Acetylation (Protein N-term); CAMthiopropanoyl-pei	73962	412.01	63	2	151	173	43	316	364	134	297	326	124	331	257	109	159.676	162.381	44.4423	302.231	340.954	142.063	316.778	299.026	131.11	301.9	269.502	115.779	0.46673	1.08692	0.0270079	0.0536637
120	A0A286ZQX0|A0A286ZQX0_PIG	A-kinase anchoring protein 3 OS=Sus scrofa OX=9823 GN=AKAP3 PE=4 SV=1	Carbamidomethylation; Oxidation (M); Acetylation (Protein N-term); CAMthiopropanoyl-pei	95052	411.63	108	2	95	113	67	165	139	71	171	157	65	207	151	60	100.458	106.064	69.2473	157.811	130.199	75.2721	182.387	144.009	68.727	188.801	158.346	63.7314	0.759105	0.961656	0.191785	0.448091
115	sp|P00571|KAD1_PIG	Adenylate kinase isoenzyme 1 OS=Sus scrofa OX=9823 GN=AK1 PE=1 SV=1	Carbamidomethylation; Oxidation (M); Acetylation (Protein N-term); CAMthiopropanoyl-pei	21639	411.48	73	73	91	105	103	132	177	101	119	189	90	141	162	83	96.2285	98.5546	106.455	126.249	165.793	107.077	126.924	173.362	95.1605	128.604	169.881	88.1618	0.754757	1.02276	0.23258	0.364493
147	Q9TUF6|Q9TUF6_PIG	Long-chain 3-ketoacyl-CoA thiolase OS=Sus scrofa OX=9823 GN=LCTHIO PE=2 SV=1	Carbamidomethylation; Oxidation (M); Acetylation (Protein N-term); CAMthiopropanoyl-pei	47586	411.42	91	1	62	59	237	88	71	159	64	75	169	85	67	145	65.5622	55.3783	244.949	84.1657	66.5047	168.567	68.2619	68.7943	178.69	77.5271	70.2593	154.018	1.14614	1.0462	0.660764	0.695039
179	I3LUR5|I3LUR5_PIG	Acyl-CoA dehydrogenase family member 9 OS=Sus scrofa OX=9823 GN=ACAD9 PE=1 SV=2	Carbamidomethylation; Oxidation (M); CAMthiopropanoyl-pei	68645	411.28	98	97	65	61	140	85	72	116	62	69	116	76	61	114	68.7346	57.2556	144.696	81.2964	67.4414	122.98	66.1287	63.2908	122.651	69.3184	63.9674	121.09	0.996204	0.990939	0.978005	0.631931
55	Q8MI02|Q8MI02_PIG	Hyaluronidase OS=Sus scrofa OX=9823 GN=SPAM-1 PE=1 SV=1	Carbamidomethylation; Oxidation (M); CAMthiopropanoyl-pei	56040	410.87	102	102	233	331	144	198	241	137	234	248	129	235	201	135	246.387	310.682	148.83	189.373	225.741	145.243	249.583	227.48	136.397	214.34	210.778	143.396	1.25973	1.07906	0.179121	0.345095
123	D3K5M3|D3K5M3_PIG	A-kinase (PRKA) anchor protein 3 OS=Sus scrofa OX=9823 GN=AKAP3 PE=2 SV=1	Carbamidomethylation; Oxidation (M); Acetylation (Protein N-term); CAMthiopropanoyl-pei	94045	410.27	108	2	92	110	64	161	138	69	167	156	60	206	146	58	97.2859	103.248	66.1467	153.985	129.263	73.1517	178.121	143.092	63.4403	187.889	153.102	61.6071	0.748263	0.955426	0.174834	0.265521
167	F1S9K1|F1S9K1_PIG	Isoleucyl-tRNA synthetase 2 mitochondrial OS=Sus scrofa OX=9823 GN=IARS2 PE=1 SV=3	Carbamidomethylation; Acetylation (Protein N-term); CAMthiopropanoyl-pei	113521	410.06	94	94	56	56	75	109	103	86	83	105	96	107	119	119	59.2175	52.5625	77.5156	104.251	96.4786	91.1746	88.5271	96.3121	101.505	97.593	124.789	126.401	0.648486	0.82098	0.0796461	0.0732053
110	A0A287BPT0|A0A287BPT0_PIG	Amine oxidase OS=Sus scrofa OX=9823 GN=IL4I1 PE=1 SV=1	Carbamidomethylation; Oxidation (M); CAMthiopropanoyl-pei	63550	407.76	82	82	133	163	56	148	187	95	112	169	91	135	127	101	140.642	152.994	57.8783	141.551	175.16	100.716	119.458	155.017	96.2178	123.131	133.178	107.281	0.842096	1.01953	0.211151	0.834363
138	F1S0P7|F1S0P7_PIG	Tetratricopeptide repeat domain 25 OS=Sus scrofa OX=9823 GN=TTC25 PE=4 SV=3	Carbamidomethylation; Oxidation (M); CAMthiopropanoyl-pei	78584	407.74	91	91	80	79	85	148	150	108	116	127	93	149	122	88	84.5964	74.1506	87.8511	141.551	140.503	114.498	123.725	116.492	98.3325	135.901	127.935	93.4728	0.621855	0.947498	0.0529236	0.377602
141	F2Z5G3|F2Z5G3_PIG	Calmodulin 2 OS=Sus scrofa OX=9823 GN=CALM2 PE=1 SV=1	Oxidation (M); Acetylation (Protein N-term); CAMthiopropanoyl-pei	16838	407.71	75	37	96	88	92	118	102	141	88	133	128	86	132	108	101.516	82.5982	95.0859	112.859	95.542	149.484	93.8601	121.995	135.339	78.4392	138.421	114.717	0.780139	1.05916	0.203785	0.62918
171	sp|P00355|G3P_PIG	Glyceraldehyde-3-phosphate dehydrogenase OS=Sus scrofa OX=9823 GN=GAPDH PE=1 SV=4	Carbamidomethylation; Oxidation (M); Acetylation (Protein N-term); CAMthiopropanoyl-pei	35836	407.4	67	19	73	59	71	100	90	95	114	94	88	125	83	89	77.1943	55.3783	73.3815	95.6428	84.3017	100.716	121.591	86.2222	93.0458	114.01	87.0377	94.535	0.733819	1.01785	0.0167021	0.607877
144	I3LR47|I3LR47_PIG	Serine/threonine-protein phosphatase with EF-hands OS=Sus scrofa OX=9823 GN=PPEF1 PE=3 SV=2	Carbamidomethylation; Oxidation (M); Acetylation (Protein N-term); CAMthiopropanoyl-pei	75253	407.18	93	93	104	114	105	109	115	81	115	144	86	141	106	80	109.975	107.002	108.522	104.251	107.719	85.8738	122.658	132.085	90.9311	128.604	111.157	84.9753	1.09285	1.06448	0.316803	0.464077
101	I3LT05|I3LT05_PIG	Uncharacterized protein OS=Sus scrofa OX=9823 GN=ROPN1 PE=4 SV=2	Carbamidomethylation; Oxidation (M); CAMthiopropanoyl-pei	23949	405.72	62	61	81	62	100	175	128	196	158	117	163	157	121	151	85.6539	58.1942	103.354	167.375	119.896	207.793	168.522	107.319	172.346	143.197	126.886	160.391	0.499334	1.04115	0.0216064	0.70066
265	A0A0B8RT59|A0A0B8RT59_PIG	Cullin-associated and neddylation-dissociated 1 OS=Sus scrofa domesticus OX=9825 GN=CAND1 PE=4 SV=1	Carbamidomethylation; Oxidation (M); Acetylation (Protein N-term); CAMthiopropanoyl-pei	136375	405.17	102	102	84	96	135	37	43	41	30	43	51	39	41	40	88.8263	90.1071	139.528	35.3878	40.2775	43.467	31.9978	39.4421	53.9243	35.5713	42.9945	42.4876	2.67317	1.03561	0.0464705	0.800857
63	B5KJG2|B5KJG2_PIG	Phosphoglycerate mutase OS=Sus scrofa OX=9823 GN=PGAM2 PE=1 SV=1	Carbamidomethylation; Oxidation (M); Acetylation (Protein N-term); CAMthiopropanoyl-pei	28677	404.95	77	59	185	247	153	244	257	77	258	280	102	293	185	74	195.629	231.838	158.132	233.369	240.728	81.6331	275.181	256.832	107.849	267.241	194	78.6021	1.05375	1.18527	0.798922	0.172207
175	F1SGH5|F1SGH5_PIG	Uncharacterized protein OS=Sus scrofa OX=9823 GN=PDHB PE=1 SV=1	Carbamidomethylation; Oxidation (M); Acetylation (Protein N-term); CAMthiopropanoyl-pei	39273	404.76	70	70	56	49	128	84	84	143	53	57	133	74	66	144	59.2175	45.9922	132.293	80.34	78.6816	151.604	56.5294	52.2837	140.626	67.4942	69.2107	152.955	0.764595	0.861143	0.0283062	0.0176183
58	I3LPE2|I3LPE2_PIG	Tubulin polymerization promoting protein family member 2 OS=Sus scrofa OX=9823 GN=TPPP2 PE=1 SV=2	Carbamidomethylation; Oxidation (M); Acetylation (Protein N-term); CAMthiopropanoyl-pei	18539	404.5	69	66	229	234	128	269	223	100	297	233	109	301	222	84	242.157	219.636	132.293	257.279	208.881	106.017	316.778	213.721	115.25	274.537	232.8	89.224	1.03829	1.08245	0.60677	0.465752
244	A0A0B8RZH9|A0A0B8RZH9_PIG	Huntingtin interacting protein 1 OS=Sus scrofa domesticus OX=9825 GN=HIP1 PE=4 SV=1	Carbamidomethylation; Acetylation (Protein N-term); CAMthiopropanoyl-pei	113499	403.73	86	8	104	116	74	58	52	37	53	64	38	72	40	32	109.975	108.879	76.4821	55.4728	48.7077	39.2263	56.5294	58.7045	40.1789	65.67	41.9459	33.9901	2.05943	1.0975	0.0180157	0.602775
174	A0A287BJP9|A0A287BJP9_PIG	Uncharacterized protein OS=Sus scrofa OX=9823 GN=SPATA31D1 PE=4 SV=1	Carbamidomethylation; Oxidation (M); CAMthiopropanoyl-pei	170033	402.78	104	104	87	112	95	107	66	54	108	122	49	140	89	45	91.9986	105.125	98.1865	102.338	61.8213	57.2492	115.192	111.905	51.8096	127.692	93.3296	47.7986	1.33378	1.03752	0.294537	0.743968
191	A0A287B1V1|A0A287B1V1_PIG	Acyl-CoA dehydrogenase short/branched chain OS=Sus scrofa OX=9823 GN=ACADSB PE=1 SV=1	Carbamidomethylation; Oxidation (M); CAMthiopropanoyl-pei	47260	402.73	54	4	59	73	91	81	86	81	58	89	89	85	90	87	62.3899	68.5189	94.0523	77.4707	80.555	85.8738	61.8623	81.636	94.1031	77.5271	94.3782	92.4106	0.922352	0.89893	0.478256	0.238852
48	F1S6M7|F1S6M7_PIG	Tubulin beta chain OS=Sus scrofa OX=9823 PE=1 SV=1	Carbamidomethylation; Oxidation (M); Acetylation (Protein N-term); CAMthiopropanoyl-pei	50419	402.26	96	3	218	165	123	354	278	225	271	248	185	257	217	217	230.525	154.872	127.126	338.576	260.399	238.538	289.046	227.48	195.608	234.406	227.556	230.495	0.611958	1.02842	0.000247554	0.824764
121	I3L8L8|I3L8L8_PIG	Uncharacterized protein OS=Sus scrofa OX=9823 PE=1 SV=2	Carbamidomethylation; Oxidation (M); Acetylation (Protein N-term); CAMthiopropanoyl-pei	57140	401.64	75	4	90	97	169	108	137	141	93	133	146	104	80	157	95.171	91.0457	174.669	103.294	128.326	149.484	99.1931	121.995	154.371	94.8567	83.8917	166.764	0.946946	1.08696	0.744661	0.569554
247	F1RKZ6|F1RKZ6_PIG	Ubiquitin specific peptidase 7 OS=Sus scrofa OX=9823 GN=USP7 PE=1 SV=2	Carbamidomethylation; Oxidation (M); Acetylation (Protein N-term); CAMthiopropanoyl-pei	128502	400.95	104	104	112	138	155	27	25	57	33	38	51	42	24	31	118.435	129.529	160.199	25.8236	23.4171	60.4297	35.1975	34.8558	53.9243	38.3075	25.1675	32.9279	3.72172	1.28604	0.00153254	0.317665
152	F1SA70|F1SA70_PIG	Heat shock protein family A (Hsp70) member 2 OS=Sus scrofa OX=9823 GN=HSPA2 PE=1 SV=2	Carbamidomethylation; Oxidation (M); Acetylation (Protein N-term); CAMthiopropanoyl-pei	69025	400.44	91	52	96	107	103	116	105	85	109	132	83	130	103	76	101.516	100.432	106.455	110.946	98.352	90.1145	116.259	121.078	87.7591	118.571	108.011	80.7265	1.03003	1.05788	0.726533	0.316207
161	I3LCI2|I3LCI2_PIG	Pyruvate dehydrogenase E1 component subunit alpha OS=Sus scrofa OX=9823 GN=PDHA1 PE=1 SV=1	Carbamidomethylation; Oxidation (M); Acetylation (Protein N-term); CAMthiopropanoyl-pei	43365	400.41	87	87	56	53	120	90	99	142	61	76	130	75	99	137	59.2175	49.7466	124.025	86.0786	92.7319	150.544	65.0621	69.7116	137.454	68.4063	103.816	145.52	0.707411	0.856756	0.0274319	0.253563
149	F1SQN1|F1SQN1_PIG	T-complex protein 1 subunit delta OS=Sus scrofa OX=9823 GN=CCT4 PE=1 SV=1	Carbamidomethylation; Oxidation (M); CAMthiopropanoyl-pei	58057	400.25	81	78	126	164	138	96	95	103	67	102	102	86	87	107	133.239	153.933	142.629	91.8171	88.9852	109.198	71.4617	93.5603	107.849	78.4392	91.2323	113.654	1.48207	0.963098	0.0388202	0.355836
76	F1SSA1|F1SSA1_PIG	Chromosome 1 open reading frame 56 OS=Sus scrofa OX=9823 GN=C1orf56 PE=1 SV=2	Carbamidomethylation; Oxidation (M); Acetylation (Protein N-term); CAMthiopropanoyl-pei	37745	399.13	52	52	73	67	64	187	252	210	161	217	205	202	216	227	77.1943	62.8872	66.1467	178.852	236.045	222.636	171.721	199.045	216.754	184.241	226.508	241.117	0.323479	0.901291	0.0218321	0.0422309
193	F1SED0|F1SED0_PIG	Acyl-CoA dehydrogenase short/branched chain OS=Sus scrofa OX=9823 GN=ACADSB PE=1 SV=3	Carbamidomethylation; Oxidation (M); CAMthiopropanoyl-pei	40690	398.02	51	1	59	74	87	81	85	77	58	88	86	85	90	86	62.3899	69.4576	89.9181	77.4707	79.6183	81.6331	61.8623	80.7187	90.9311	77.5271	94.3782	91.3484	0.92897	0.887023	0.510087	0.173981
59	F1SE42|F1SE42_PIG	Uncharacterized protein OS=Sus scrofa OX=9823 GN=ADAM3A PE=4 SV=2	Carbamidomethylation; Oxidation (M); Acetylation (Protein N-term); CAMthiopropanoyl-pei	82999	398	57	57	121	170	333	105	164	269	147	256	283	151	155	269	127.952	159.565	344.169	100.425	153.616	285.186	156.789	234.818	299.227	137.725	162.54	285.729	1.17147	1.17891	0.183299	0.203129
198	Q6UAQ9|Q6UAQ9_PIG	Electron transfer flavoprotein alpha subunit (Fragment) OS=Sus scrofa OX=9823 GN=ETFA PE=2 SV=1	Carbamidomethylation; Oxidation (M); Acetylation (Protein N-term); CAMthiopropanoyl-pei	32884	397.65	59	59	25	32	92	74	81	104	51	76	111	84	84	109	26.4364	30.0357	95.0859	70.7757	75.8716	110.258	54.3962	69.7116	117.365	76.6151	88.0863	115.779	0.589938	0.860925	0.0721567	0.220073
257	F1RKC0|F1RKC0_PIG	Huntingtin interacting protein 1 OS=Sus scrofa OX=9823 GN=HIP1 PE=1 SV=2	Carbamidomethylation; Acetylation (Protein N-term); CAMthiopropanoyl-pei	110894	396.76	79	1	97	111	70	57	51	35	52	61	36	71	39	31	102.573	104.186	72.3479	54.5164	47.771	37.106	55.4628	55.9527	38.0642	64.758	40.8972	32.9279	2.0023	1.07863	0.0170341	0.658538
57	F1RT87|F1RT87_PIG	RAB2A member RAS oncogene family OS=Sus scrofa OX=9823 GN=RAB2A PE=1 SV=3	Carbamidomethylation; Oxidation (M); Acetylation (Protein N-term); CAMthiopropanoyl-pei	23519	396.39	78	40	197	132	157	235	222	230	230	226	199	208	198	208	208.319	123.897	162.266	224.761	207.944	243.839	245.316	207.3	210.41	189.713	207.632	220.936	0.730894	1.07237	0.11126	0.543499
87	K7GQS2|K7GQS2_PIG	Uncharacterized protein OS=Sus scrofa OX=9823 GN=LOC100736569 PE=1 SV=7	Carbamidomethylation; Oxidation (M); Acetylation (Protein N-term); CAMthiopropanoyl-pei	46093	395.92	72	72	135	124	122	192	201	130	178	213	133	166	163	126	142.756	116.388	126.092	183.634	188.274	137.822	189.853	195.376	140.626	151.406	170.929	133.836	0.755766	1.15276	0.139445	0.126616
226	I3LCA2|I3LCA2_PIG	Chaperonin containing TCP1 subunit 8 OS=Sus scrofa OX=9823 GN=CCT8 PE=1 SV=2	Carbamidomethylation; Oxidation (M); Acetylation (Protein N-term); CAMthiopropanoyl-pei	59976	395.63	94	94	99	103	124	54	43	64	43	49	66	49	40	72	104.688	96.6774	128.159	51.6471	40.2775	67.8509	45.8635	44.9456	69.7844	44.6921	41.9459	76.4777	2.06242	0.984537	0.00137444	0.803948
228	M3TYK5|M3TYK5_PIG	Calcium-transporting ATPase OS=Sus scrofa OX=9823 GN=ATP2B4 PE=1 SV=1	Carbamidomethylation; Oxidation (M); Acetylation (Protein N-term); CAMthiopropanoyl-pei	133580	395.15	87	4	44	44	105	59	65	82	52	63	93	63	47	76	46.528	41.2991	108.522	56.4293	60.8846	86.934	55.4628	57.7872	98.3325	57.4613	49.2864	80.7265	0.961327	1.1286	0.85186	0.291754
185	A0A287AMZ2|A0A287AMZ2_PIG	T-complex protein 1 subunit gamma OS=Sus scrofa OX=9823 GN=CCT3 PE=1 SV=1	Carbamidomethylation; Oxidation (M); Acetylation (Protein N-term); CAMthiopropanoyl-pei	60654	394.73	77	77	133	124	117	71	61	81	58	68	77	76	68	76	140.642	116.388	120.924	67.9064	57.1378	85.8738	61.8623	62.3735	81.4151	69.3184	71.308	80.7265	1.79195	0.929064	0.0370384	0.222328
306	F1SDH8|F1SDH8_PIG	Phospholipid-transporting ATPase OS=Sus scrofa OX=9823 GN=ATP8B3 PE=3 SV=3	Carbamidomethylation; Oxidation (M); Acetylation (Protein N-term); CAMthiopropanoyl-pei	164682	394.31	86	83	45	57	86	30	51	52	24	56	50	25	46	53	47.5855	53.5011	88.8846	28.6929	47.771	55.1289	25.5982	51.3664	52.8669	22.8021	48.2377	56.2961	1.44363	1.0196	0.138098	0.734114
67	I3LL86|I3LL86_PIG	Uncharacterized protein OS=Sus scrofa OX=9823 PE=4 SV=2	Carbamidomethylation; Oxidation (M); Acetylation (Protein N-term); CAMthiopropanoyl-pei	66728	394.24	54	6	140	132	46	277	298	145	273	260	131	271	238	114	148.044	123.897	47.5429	264.931	279.132	153.725	291.18	238.487	138.511	247.175	249.578	121.09	0.457853	1.08147	0.0136598	0.402156
109	A0A287B423|A0A287B423_PIG	Uncharacterized protein OS=Sus scrofa OX=9823 GN=SPESP1 PE=4 SV=1	Carbamidomethylation; Oxidation (M); CAMthiopropanoyl-pei	39862	394.15	72	6	78	54	70	160	164	140	136	136	147	159	148	147	82.4815	50.6852	72.3479	153.029	153.616	148.424	145.057	124.747	155.429	145.021	155.2	156.142	0.451612	0.931785	0.0141496	0.409956
68	D9U8D1|D9U8D1_PIG	Dynein light chain OS=Sus scrofa OX=9823 GN=LC8 PE=1 SV=1	Carbamidomethylation; Oxidation (M); Acetylation (Protein N-term); CAMthiopropanoyl-pei	10366	393.99	45	12	165	191	131	270	195	114	302	219	118	342	172	107	174.48	179.276	135.394	258.236	182.654	120.859	322.111	200.879	124.766	311.933	180.367	113.654	0.870762	1.06899	0.507312	0.0517769
227	A0A287APC7|A0A287APC7_PIG	Calcium-transporting ATPase OS=Sus scrofa OX=9823 GN=ATP2B4 PE=1 SV=1	Carbamidomethylation; Oxidation (M); Acetylation (Protein N-term); CAMthiopropanoyl-pei	129140	393.83	85	2	44	45	106	60	66	82	52	65	91	63	48	77	46.528	42.2377	109.555	57.3857	61.8213	86.934	55.4628	59.6218	96.2178	57.4613	50.335	81.7887	0.962066	1.11455	0.85816	0.274195
172	F1RZL9|F1RZL9_PIG	Uncharacterized protein OS=Sus scrofa OX=9823 GN=LOC100049687 PE=4 SV=3	Carbamidomethylation; CAMthiopropanoyl-pei	82643	391.95	59	59	70	89	116	74	88	109	64	111	101	69	87	100	74.0219	83.5368	119.891	70.7757	82.4284	115.559	68.2619	101.816	106.791	62.9338	91.2323	106.219	1.03232	1.0633	0.0923777	0.197754
246	A0A0B8S0B6|A0A0B8S0B6_PIG	ATPase H+ transporting lysosomal 70kDa V1 subunit A OS=Sus scrofa domesticus OX=9825 GN=ATP6V1A PE=3 SV=1	Carbamidomethylation; Oxidation (M); Acetylation (Protein N-term); CAMthiopropanoyl-pei	68444	391.76	65	65	91	95	98	54	49	55	37	46	74	36	45	56	96.2285	89.1685	101.287	51.6471	45.8976	58.3094	39.4639	42.1939	78.2431	32.835	47.1891	59.4827	1.83944	1.14619	0.000127766	0.426041
165	A0A287AR48|A0A287AR48_PIG	Succinate--CoA ligase [ADP-forming] subunit beta mitochondrial OS=Sus scrofa OX=9823 GN=SUCLA2 PE=1 SV=1	Carbamidomethylation; Oxidation (M); CAMthiopropanoyl-pei	50304	391.65	83	81	45	35	84	86	85	115	64	96	153	78	119	157	47.5855	32.8515	86.8175	82.2528	79.6183	121.92	68.2619	88.0568	161.773	71.1425	124.789	166.764	0.589359	0.877021	0.0102466	0.307394
92	F1RR24|F1RR24_PIG	Uncharacterized protein OS=Sus scrofa OX=9823 PE=4 SV=3	Carbamidomethylation; Oxidation (M); CAMthiopropanoyl-pei	38263	391.61	111	111	120	139	156	190	145	113	166	169	120	199	130	102	126.895	130.468	161.233	181.721	135.819	119.799	177.054	155.017	126.881	181.505	136.324	108.343	0.957138	1.07692	0.842991	0.291171
143	I3LK18|I3LK18_PIG	Polycystin 2 like 2 transient receptor potential cation channel OS=Sus scrofa OX=9823 GN=PKD2L2 PE=4 SV=2	Carbamidomethylation; Oxidation (M); Acetylation (Protein N-term); CAMthiopropanoyl-pei	71584	390.42	63	60	84	74	131	105	115	101	118	126	98	115	127	110	88.8263	69.4576	135.394	100.425	107.719	107.077	125.858	115.574	103.619	104.89	133.178	116.841	0.931657	0.972226	0.746126	0.812815
190	A0A287AYZ4|A0A287AYZ4_PIG	Uncharacterized protein OS=Sus scrofa OX=9823 GN=LOC100525409 PE=4 SV=1	Carbamidomethylation; Oxidation (M); Acetylation (Protein N-term); CAMthiopropanoyl-pei	82094	389.54	68	15	84	64	136	62	62	113	45	82	91	75	59	104	88.8263	60.0714	140.562	59.2986	58.0745	119.799	47.9966	75.2151	96.2178	68.4063	61.8702	110.468	1.22046	0.911463	0.164967	0.564291
186	I3LD34|I3LD34_PIG	Uncharacterized protein OS=Sus scrofa OX=9823 GN=MS4A14 PE=4 SV=2	Carbamidomethylation; Oxidation (M); Acetylation (Protein N-term); CAMthiopropanoyl-pei	96554	389.53	77	77	70	124	61	98	115	40	101	117	44	119	85	36	74.0219	116.388	63.0461	93.73	107.719	42.4068	107.726	107.319	46.5229	108.538	89.135	38.2389	1.03937	1.10875	0.814153	0.259328
255	I3L9J4|I3L9J4_PIG	Uncharacterized protein OS=Sus scrofa OX=9823 GN=CCT6A PE=1 SV=2	Carbamidomethylation; Oxidation (M); CAMthiopropanoyl-pei	57970	388.84	66	42	83	100	83	60	36	54	44	47	55	48	50	58	87.7688	93.8616	85.784	57.3857	33.7207	57.2492	46.93	43.1111	58.1536	43.78	52.4323	61.6071	1.80252	0.939015	0.0606018	0.467106
111	sp|Q6S4N2|HS71B_PIG	Heat shock 70 kDa protein 1B OS=Sus scrofa OX=9823 GN=HSPA1B PE=2 SV=1	Carbamidomethylation; Oxidation (M); Acetylation (Protein N-term); CAMthiopropanoyl-pei	70098	388.71	76	7	115	110	144	119	115	100	138	158	139	157	103	107	121.607	103.248	148.83	113.815	107.719	106.017	147.19	144.927	146.97	143.197	108.011	113.654	1.14085	1.20343	0.391122	0.140983
216	F1RPZ6|F1RPZ6_PIG	Cysteine-rich secretory protein 2 OS=Sus scrofa OX=9823 GN=CRISP2 PE=2 SV=2	Carbamidomethylation; Oxidation (M); CAMthiopropanoyl-pei	27053	388.47	50	42	49	75	50	64	98	68	71	90	67	78	91	52	51.8153	70.3962	51.6771	61.2114	91.7952	72.0916	75.728	82.5532	70.8417	71.1425	95.4268	55.2339	0.772501	1.033	0.0472312	0.79629
229	I3LD43|I3LD43_PIG	Cytosol aminopeptidase OS=Sus scrofa OX=9823 GN=LAP3 PE=1 SV=2	Carbamidomethylation; Oxidation (M); CAMthiopropanoyl-pei	56047	388.4	72	72	19	15	69	84	69	94	34	56	97	66	67	118	20.0917	14.0792	71.3144	80.34	64.6313	99.656	36.2641	51.3664	102.562	60.1975	70.2593	125.339	0.431208	0.743533	0.0390475	0.00482444
155	A0A0B8RTA2|A0A0B8RTA2_PIG	Actin gamma 1 OS=Sus scrofa domesticus OX=9825 GN=ACTG1 PE=3 SV=1	Carbamidomethylation; Oxidation (M); Acetylation (Protein N-term); CAMthiopropanoyl-pei	41793	388.16	63	2	132	105	82	123	104	98	102	98	87	112	75	90	139.584	98.5546	84.7504	117.641	97.4153	103.897	108.792	89.8913	91.9885	102.153	78.6485	95.5972	1.01234	1.05164	0.922017	0.39167
162	F1RQD7|F1RQD7_PIG	Family with sequence similarity 71 member B OS=Sus scrofa OX=9823 GN=FAM71B PE=4 SV=2	Carbamidomethylation; Oxidation (M); Acetylation (Protein N-term); CAMthiopropanoyl-pei	61392	387.96	62	60	63	91	83	115	108	88	115	106	67	135	107	58	66.6197	85.414	85.784	109.989	101.162	93.295	122.658	97.2293	70.8417	123.131	112.205	61.6071	0.781148	0.979072	0.177111	0.796146
232	I3LP90|I3LP90_PIG	Uncharacterized protein OS=Sus scrofa OX=9823 GN=DNAH12 PE=4 SV=2	Carbamidomethylation; CAMthiopropanoyl-pei	365587	387.89	142	134	97	81	72	75	57	19	96	90	19	112	52	13	102.573	76.0279	74.415	71.7321	53.3911	20.1432	102.393	82.5532	20.0894	102.153	54.5296	13.8085	1.74174	1.20261	0.0631199	0.305568
183	F1RX00|F1RX00_PIG	Amine oxidase OS=Sus scrofa OX=9823 GN=MAOA PE=1 SV=2	Carbamidomethylation; Oxidation (M); CAMthiopropanoyl-pei	59803	387.31	77	73	50	33	163	70	88	132	41	86	123	46	58	135	52.8728	30.9743	168.467	66.95	82.4284	139.942	43.7303	78.8842	130.053	41.9559	60.8215	143.396	0.872092	1.02638	0.646806	0.833561
124	E7FM66|E7FM66_PIG	Disintegrin and metalloprotease domain-containing protein 5 (Fragment) OS=Sus scrofa OX=9823 GN=ADAM5 PE=2 SV=1	Carbamidomethylation; Oxidation (M); CAMthiopropanoyl-pei	45197	387.15	70	70	100	117	195	85	106	144	79	135	140	107	81	139	105.746	109.818	201.541	81.2964	99.2887	152.665	84.2608	123.83	148.027	97.593	84.9404	147.645	1.25163	1.07856	0.130118	0.635723
157	A0A0B8RTY2|A0A0B8RTY2_PIG	Actin beta OS=Sus scrofa domesticus OX=9825 GN=ACTB PE=3 SV=1	Carbamidomethylation; Oxidation (M); Acetylation (Protein N-term); CAMthiopropanoyl-pei	41737	386.91	62	1	128	103	80	120	101	92	100	95	83	112	70	89	135.354	96.6774	82.6834	114.771	94.6053	97.5357	106.659	87.1395	87.7591	102.153	73.4053	94.535	1.02542	1.04245	0.823104	0.585385
88	F1S8J6|F1S8J6_PIG	RAB2B member RAS oncogene family OS=Sus scrofa OX=9823 GN=RAB2B PE=1 SV=1	Carbamidomethylation; Oxidation (M); Acetylation (Protein N-term); CAMthiopropanoyl-pei	24236	386.87	67	29	150	113	126	172	156	158	197	173	151	182	152	151	158.618	106.064	130.226	164.506	146.123	167.507	210.119	158.686	159.658	165.999	159.394	160.391	0.825934	1.08785	0.126954	0.44166
132	F1S1R1|F1S1R1_PIG	Cylicin 1 OS=Sus scrofa OX=9823 GN=CYLC1 PE=4 SV=2	Carbamidomethylation; Oxidation (M); Acetylation (Protein N-term); CAMthiopropanoyl-pei	74014	386.84	65	65	77	144	152	100	89	124	138	121	125	172	42	91	81.4241	135.161	157.098	95.6428	83.365	131.461	147.19	110.988	132.167	156.878	44.0432	96.6594	1.20361	1.31173	0.386782	0.298948
184	A0A286ZMA6|A0A286ZMA6_PIG	Betaine--homocysteine S-methyltransferase 1 OS=Sus scrofa OX=9823 GN=BHMT PE=1 SV=1	Carbamidomethylation; Oxidation (M); CAMthiopropanoyl-pei	43922	386.75	79	79	118	162	133	64	68	50	76	77	68	90	54	55	124.78	152.056	137.461	61.2114	63.6946	53.0085	81.061	70.6289	71.899	82.0876	56.6269	58.4205	2.32863	1.13419	0.00940549	0.215241
263	F1SCI9|F1SCI9_PIG	Syntaxin-binding protein 2 OS=Sus scrofa OX=9823 GN=STXBP2 PE=1 SV=3	Carbamidomethylation; CAMthiopropanoyl-pei	66467	386.19	74	74	65	67	93	40	61	62	40	53	65	44	42	50	68.7346	62.8872	96.1194	38.2571	57.1378	65.7306	42.6637	48.6147	68.727	40.1317	44.0432	53.1095	1.41344	1.1655	0.114247	0.203457
177	A0A287AE08|A0A287AE08_PIG	Uncharacterized protein OS=Sus scrofa OX=9823 PE=1 SV=1	Carbamidomethylation; Oxidation (M); Acetylation (Protein N-term); CAMthiopropanoyl-pei	96870	386.08	60	53	144	139	202	49	40	92	34	75	89	55	35	88	152.274	130.468	208.775	46.865	37.4674	97.5357	36.2641	68.7943	94.1031	50.1646	36.7026	93.4728	2.7026	1.10437	0.00270408	0.689334
142	D5K893|D5K893_PIG	Sperm equatorial segment protein 1 OS=Sus scrofa OX=9823 GN=SPESP1 PE=2 SV=1	Carbamidomethylation; Oxidation (M); CAMthiopropanoyl-pei	39863	385.52	68	2	66	46	61	134	141	115	116	122	125	131	123	124	69.7921	43.1763	63.0461	128.161	132.073	121.92	123.725	111.905	132.167	119.483	128.984	131.712	0.460585	0.967434	0.0209003	0.593928
201	F1SCU0|F1SCU0_PIG	Uncharacterized protein OS=Sus scrofa OX=9823 GN=LOC100516797 PE=4 SV=2	Carbamidomethylation; Oxidation (M); Acetylation (Protein N-term); CAMthiopropanoyl-pei	64948	385.46	55	55	68	86	55	103	96	59	77	80	58	101	78	51	71.907	80.7209	56.8448	98.5121	89.9218	62.55	82.1276	73.3806	61.3256	92.1205	81.7944	54.1717	0.834606	0.950664	0.165612	0.563795
354	sp|Q2XQV4|ALDH2_PIG	Aldehyde dehydrogenase mitochondrial OS=Sus scrofa OX=9823 GN=ALDH2 PE=2 SV=1	Carbamidomethylation; Oxidation (M); CAMthiopropanoyl-pei	56921	385.24	54	51	23	23	46	33	42	46	30	38	55	32	47	66	24.3215	21.5882	47.5429	31.5621	39.3408	48.7678	31.9978	34.8558	58.1536	29.1867	49.2864	70.1046	0.780914	0.841359	0.212084	0.281744
148	Q1G1K7|Q1G1K7_PIG	Isocitrate dehydrogenase [NAD] subunit mitochondrial OS=Sus scrofa OX=9823 GN=IDH3B PE=1 SV=1	Carbamidomethylation; Oxidation (M); Acetylation (Protein N-term); CAMthiopropanoyl-pei	42360	384.85	65	6	69	96	143	96	102	129	70	104	144	105	83	134	72.9644	90.1071	147.796	91.8171	95.542	136.762	74.6614	95.3948	152.257	95.7688	87.0377	142.334	0.959111	0.991305	0.660086	0.934121
197	A0A287B8G0|A0A287B8G0_PIG	Pyruvate kinase OS=Sus scrofa OX=9823 GN=PKM PE=1 SV=1	Carbamidomethylation; Oxidation (M); CAMthiopropanoyl-pei	63182	384	69	8	69	61	33	110	108	49	94	111	42	111	96	43	72.9644	57.2556	34.1069	105.207	101.162	51.9483	100.26	101.816	44.4082	101.241	100.67	45.6742	0.636143	0.995549	0.0533036	0.676913
139	A0A287AJR1|A0A287AJR1_PIG	Uncharacterized protein OS=Sus scrofa OX=9823 PE=4 SV=1	Carbamidomethylation; Oxidation (M); Acetylation (Protein N-term); CAMthiopropanoyl-pei	82792	383.46	67	58	108	122	121	88	126	133	82	151	118	97	78	116	114.205	114.511	125.059	84.1657	118.022	141.003	87.4605	138.506	124.766	88.4721	81.7944	123.214	1.03084	1.19508	0.821268	0.417461
168	F1RJW3|F1RJW3_PIG	Cilia and flagella associated protein 45 OS=Sus scrofa OX=9823 GN=CFAP45 PE=4 SV=2	Carbamidomethylation; Oxidation (M); CAMthiopropanoyl-pei	66484	383.37	97	97	61	49	53	117	128	97	84	128	87	115	112	77	64.5048	45.9922	54.7777	111.902	119.896	102.837	89.5937	117.409	91.9885	104.89	117.448	81.7887	0.493896	0.983114	0.023075	0.838725
66	F1S8I7|F1S8I7_PIG	IZUMO family member 4 OS=Sus scrofa OX=9823 GN=IZUMO4 PE=4 SV=3	Oxidation (M); Acetylation (Protein N-term); CAMthiopropanoyl-pei	23770	383.31	54	22	145	94	82	207	232	253	216	227	215	176	205	276	153.331	88.2299	84.7504	197.981	217.311	268.223	230.384	208.218	227.328	160.527	214.973	293.165	0.477402	0.99591	0.0983656	0.983592
126	A0A287AKY1|A0A287AKY1_PIG	cAMP-dependent protein kinase type I-alpha regulatory subunit OS=Sus scrofa OX=9823 GN=PRKAR1A PE=4 SV=1	Carbamidomethylation; Oxidation (M); Acetylation (Protein N-term); CAMthiopropanoyl-pei	42921	382.92	91	83	112	134	107	155	129	73	141	139	84	156	110	76	118.435	125.774	110.589	148.246	120.832	77.3924	150.389	127.499	88.8164	142.285	115.351	80.7265	1.02403	1.08376	0.892901	0.0198202
273	F1S297|F1S297_PIG	Isocitrate dehydrogenase [NAD] subunit mitochondrial OS=Sus scrofa OX=9823 GN=IDH3G PE=1 SV=3	Carbamidomethylation; Oxidation (M); Acetylation (Protein N-term); CAMthiopropanoyl-pei	41265	382.57	46	41	29	25	71	49	53	85	38	48	90	49	35	88	30.6662	23.4654	73.3815	46.865	49.6443	90.1145	40.5305	44.0284	95.1605	44.6921	36.7026	93.4728	0.683263	1.02775	0.0260111	0.674001
154	Q1G1K9|Q1G1K9_PIG	Isocitrate dehydrogenase [NAD] subunit mitochondrial OS=Sus scrofa OX=9823 GN=IDH3B PE=1 SV=1	Carbamidomethylation; Oxidation (M); Acetylation (Protein N-term); CAMthiopropanoyl-pei	42047	382.22	61	1	63	87	141	90	95	128	65	92	141	98	79	131	66.6197	81.6596	145.729	86.0786	88.9852	135.702	69.3285	84.3877	149.085	89.3842	82.8431	139.147	0.946079	0.972466	0.580895	0.779381
122	F1SBB1|F1SBB1_PIG	Uncharacterized protein OS=Sus scrofa OX=9823 GN=CABYR PE=1 SV=2	Oxidation (M); Acetylation (Protein N-term); CAMthiopropanoyl-pei	46771	382.08	70	20	93	74	107	160	132	110	123	135	121	139	128	117	98.3434	69.4576	110.589	153.029	123.643	116.619	131.191	123.83	127.938	126.78	134.227	124.276	0.707849	0.993968	0.140922	0.886981
204	F1SHL9|F1SHL9_PIG	Pyruvate kinase OS=Sus scrofa OX=9823 GN=PKM PE=1 SV=3	Carbamidomethylation; Oxidation (M); CAMthiopropanoyl-pei	57878	381.94	69	7	65	59	31	107	111	44	92	106	45	107	92	45	68.7346	55.3783	32.0398	102.338	103.972	46.6475	98.1265	97.2293	47.5802	97.593	96.4755	47.7986	0.617308	1.00442	0.0816565	0.349642
215	F1SA46|F1SA46_PIG	Actin like 9 OS=Sus scrofa OX=9823 GN=ACTL9 PE=3 SV=1	Carbamidomethylation; Oxidation (M); Acetylation (Protein N-term); CAMthiopropanoyl-pei	45693	381.91	61	61	76	89	80	66	60	64	80	82	54	91	65	45	80.3666	83.5368	82.6834	63.1243	56.2011	67.8509	85.3274	75.2151	57.0963	82.9996	68.162	47.7986	1.3174	1.09388	0.0354243	0.0937829
281	F1SG38|F1SG38_PIG	Thioredoxin reductase 1 cytoplasmic OS=Sus scrofa OX=9823 GN=TXNRD1 PE=1 SV=3	Carbamidomethylation; Oxidation (M); CAMthiopropanoyl-pei	54710	381.88	57	51	85	100	71	47	46	27	46	58	32	49	44	21	89.8837	93.8616	73.3815	44.9521	43.0875	28.6246	49.0632	53.201	33.8348	44.6921	46.1405	22.306	2.20399	1.20294	0.00177861	0.0669981
56	F2Z536|F2Z536_PIG	Dynein light chain OS=Sus scrofa OX=9823 GN=DYNLL2 PE=1 SV=1	Carbamidomethylation; Oxidation (M); Acetylation (Protein N-term); CAMthiopropanoyl-pei	10350	381.63	48	31	191	204	128	286	219	113	327	240	118	337	184	104	201.974	191.478	132.293	273.539	205.134	119.799	348.776	220.142	124.766	307.372	192.951	110.468	0.878479	1.13571	0.431964	0.0717285
280	I3LPP1|I3LPP1_PIG	Fumarate hydratase mitochondrial OS=Sus scrofa OX=9823 GN=FH PE=1 SV=2	Carbamidomethylation; Oxidation (M); Acetylation (Protein N-term); CAMthiopropanoyl-pei	49970	381.34	50	13	27	21	66	48	36	69	36	47	93	42	54	90	28.5513	19.7109	68.2138	45.9086	33.7207	73.1517	38.3973	43.1111	98.3325	38.3075	56.6269	95.5972	0.762372	0.94389	0.0825148	0.552413
430	F1SS26|F1SS26_PIG	Uncharacterized protein OS=Sus scrofa OX=9823 GN=THBS1 PE=1 SV=2	Carbamidomethylation; Oxidation (M); CAMthiopropanoyl-pei	129546	381.18	73	73	166	190	6	1	5	0	0	3	0	1	1	0	175.538	178.337	6.20125	0.956428	4.68343	0	0	2.75177	0	0.912084	1.04865	0	63.8448	1.40344	0.16923	0.763606
209	K7GNL4|K7GNL4_PIG	Hydroxysteroid dehydrogenase like 2 OS=Sus scrofa OX=9823 GN=HSDL2 PE=1 SV=2	Carbamidomethylation; Oxidation (M); CAMthiopropanoyl-pei	48217	381.13	53	53	66	57	82	85	71	76	63	88	73	73	84	78	69.7921	53.5011	84.7504	81.2964	66.5047	80.5729	67.1953	80.7187	77.1857	66.5821	88.0863	82.8509	0.910977	0.947711	0.342702	0.230147
221	F1S2W0|F1S2W0_PIG	Family with sequence similarity 71 member A OS=Sus scrofa OX=9823 GN=FAM71A PE=4 SV=2	Carbamidomethylation; Oxidation (M); Acetylation (Protein N-term); CAMthiopropanoyl-pei	63984	380.64	58	56	62	69	60	83	77	69	60	79	60	86	67	57	65.5622	64.7645	62.0125	79.3836	72.1248	73.1517	63.9955	72.4634	63.4403	78.4392	70.2593	60.5449	0.856134	0.955343	0.0289507	0.637807
218	A0A287AX58|A0A287AX58_PIG	Uncharacterized protein OS=Sus scrofa OX=9823 PE=4 SV=1	Carbamidomethylation; Oxidation (M); CAMthiopropanoyl-pei	65124	380.6	62	60	83	82	90	55	81	75	47	70	72	64	59	73	87.7688	76.9665	93.0188	52.6036	75.8716	79.5128	50.1298	64.2081	76.1284	58.3734	61.8702	77.5399	1.23927	0.963004	0.237573	0.513529
180	F1RYK8|F1RYK8_PIG	Fibrous sheath interacting protein 2 OS=Sus scrofa OX=9823 GN=FSIP2 PE=4 SV=3	Carbamidomethylation; Oxidation (M); CAMthiopropanoyl-pei	761102	380.38	157	154	62	84	37	136	119	29	121	130	27	163	108	21	65.5622	78.8437	38.241	130.074	111.466	30.7449	129.058	119.244	28.5481	148.67	113.254	22.306	0.670794	0.974034	0.287928	0.801217
212	A0A287BPI1|A0A287BPI1_PIG	Electron transfer flavoprotein-ubiquinone oxidoreductase mitochondrial OS=Sus scrofa OX=9823 GN=ETFDH PE=1 SV=1	Carbamidomethylation; Oxidation (M); CAMthiopropanoyl-pei	68636	380.03	64	64	51	49	73	62	78	93	52	75	94	75	61	110	53.9302	45.9922	75.4486	59.2986	73.0615	98.5958	55.4628	68.7943	99.3898	68.4063	63.9674	116.841	0.759327	0.897407	0.109025	0.336769
150	A0A286ZQY6|A0A286ZQY6_PIG	Isocitrate dehydrogenase [NAD] subunit mitochondrial OS=Sus scrofa OX=9823 GN=IDH3A PE=1 SV=1	Carbamidomethylation; Oxidation (M); Acetylation (Protein N-term); CAMthiopropanoyl-pei	39651	379.74	72	72	62	69	111	110	106	133	79	118	133	100	111	137	65.5622	64.7645	114.723	105.207	99.2887	141.003	84.2608	108.236	140.626	91.2084	116.4	145.52	0.709265	0.943349	0.0132518	0.0198605
278	I3LGD4|I3LGD4_PIG	Clathrin heavy chain OS=Sus scrofa OX=9823 GN=CLTC PE=1 SV=2	Carbamidomethylation; Oxidation (M); CAMthiopropanoyl-pei	189395	379.36	93	93	100	103	74	46	27	36	48	53	34	55	32	30	105.746	96.6774	76.4821	43.9957	25.2905	38.1661	51.1964	48.6147	35.9495	50.1646	33.5567	31.8657	2.59562	1.17453	0.0282766	0.255103
353	A0A287A1E4|A0A287A1E4_PIG	ATP-dependent 6-phosphofructokinase OS=Sus scrofa OX=9823 GN=PFKM PE=1 SV=1	Carbamidomethylation; Oxidation (M); Acetylation (Protein N-term); CAMthiopropanoyl-pei	88986	378.96	70	62	65	79	70	26	25	30	27	43	34	30	19	33	68.7346	74.1506	72.3479	24.8671	23.4171	31.8051	28.798	39.4421	35.9495	27.3625	19.9243	35.0523	2.68741	1.26537	0.00440692	0.356065
231	A0A287BJ16|A0A287BJ16_PIG	Uncharacterized protein OS=Sus scrofa OX=9823 GN=LOC110255463 PE=1 SV=1	Carbamidomethylation; Oxidation (M); CAMthiopropanoyl-pei	45713	378.81	57	57	36	43	32	71	82	69	53	78	74	69	87	92	38.0684	40.3605	33.0733	67.9064	76.8082	73.1517	56.5294	71.5461	78.2431	62.9338	91.2323	97.7216	0.511792	0.81909	0.00707228	0.0744261
166	D5K890|D5K890_PIG	Sperm acrosome associated 4 OS=Sus scrofa OX=9823 GN=SPACA4 PE=2 SV=1	Carbamidomethylation; Oxidation (M); Acetylation (Protein N-term); CAMthiopropanoyl-pei	13116	378.77	47	47	48	44	53	96	100	135	86	98	120	96	85	152	50.7579	41.2991	54.7777	91.8171	93.6686	143.123	91.7269	89.8913	126.881	87.5601	89.135	161.453	0.446837	0.912319	0.0511465	0.508539
119	F2Z558|F2Z558_PIG	Tyrosine 3-monooxygenase/tryptophan 5-monooxygenase activation protein zeta OS=Sus scrofa OX=9823 GN=YWHAZ PE=1 SV=3	Carbamidomethylation; Oxidation (M); Acetylation (Protein N-term); CAMthiopropanoyl-pei	27745	378.75	60	1	120	127	97	176	142	62	166	163	73	174	105	62	126.895	119.204	100.254	168.331	133.009	65.7306	177.054	149.513	77.1857	158.703	110.108	65.8558	0.943556	1.20643	0.785135	0.112063
79	sp|P62895|CYC_PIG	Cytochrome c OS=Sus scrofa OX=9823 GN=CYCS PE=1 SV=2	Oxidation (M); Acetylation (Protein N-term); CAMthiopropanoyl-pei	11704	378.66	60	17	148	212	131	172	187	172	178	177	161	195	162	144	156.503	198.987	135.394	164.506	175.16	182.349	189.853	162.355	170.232	177.856	169.881	152.955	0.940363	1.04343	0.662524	0.437952
195	F1SAE4|F1SAE4_PIG	NME/NM23 family member 8 OS=Sus scrofa OX=9823 GN=NME8 PE=4 SV=3	Carbamidomethylation; Oxidation (M); Acetylation (Protein N-term); CAMthiopropanoyl-pei	58750	378.52	70	70	93	64	70	115	61	55	116	89	45	129	66	39	98.3434	60.0714	72.3479	109.989	57.1378	58.3094	123.725	81.636	47.5802	117.659	69.2107	41.4254	1.02363	1.10796	0.83355	0.0598299
135	I6R469|I6R469_PIG	Calcium binding tyrosine-(Y)-phosphorylation regulated transcript variant 3 OS=Sus scrofa OX=9823 GN=CABYR PE=2 SV=1	Oxidation (M); Acetylation (Protein N-term); CAMthiopropanoyl-pei	41275	377.2	68	18	105	82	95	143	121	92	132	131	91	161	115	95	111.033	76.9665	98.1865	136.769	113.339	97.5357	140.79	120.161	96.2178	146.846	120.594	100.908	0.823215	0.96965	0.203737	0.158678
210	A0A287A4Z2|A0A287A4Z2_PIG	Superoxide dismutase OS=Sus scrofa OX=9823 GN=SOD2 PE=1 SV=1	Carbamidomethylation; Acetylation (Protein N-term); CAMthiopropanoyl-pei	24710	376.76	46	46	42	25	86	71	62	97	52	80	109	62	82	126	44.4131	23.4654	88.8846	67.9064	58.0745	102.837	55.4628	73.3806	115.25	56.5492	85.989	133.836	0.685101	0.883198	0.0565723	0.171135
199	F1RNL4|F1RNL4_PIG	Serine/threonine-protein phosphatase OS=Sus scrofa OX=9823 GN=PPP1CC PE=1 SV=3	Carbamidomethylation; Acetylation (Protein N-term); CAMthiopropanoyl-pei	38548	376.21	51	27	73	74	76	73	74	88	71	72	86	86	68	79	77.1943	69.4576	78.5492	69.8193	69.3148	93.295	75.728	66.0426	90.9311	78.4392	71.308	83.9131	0.968902	0.995898	0.746899	0.939735
178	F1SN58|F1SN58_PIG	Uncharacterized protein OS=Sus scrofa OX=9823 GN=SQOR PE=1 SV=3	Carbamidomethylation; Oxidation (M); Acetylation (Protein N-term); CAMthiopropanoyl-pei	50125	375.8	74	74	98	87	122	73	82	87	79	95	87	86	66	81	103.631	81.6596	126.092	69.8193	76.8082	92.2348	84.2608	87.1395	91.9885	78.4392	69.2107	86.0375	1.30361	1.1271	0.12943	0.132503
134	G9F6X7|G9F6X7_PIG	Tyrosine 3-monooxygenase tryptophan 5-monooxygenase activation protein OS=Sus scrofa OX=9823 PE=2 SV=1	Carbamidomethylation; Oxidation (M); Acetylation (Protein N-term); CAMthiopropanoyl-pei	27729	375.58	59	1	113	120	95	163	137	58	155	146	69	159	97	59	119.492	112.634	98.1865	155.898	128.326	61.4899	165.322	133.92	72.9564	145.021	101.719	62.6693	0.955452	1.20293	0.835402	0.0806571
17	A0A2C9F357|A0A2C9F357_PIG	Uncharacterized protein OS=Sus scrofa OX=9823 GN=BSP1 PE=4 SV=1	Carbamidomethylation; Oxidation (M); Acetylation (Protein N-term); CAMthiopropanoyl-pei	17851	375.03	75	75	300	509	271	460	616	242	456	642	227	473	538	208	317.237	477.755	280.09	439.957	576.998	256.561	486.366	588.88	240.016	431.416	564.172	220.936	0.844184	1.08116	0.282037	0.0979776
252	A0A286ZNM0|A0A286ZNM0_PIG	Stabilizer of axonemal microtubules 1 OS=Sus scrofa OX=9823 GN=SAXO1 PE=4 SV=1	Carbamidomethylation; Oxidation (M); Acetylation (Protein N-term); CAMthiopropanoyl-pei	52513	374.69	61	61	47	65	32	82	96	43	55	81	31	81	72	39	49.7004	61.01	33.0733	78.4271	89.9218	45.5873	58.6626	74.2979	32.7775	73.8788	75.5026	41.4254	0.672087	0.868617	0.0500091	0.17499
213	A0A287BLC7|A0A287BLC7_PIG	Acyl-CoA synthetase long chain family member 6 OS=Sus scrofa OX=9823 GN=ACSL6 PE=1 SV=1	Carbamidomethylation; Oxidation (M); Acetylation (Protein N-term); CAMthiopropanoyl-pei	80707	374.54	85	3	65	61	96	57	72	67	57	72	79	87	71	75	68.7346	57.2556	99.22	54.5164	67.4414	71.0314	60.7957	66.0426	83.5298	79.3513	74.4539	79.6643	1.16696	0.901052	0.439234	0.356803
375	I3LAZ9|I3LAZ9_PIG	Maestro heat like repeat family member 1 OS=Sus scrofa OX=9823 GN=MROH1 PE=4 SV=2	Carbamidomethylation; Oxidation (M); CAMthiopropanoyl-pei	181260	374.01	83	2	59	91	76	11	18	44	11	26	42	15	19	36	62.3899	85.414	78.5492	10.5207	16.8603	46.6475	11.7325	23.8487	44.4082	13.6813	19.9243	38.2389	3.05765	1.11337	0.0408871	0.378548
82	C4TP28|C4TP28_PIG	Phosphatidylethanolamine-binding protein 4 OS=Sus scrofa OX=9823 GN=pebp4 PE=1 SV=1	Carbamidomethylation; Oxidation (M); CAMthiopropanoyl-pei	25177	373.44	56	56	120	177	113	149	169	87	170	279	112	151	308	109	126.895	166.135	116.79	142.508	158.3	92.2348	181.321	255.915	118.422	137.725	322.983	115.779	1.04269	0.963869	0.678568	0.849746
376	F1RSL4|F1RSL4_PIG	Maestro heat like repeat family member 1 OS=Sus scrofa OX=9823 GN=MROH1 PE=4 SV=2	Carbamidomethylation; Oxidation (M); CAMthiopropanoyl-pei	176621	373.3	82	1	59	90	76	11	18	44	11	26	42	15	19	36	62.3899	84.4754	78.5492	10.5207	16.8603	46.6475	11.7325	23.8487	44.4082	13.6813	19.9243	38.2389	3.04497	1.11337	0.0394684	0.378548
188	F1S9Q1|F1S9Q1_PIG	Uncharacterized protein OS=Sus scrofa OX=9823 GN=HSPA8 PE=1 SV=3	Carbamidomethylation; Oxidation (M); CAMthiopropanoyl-pei	70866	373.27	67	23	92	80	88	84	77	64	88	97	68	110	71	70	97.2859	75.0893	90.9517	80.34	72.1248	67.8509	93.8601	88.974	71.899	100.329	74.4539	74.3534	1.19523	1.02246	0.137843	0.799108
274	K9IVI1|K9IVI1_PIG	2-oxoglutarate dehydrogenase mitochondrial OS=Sus scrofa OX=9823 GN=OGDH PE=1 SV=1	Carbamidomethylation; CAMthiopropanoyl-pei	115640	373.19	81	81	18	28	69	64	52	76	38	51	80	52	47	80	19.0342	26.2812	71.3144	61.2114	48.7077	80.5729	40.5305	46.7802	84.5871	47.4284	49.2864	84.9753	0.612256	0.946104	0.123587	0.230735
230	A0A287ALQ2|A0A287ALQ2_PIG	Acyl-CoA synthetase long chain family member 6 OS=Sus scrofa OX=9823 GN=ACSL6 PE=1 SV=1	Carbamidomethylation; Oxidation (M); Acetylation (Protein N-term); CAMthiopropanoyl-pei	77765	372.57	84	2	60	56	93	50	66	64	50	65	72	77	64	70	63.4473	52.5625	96.1194	47.8214	61.8213	67.8509	53.3296	59.6218	76.1284	70.2305	67.1134	74.3534	1.19514	0.893161	0.404866	0.296883
266	F1RVC1|F1RVC1_PIG	Glycerol kinase 2 OS=Sus scrofa OX=9823 GN=GK2 PE=3 SV=2	Carbamidomethylation; Oxidation (M); Acetylation (Protein N-term); CAMthiopropanoyl-pei	60651	372.51	56	39	36	34	42	79	64	53	73	55	57	78	57	51	38.0684	31.9129	43.4088	75.5578	59.9479	56.189	77.8612	50.4492	60.2683	71.1425	59.7729	54.1717	0.591514	1.01886	0.0683466	0.845044
327	A0A287AAP0|A0A287AAP0_PIG	Uncharacterized protein OS=Sus scrofa OX=9823 GN=LOC100522130 PE=1 SV=1	Carbamidomethylation; Oxidation (M); CAMthiopropanoyl-pei	34339	372.02	47	37	21	21	40	51	41	54	36	45	68	37	46	70	22.2066	19.7109	41.3417	48.7778	38.4041	57.2492	38.3973	41.2766	71.899	33.7471	48.2377	74.3534	0.576463	0.96952	0.0236575	0.684632
270	B6UV57|B6UV57_PIG	Nitrogen fixation 1-like protein OS=Sus scrofa OX=9823 GN=NFS1 PE=1 SV=1	Carbamidomethylation; CAMthiopropanoyl-pei	50401	371.9	50	50	43	50	63	52	57	61	40	66	63	61	46	65	45.4706	46.9308	65.1131	49.7343	53.3911	64.6704	42.6637	60.539	66.6123	55.6371	48.2377	69.0424	0.938728	0.982059	0.234387	0.900731
153	F1RPW8|F1RPW8_PIG	Asparaginase like 1 OS=Sus scrofa OX=9823 GN=ASRGL1 PE=1 SV=3	Carbamidomethylation; Oxidation (M); Acetylation (Protein N-term); CAMthiopropanoyl-pei	32091	371.45	50	50	108	112	113	115	117	66	120	128	68	130	99	63	114.205	105.125	116.79	109.989	109.592	69.9712	127.991	117.409	71.899	118.571	103.816	66.918	1.16083	1.09676	0.430629	0.0642366
289	A0A287BR34|A0A287BR34_PIG	Kinesin-like protein OS=Sus scrofa OX=9823 GN=KIF9 PE=3 SV=1	Carbamidomethylation; Oxidation (M); CAMthiopropanoyl-pei	90030	371.21	64	64	37	36	61	67	61	50	38	63	42	58	54	40	39.1259	33.7902	63.0461	64.0807	57.1378	53.0085	40.5305	57.7872	44.4082	52.9009	56.6269	42.4876	0.780373	0.938891	0.379736	0.573404
380	A0A287A2J9|A0A287A2J9_PIG	Cullin 3 OS=Sus scrofa OX=9823 GN=CUL3 PE=1 SV=1	Carbamidomethylation; CAMthiopropanoyl-pei	88959	370.15	63	63	55	70	64	16	28	36	20	31	32	35	20	35	58.1601	65.7031	66.1467	15.3029	26.2272	38.1661	21.3318	28.435	33.8348	31.9229	20.9729	37.1767	2.38418	0.928159	0.0146636	0.720778
262	A0A0B8S072|A0A0B8S072_PIG	3-hydroxyisobutyrate dehydrogenase OS=Sus scrofa domesticus OX=9825 GN=HIBADH PE=4 SV=1	Carbamidomethylation; Oxidation (M); Acetylation (Protein N-term); CAMthiopropanoyl-pei	35392	370.09	45	45	30	27	50	63	57	64	47	67	70	57	73	87	31.7237	25.3426	51.6771	60.255	53.3911	67.8509	50.1298	61.4563	74.0137	51.9888	76.5512	92.4106	0.599147	0.840006	0.0266618	0.144947
207	F1RIQ7|F1RIQ7_PIG	Izumo sperm-egg fusion 1 OS=Sus scrofa OX=9823 GN=IZUMO1 PE=4 SV=2	Carbamidomethylation; Oxidation (M); CAMthiopropanoyl-pei	36863	368.81	48	48	47	48	54	78	97	95	76	81	83	79	84	79	49.7004	45.0536	55.8113	74.6014	90.8585	100.716	81.061	74.2979	87.7591	72.0546	88.0863	83.9131	0.56566	0.996165	0.0299455	0.968046
305	A0A2C9F397|A0A2C9F397_PIG	Triokinase/FMN cyclase OS=Sus scrofa OX=9823 GN=TKFC PE=1 SV=1	Carbamidomethylation; Oxidation (M); CAMthiopropanoyl-pei	59106	368.79	53	53	70	90	78	44	37	26	41	46	33	53	32	27	74.0219	84.4754	80.6163	42.0828	34.6574	27.5644	43.7303	42.1939	34.8922	48.3405	33.5567	28.6792	2.29245	1.09261	0.0206861	0.490141
371	F1RJC1|F1RJC1_PIG	Membrane metalloendopeptidase like 1 OS=Sus scrofa OX=9823 GN=MMEL1 PE=1 SV=3	Carbamidomethylation; CAMthiopropanoyl-pei	88350	368.71	51	50	11	18	27	35	36	56	22	47	58	31	51	63	11.632	16.8951	27.9056	33.475	33.7207	59.3695	23.465	43.1111	61.3256	28.2746	53.481	66.918	0.445879	0.860286	0.0321333	0.0575988
156	A0A287AKN8|A0A287AKN8_PIG	CKLF like MARVEL transmembrane domain containing 2 OS=Sus scrofa OX=9823 GN=CMTM2 PE=4 SV=1	Oxidation (M); Acetylation (Protein N-term); CAMthiopropanoyl-pei	22202	368.39	43	43	31	46	221	35	71	222	33	63	183	67	20	191	32.7811	43.1763	228.413	33.475	66.5047	235.358	35.1975	57.7872	193.493	61.1096	20.9729	202.878	0.907653	1.00532	0.265754	0.980958
75	C8C4M9|C8C4M9_PIG	Zona pellucida binding protein 2 transcript variant 2 OS=Sus scrofa OX=9823 GN=ZPBP2 PE=2 SV=1	Carbamidomethylation; Oxidation (M); Acetylation (Protein N-term); CAMthiopropanoyl-pei	28708	367.57	69	1	162	193	179	202	184	101	202	209	116	252	201	88	171.308	181.153	185.004	193.199	172.35	107.077	215.452	191.707	122.651	229.845	210.778	93.4728	1.13719	0.991975	0.54023	0.934383
352	A0A287AAM9|A0A287AAM9_PIG	RAN binding protein 17 OS=Sus scrofa OX=9823 GN=RANBP17 PE=4 SV=1	Carbamidomethylation; Oxidation (M); Acetylation (Protein N-term); CAMthiopropanoyl-pei	123991	367.39	62	62	65	64	77	24	27	31	26	34	34	37	29	33	68.7346	60.0714	79.5827	22.9543	25.2905	32.8653	27.7314	31.1868	35.9495	33.7471	30.4108	35.0523	2.56921	0.956229	0.00806043	0.59111
260	A0A286ZSD6|A0A286ZSD6_PIG	Glycerol-3-phosphate dehydrogenase OS=Sus scrofa OX=9823 GN=GPD2 PE=1 SV=1	Carbamidomethylation; Oxidation (M); CAMthiopropanoyl-pei	81116	367.27	73	73	45	36	80	50	60	70	48	56	75	52	55	71	47.5855	33.7902	82.6834	47.8214	56.2011	74.2119	51.1964	51.3664	79.3004	47.4284	57.6756	75.4155	0.920467	1.00744	0.658419	0.906665
112	A0A287BT68|A0A287BT68_PIG	Uncharacterized protein OS=Sus scrofa OX=9823 GN=LUZP2 PE=1 SV=1	Carbamidomethylation; Oxidation (M); CAMthiopropanoyl-pei	38530	367.26	80	80	103	97	73	147	189	113	120	154	103	165	140	105	108.918	91.0457	75.4486	140.595	177.034	119.799	127.991	141.258	108.906	150.494	146.811	111.53	0.629617	0.924958	0.0811904	0.24063
285	F1RVJ6|F1RVJ6_PIG	Threonine synthase like 1 OS=Sus scrofa OX=9823 GN=THNSL1 PE=1 SV=3	Carbamidomethylation	86185	367.18	64	64	46	57	78	38	42	62	31	59	61	50	34	56	48.643	53.5011	80.6163	36.3443	39.3408	65.7306	33.0644	54.1182	64.4977	45.6042	35.654	59.4827	1.29236	1.07773	0.0031107	0.723913
248	I3LP02|I3LP02_PIG	Acetyl-CoA acetyltransferase 1 OS=Sus scrofa OX=9823 GN=ACAT1 PE=1 SV=2	Carbamidomethylation; Oxidation (M); CAMthiopropanoyl-pei	45330	366.77	49	49	38	29	47	74	67	61	50	75	55	75	86	75	40.1833	27.2199	48.5765	70.7757	62.7579	64.6704	53.3296	68.7943	58.1536	68.4063	90.1836	79.6643	0.585153	0.756661	0.0424508	0.0118727
253	F1RPA7|F1RPA7_PIG	Glycoprotein 2 OS=Sus scrofa OX=9823 GN=GP2 PE=1 SV=3	Carbamidomethylation; Oxidation (M); Acetylation (Protein N-term); CAMthiopropanoyl-pei	58072	366.26	47	47	224	259	51	30	39	9	17	30	9	29	16	9	236.87	243.101	52.7106	28.6929	36.5307	9.54153	18.1321	27.5177	9.51605	26.4504	16.7783	9.55972	7.12474	1.04504	0.108135	0.898959
526	K9J6M4|K9J6M4_PIG	E3 ubiquitin-protein ligase UBR4 OS=Sus scrofa OX=9823 GN=UBR4 PE=2 SV=1	Carbamidomethylation; Acetylation (Protein N-term)	572985	366.25	96	96	59	82	65	6	5	10	4	9	10	11	5	8	62.3899	76.9665	67.1802	5.73857	4.68343	10.6017	4.26637	8.25532	10.5734	10.0329	5.24323	8.49753	9.82399	0.971456	0.00705792	0.942628
170	A0A287BQ99|A0A287BQ99_PIG	Uncharacterized protein OS=Sus scrofa OX=9823 GN=LOC110258345 PE=4 SV=1	Carbamidomethylation; Oxidation (M); Acetylation (Protein N-term); CAMthiopropanoyl-pei	51049	365.49	40	32	65	80	151	55	71	147	56	86	138	54	68	133	68.7346	75.0893	156.065	52.6036	66.5047	155.845	59.7292	78.8842	145.913	49.2525	71.308	141.271	1.09069	1.08667	0.212206	0.0461782
332	F1RUK8|F1RUK8_PIG	Rab GDP dissociation inhibitor OS=Sus scrofa OX=9823 GN=GDI2 PE=1 SV=1	Carbamidomethylation; Acetylation (Protein N-term); CAMthiopropanoyl-pei	50327	365.12	52	7	49	63	36	50	52	20	52	55	21	63	44	19	51.8153	59.1328	37.2075	47.8214	48.7077	21.2034	55.4628	50.4492	22.2041	57.4613	46.1405	20.1816	1.25841	1.035	0.0998512	0.515433
290	F1SAF0|F1SAF0_PIG	Dihydrolipoyl dehydrogenase OS=Sus scrofa OX=9823 GN=DLD PE=1 SV=1	Carbamidomethylation; Oxidation (M); CAMthiopropanoyl-pei	54219	364.75	52	52	30	18	56	49	41	71	31	40	84	55	35	96	31.7237	16.8951	57.8783	46.865	38.4041	75.2721	33.0644	36.6903	88.8164	50.1646	36.7026	101.97	0.663363	0.839722	0.01054	0.190033
259	F1RVI7|F1RVI7_PIG	Armadillo repeat containing 3 OS=Sus scrofa OX=9823 GN=ARMC3 PE=4 SV=3	Carbamidomethylation; Oxidation (M); CAMthiopropanoyl-pei	96349	364.69	69	69	40	34	44	81	65	53	66	82	44	83	66	43	42.2982	31.9129	45.4758	77.4707	60.8846	56.189	70.3951	75.2151	46.5229	75.703	69.2107	45.6742	0.615217	1.00811	0.0767286	0.889296
203	A0A287B8F3|A0A287B8F3_PIG	Fructose-bisphosphate aldolase OS=Sus scrofa OX=9823 GN=ALDOA PE=1 SV=1	Carbamidomethylation; Oxidation (M); CAMthiopropanoyl-pei	44999	364.36	61	1	66	64	64	92	93	50	94	91	49	116	71	58	69.7921	60.0714	66.1467	87.9914	87.1118	53.0085	100.26	83.4705	51.8096	105.802	74.4539	61.6071	0.859273	0.973857	0.472612	0.746879
240	A0A076KRX0|A0A076KRX0_PIG	Glyceraldehyde-3-phosphate dehydrogenase OS=Sus scrofa OX=9823 GN=GAPDH PE=2 SV=1	Carbamidomethylation; Oxidation (M); Acetylation (Protein N-term); CAMthiopropanoyl-pei	35769	364.01	49	1	48	41	56	69	61	64	85	64	64	89	57	63	50.7579	38.4832	57.8783	65.9936	57.1378	67.8509	90.6603	58.7045	67.6697	81.1755	59.7729	66.918	0.77033	1.04411	0.0285547	0.447146
205	A0A286ZYX8|A0A286ZYX8_PIG	Fructose-bisphosphate aldolase OS=Sus scrofa OX=9823 GN=ALDOA PE=1 SV=1	Carbamidomethylation; Oxidation (M); CAMthiopropanoyl-pei	39420	363.98	61	1	67	63	64	94	92	50	93	89	49	115	70	58	70.8495	59.1328	66.1467	89.9043	86.1751	53.0085	99.1931	81.636	51.8096	104.89	73.4053	61.6071	0.85613	0.969724	0.465403	0.700605
219	sp|P41367|ACADM_PIG	Medium-chain specific acyl-CoA dehydrogenase mitochondrial OS=Sus scrofa OX=9823 GN=ACADM PE=1 SV=3	Carbamidomethylation; Oxidation (M); CAMthiopropanoyl-pei	46485	363.84	60	60	47	44	56	81	74	81	61	79	80	58	91	94	49.7004	41.2991	57.8783	77.4707	69.3148	85.8738	65.0621	72.4634	84.5871	52.9009	95.4268	99.8459	0.639897	0.894989	7.929e-06	0.500682
239	A0A287BF64|A0A287BF64_PIG	Uncharacterized protein OS=Sus scrofa OX=9823 GN=MUC5B PE=4 SV=1	Carbamidomethylation; Oxidation (M); CAMthiopropanoyl-pei	471206	362.84	94	94	162	65	4	114	68	4	85	100	4	113	42	3	171.308	61.01	4.13417	109.033	63.6946	4.24068	90.6603	91.7258	4.22935	103.065	44.0432	3.18657	1.33613	1.24166	0.449039	0.57449
130	sp|Q1KYT0|ENOB_PIG	Beta-enolase OS=Sus scrofa OX=9823 GN=ENO3 PE=2 SV=1	Carbamidomethylation; Oxidation (M); Acetylation (Protein N-term); CAMthiopropanoyl-pei	47130	362.79	51	13	60	99	102	131	138	108	115	140	149	125	116	103	63.4473	92.9229	105.421	125.292	129.263	114.498	122.658	128.416	157.543	114.01	121.643	109.406	0.70936	1.1842	0.143502	0.256802
220	F1SRY6|F1SRY6_PIG	Phosphoinositide phospholipase C OS=Sus scrofa OX=9823 GN=PLCD4 PE=1 SV=3	Carbamidomethylation; Acetylation (Protein N-term); CAMthiopropanoyl-pei	87575	362.62	68	66	73	58	100	59	61	73	60	71	80	69	62	65	77.1943	54.4397	103.354	56.4293	57.1378	77.3924	63.9955	65.1253	84.5871	62.9338	65.0161	69.0424	1.23057	1.08485	0.23787	0.380618
245	Q0R678|Q0R678_PIG	DJ-1 protein OS=Sus scrofa OX=9823 GN=PARK7 PE=1 SV=1	Carbamidomethylation; Oxidation (M); CAMthiopropanoyl-pei	19936	361.12	48	48	76	83	62	66	64	27	71	78	38	73	65	35	80.3666	77.9051	64.0796	63.1243	59.9479	28.6246	75.728	71.5461	40.1789	66.5821	68.162	37.1767	1.46576	1.09034	0.0583954	0.12114
356	D0G0B3|D0G0B3_PIG	Acetyl-Coenzyme A acyltransferase 2 OS=Sus scrofa OX=9823 GN=ACAA2 PE=1 SV=1	Carbamidomethylation; Oxidation (M); CAMthiopropanoyl-pei	41930	360.59	37	37	26	20	46	41	39	44	28	35	57	33	40	65	27.4938	18.7723	47.5429	39.2136	36.5307	46.6475	29.8646	32.104	60.2683	30.0988	41.9459	69.0424	0.766465	0.866394	0.225098	0.174718
330	A0A0B8RT78|A0A0B8RT78_PIG	Sodium/potassium-transporting ATPase subunit beta OS=Sus scrofa domesticus OX=9825 GN=ATP1B3 PE=3 SV=1	Carbamidomethylation; Oxidation (M); CAMthiopropanoyl-pei	31752	360.27	47	25	46	24	74	41	34	72	23	32	63	35	22	63	48.643	22.5268	76.4821	39.2136	31.8473	76.3323	24.5316	29.3523	66.6123	31.9229	23.0702	66.918	1.00176	0.988393	0.988736	0.915824
269	F1RNM8|F1RNM8_PIG	Glypican 2 OS=Sus scrofa OX=9823 GN=GPC2 PE=3 SV=3	Carbamidomethylation; Oxidation (M); CAMthiopropanoyl-pei	63029	359.11	51	51	50	55	61	51	64	36	50	75	41	64	81	40	52.8728	51.6239	63.0461	48.7778	59.9479	38.1661	53.3296	68.7943	43.3509	58.3734	84.9404	42.4876	1.14059	0.890601	0.550985	0.307127
286	A0A287A5Y7|A0A287A5Y7_PIG	Dynein axonemal heavy chain 3 OS=Sus scrofa OX=9823 GN=DNAH3 PE=4 SV=1	Carbamidomethylation; Oxidation (M); Acetylation (Protein N-term); CAMthiopropanoyl-pei	462801	358.77	119	109	68	49	52	71	44	21	79	79	6	92	45	9	71.907	45.9922	53.7442	67.9064	41.2142	22.2636	84.2608	72.4634	6.34403	83.9117	47.1891	9.55972	1.30642	1.1593	0.275707	0.492275
267	A0A1B2TT55|A0A1B2TT55_PIG	Aspartate aminotransferase OS=Sus scrofa OX=9823 GN=GOT1 PE=2 SV=1	Carbamidomethylation; Acetylation (Protein N-term); CAMthiopropanoyl-pei	46475	358.76	57	57	72	68	59	58	63	33	53	69	36	71	63	27	76.1368	63.8259	60.979	55.4728	59.0112	34.9856	56.5294	63.2908	38.0642	64.758	66.0647	28.6792	1.34436	0.989859	0.114328	0.926963
394	sp|P83686|NB5R3_PIG	NADH-cytochrome b5 reductase 3 (Fragment) OS=Sus scrofa OX=9823 GN=CYB5R3 PE=1 SV=1	Carbamidomethylation; Oxidation (M); CAMthiopropanoyl-pei	30831	357.52	41	5	16	18	30	39	36	43	20	46	52	33	37	48	16.9193	16.8951	31.0063	37.3007	33.7207	45.5873	21.3318	42.1939	54.9816	30.0988	38.7999	50.9852	0.555881	0.988518	0.00943338	0.922199
333	sp|P10173|FUMH_PIG	Fumarate hydratase mitochondrial OS=Sus scrofa OX=9823 GN=FH PE=1 SV=1	Carbamidomethylation; Oxidation (M); CAMthiopropanoyl-pei	50009	357.21	39	2	24	18	48	44	31	52	31	42	78	36	47	72	25.3789	16.8951	49.61	42.0828	29.0373	55.1289	33.0644	38.5248	82.4724	32.835	49.2864	76.4777	0.7278	0.97139	0.0718052	0.78737
200	F1RUT4|F1RUT4_PIG	Cathepsin F OS=Sus scrofa OX=9823 GN=CTSF PE=1 SV=1	Carbamidomethylation; Oxidation (M); CAMthiopropanoyl-pei	51103	357.13	50	46	68	78	59	77	79	56	70	119	62	82	106	58	71.907	73.212	60.979	73.645	73.9982	59.3695	74.6614	109.154	65.555	74.7909	111.157	61.6071	0.995581	1.00733	0.788397	0.763309
208	A0A288CFT0|A0A288CFT0_PIG	Triosephosphate isomerase OS=Sus scrofa OX=9823 GN=TPI1 PE=1 SV=1	Carbamidomethylation; CAMthiopropanoyl-pei	30505	356.85	50	12	87	76	36	105	92	33	97	84	39	128	86	37	91.9986	71.3348	37.2075	100.425	86.1751	34.9856	103.459	77.0497	41.2362	116.747	90.1836	39.3011	0.905027	0.900556	0.293992	0.247345
113	A0A287B749|A0A287B749_PIG	Tubulin beta chain OS=Sus scrofa OX=9823 GN=TUBB6 PE=1 SV=1	Carbamidomethylation; Oxidation (M); Acetylation (Protein N-term); CAMthiopropanoyl-pei	45362	356.78	71	2	121	87	70	190	134	131	133	123	113	141	115	138	127.952	81.6596	72.3479	181.721	125.516	138.882	141.857	112.823	119.479	128.604	120.594	146.582	0.632027	0.945369	0.0140854	0.59931
297	F1SIP5|F1SIP5_PIG	Uncharacterized protein OS=Sus scrofa OX=9823 GN=FSCB PE=4 SV=1	Carbamidomethylation; Oxidation (M); Acetylation (Protein N-term); CAMthiopropanoyl-pei	83660	356.44	49	49	45	69	67	54	43	39	48	57	37	72	32	27	47.5855	64.7645	69.2473	51.6471	40.2775	41.3466	51.1964	52.2837	39.1215	65.67	33.5567	28.6792	1.36261	1.1149	0.252859	0.672023
233	A0A287AL41|A0A287AL41_PIG	Parkin coregulated OS=Sus scrofa OX=9823 GN=PACRG PE=4 SV=1	Carbamidomethylation; Oxidation (M); Acetylation (Protein N-term); CAMthiopropanoyl-pei	29373	356.37	57	57	31	24	73	60	85	92	55	63	76	75	70	74	32.7811	22.5268	75.4486	57.3857	79.6183	97.5357	58.6626	57.7872	80.3577	68.4063	73.4053	78.6021	0.557503	0.892901	0.0917849	0.262968
182	F1SRG9|F1SRG9_PIG	Lysozyme like 4 OS=Sus scrofa OX=9823 GN=LYZL4 PE=3 SV=2	Carbamidomethylation; Oxidation (M); Acetylation (Protein N-term); CAMthiopropanoyl-pei	16120	356.33	40	40	42	68	49	101	134	92	71	106	77	86	115	85	44.4131	63.8259	50.6436	96.5993	125.516	97.5357	75.728	97.2293	81.4151	78.4392	120.594	90.2862	0.49705	0.879209	0.00646246	0.19739
136	A0A287BBB5|A0A287BBB5_PIG	VAMP associated protein A OS=Sus scrofa OX=9823 GN=VAPA PE=1 SV=1	Carbamidomethylation; Oxidation (M); Acetylation (Protein N-term); CAMthiopropanoyl-pei	32235	356.3	55	12	116	89	84	156	109	79	179	126	62	175	115	74	122.665	83.5368	86.8175	149.203	102.099	83.7534	190.92	115.574	65.555	159.615	120.594	78.6021	0.87454	1.03689	0.253937	0.777069
316	F1SP30|F1SP30_PIG	Actin like 7B OS=Sus scrofa OX=9823 GN=ACTL7B PE=3 SV=1	Carbamidomethylation; Oxidation (M); CAMthiopropanoyl-pei	45511	354.98	42	42	56	48	58	46	35	37	53	49	34	56	41	35	59.2175	45.0536	59.9454	43.9957	32.784	39.2263	56.5294	44.9456	35.9495	51.0767	42.9945	37.1767	1.41559	1.04706	0.022922	0.397605
118	A0A287AGH7|A0A287AGH7_PIG	cAMP-dependent protein kinase catalytic subunit beta OS=Sus scrofa OX=9823 GN=PRKACB PE=3 SV=1	Carbamidomethylation; Oxidation (M); Acetylation (Protein N-term); CAMthiopropanoyl-pei	39366	353.23	66	2	82	73	132	161	141	124	137	100	149	166	97	121	86.7114	68.5189	136.428	153.985	132.073	131.461	146.123	91.7258	157.543	151.406	101.719	128.525	0.69855	1.03601	0.215944	0.745223
324	F1RIU3|F1RIU3_PIG	Chaperonin containing TCP1 subunit 6B OS=Sus scrofa OX=9823 GN=CCT6B PE=3 SV=2	Carbamidomethylation; Oxidation (M); Acetylation (Protein N-term); CAMthiopropanoyl-pei	57894	353.16	51	29	53	69	55	51	35	40	36	39	39	41	38	43	56.0451	64.7645	56.8448	48.7778	32.784	42.4068	38.3973	35.7731	41.2362	37.3954	39.8486	45.6742	1.43306	0.938889	0.135007	0.289989
350	sp|Q6Q7J2|GDIB_PIG	Rab GDP dissociation inhibitor beta OS=Sus scrofa OX=9823 GN=GDI2 PE=2 SV=1	Carbamidomethylation; Acetylation (Protein N-term); CAMthiopropanoyl-pei	50268	352.8	46	1	45	59	33	45	50	19	47	49	21	58	41	19	47.5855	55.3783	34.1069	43.0393	46.8343	20.1432	50.1298	44.9456	22.2041	52.9009	42.9945	20.1816	1.24591	1.01036	0.0806477	0.824078
389	F1SNC1|F1SNC1_PIG	Sperm flagellar protein 2 OS=Sus scrofa OX=9823 GN=SPEF2 PE=4 SV=3	Carbamidomethylation; Oxidation (M); Acetylation (Protein N-term); CAMthiopropanoyl-pei	208685	352.41	70	70	22	16	21	50	51	35	43	42	28	59	38	23	23.264	15.0179	21.7044	47.8214	47.771	37.106	45.8635	38.5248	29.6055	53.813	39.8486	24.4304	0.45205	0.965297	0.0401931	0.752956
288	A0A287B7W0|A0A287B7W0_PIG	Sodium/potassium-transporting ATPase subunit alpha OS=Sus scrofa OX=9823 GN=ATP1A2 PE=1 SV=1	Carbamidomethylation; Oxidation (M); Acetylation (Protein N-term); CAMthiopropanoyl-pei	114868	352.12	50	2	46	33	71	57	49	63	36	50	61	52	35	56	48.643	30.9743	73.3815	54.5164	45.8976	66.7907	38.3973	45.8629	64.4977	47.4284	36.7026	59.4827	0.915038	1.03582	0.526971	0.784885
271	A0A287B574|A0A287B574_PIG	Succinate--CoA ligase [ADP/GDP-forming] subunit alpha mitochondrial OS=Sus scrofa OX=9823 GN=SUCLG1 PE=3 SV=1	Carbamidomethylation; Oxidation (M); CAMthiopropanoyl-pei	35534	352.07	45	45	22	30	38	63	62	58	49	67	65	59	76	75	23.264	28.1585	39.2746	60.255	58.0745	61.4899	52.263	61.4563	68.727	53.813	79.6971	79.6643	0.504379	0.855855	0.0200103	0.168072
386	A0A287AGL6|A0A287AGL6_PIG	Radial spoke head 6 homolog A OS=Sus scrofa OX=9823 GN=RSPH6A PE=4 SV=1	Carbamidomethylation; Acetylation (Protein N-term); CAMthiopropanoyl-pei	82092	352.07	40	40	14	18	18	37	45	52	26	44	49	40	38	51	14.8044	16.8951	18.6038	35.3878	42.1509	55.1289	27.7314	40.3593	51.8096	36.4834	39.8486	54.1717	0.379167	0.918751	0.0284392	0.325753
340	A0A287ANM8|A0A287ANM8_PIG	Uncharacterized protein OS=Sus scrofa OX=9823 GN=GATD3A PE=1 SV=1	Carbamidomethylation; Oxidation (M); CAMthiopropanoyl-pei	28826	351.76	46	46	24	25	44	38	35	54	35	35	63	45	37	72	25.3789	23.4654	45.4758	36.3443	32.784	57.2492	37.3307	32.104	66.6123	41.0438	38.7999	76.4777	0.746337	0.870303	0.00453767	0.0626613
367	I3LNF2|I3LNF2_PIG	Dynein axonemal heavy chain 1 OS=Sus scrofa OX=9823 GN=DNAH1 PE=4 SV=2	Carbamidomethylation; Oxidation (M); CAMthiopropanoyl-pei	497682	351.63	116	114	44	21	35	50	35	17	62	48	4	88	43	12	46.528	19.7109	36.174	47.8214	32.784	18.0229	66.1287	44.0284	4.22935	80.2634	45.0918	12.7463	1.03837	0.828278	0.90248	0.172024
379	A0A286ZQ50|A0A286ZQ50_PIG	Nucleoporin 155 OS=Sus scrofa OX=9823 GN=NUP155 PE=1 SV=1	Carbamidomethylation; Oxidation (M); CAMthiopropanoyl-pei	154398	351.63	63	63	33	34	47	38	37	31	44	47	28	47	37	20	34.896	31.9129	48.5765	36.3443	34.6574	32.8653	46.93	43.1111	29.6055	42.8679	38.7999	21.2438	1.1109	1.16261	0.584744	0.057112
206	A0A287BNZ6|A0A287BNZ6_PIG	Uncharacterized protein OS=Sus scrofa OX=9823 PE=4 SV=1	Carbamidomethylation; Oxidation (M); Acetylation (Protein N-term); CAMthiopropanoyl-pei	70655	351.57	49	2	73	66	115	54	66	105	45	77	82	89	41	89	77.1943	61.9486	118.857	51.6471	61.8213	111.318	47.9966	70.6289	86.7018	81.1755	42.9945	94.535	1.14776	0.938832	0.280089	0.824001
406	F1SJQ5|F1SJQ5_PIG	NADH-cytochrome b5 reductase OS=Sus scrofa OX=9823 GN=CYB5R3 PE=1 SV=3	Carbamidomethylation; Oxidation (M); CAMthiopropanoyl-pei	33957	351.12	38	2	15	16	33	37	34	45	19	42	52	28	34	48	15.8618	15.0179	34.1069	35.3878	31.8473	47.7077	20.2652	38.5248	54.9816	25.5384	35.654	50.9852	0.565382	1.01421	0.0104144	0.872386
391	A0A287B773|A0A287B773_PIG	Methylcrotonoyl-CoA carboxylase 2 OS=Sus scrofa OX=9823 GN=MCCC2 PE=1 SV=1	Carbamidomethylation; Oxidation (M)	61346	350.75	43	1	28	32	53	30	33	45	24	35	40	27	33	47	29.6088	30.0357	54.7777	28.6929	30.9106	47.7077	25.5982	32.104	42.2935	24.6263	34.6053	49.923	1.06627	0.916093	0.428405	0.346181
417	A0A287BE53|A0A287BE53_PIG	Kelch like family member 10 OS=Sus scrofa OX=9823 GN=KLHL10 PE=4 SV=1	Carbamidomethylation; Oxidation (M); Acetylation (Protein N-term); CAMthiopropanoyl-pei	68947	350.51	57	57	58	76	75	21	14	26	14	12	30	19	13	30	61.3324	71.3348	77.5156	20.085	13.1136	27.5644	14.9323	11.0071	31.7202	17.3296	13.6324	31.8657	3.45906	0.91774	0.00954211	0.161407
338	A0A287BA23|A0A287BA23_PIG	Acetyl-coenzyme A synthetase OS=Sus scrofa OX=9823 GN=ACSS1 PE=1 SV=1	Carbamidomethylation; Oxidation (M); CAMthiopropanoyl-pei	73521	350	54	54	14	16	47	39	44	55	26	43	64	38	49	74	14.8044	15.0179	48.5765	37.3007	41.2142	58.3094	27.7314	39.4421	67.6697	34.6592	51.3837	78.6021	0.572988	0.818993	0.0597518	0.0229396
358	A0A287AVW2|A0A287AVW2_PIG	Elongation factor Ts mitochondrial OS=Sus scrofa OX=9823 GN=TSFM PE=1 SV=1	Carbamidomethylation; Oxidation (M); Acetylation (Protein N-term); CAMthiopropanoyl-pei	41811	349.76	44	44	26	27	43	34	41	50	25	36	59	38	38	56	27.4938	25.3426	44.4423	32.5186	38.4041	53.0085	26.6648	33.0213	62.383	34.6592	39.8486	59.4827	0.784942	0.911028	0.0621918	0.368878
343	F1SMN4|F1SMN4_PIG	Coiled-coil domain containing 136 OS=Sus scrofa OX=9823 GN=CCDC136 PE=1 SV=2	Carbamidomethylation; Oxidation (M); CAMthiopropanoyl-pei	133510	349.43	69	69	30	33	45	67	43	28	67	35	25	76	32	22	31.7237	30.9743	46.5094	64.0807	40.2775	29.6848	71.4617	32.104	26.4335	69.3184	33.5567	23.3682	0.814719	1.02975	0.61903	0.459567
408	A0A218PI30|A0A218PI30_PIG	Exportin 1 OS=Sus scrofa domesticus OX=9825 GN=XPO1 PE=2 SV=1	Carbamidomethylation; Oxidation (M); Acetylation (Protein N-term); CAMthiopropanoyl-pei	123114	349.37	59	10	60	70	53	23	23	24	17	26	24	32	27	20	63.4473	65.7031	54.7777	21.9979	21.5438	25.4441	18.1321	23.8487	25.3761	29.1867	28.3135	21.2438	2.66618	0.855391	0.0138582	0.478974
303	A0A287BD08|A0A287BD08_PIG	Uncharacterized protein OS=Sus scrofa OX=9823 PE=3 SV=1	Carbamidomethylation; Oxidation (M); Acetylation (Protein N-term); CAMthiopropanoyl-pei	60682	349.13	59	26	31	29	24	70	58	42	56	49	48	63	54	54	32.7811	27.2199	24.805	66.95	54.3278	44.5271	59.7292	44.9456	50.7523	57.4613	56.6269	57.3583	0.511481	0.906563	0.0230409	0.320444
381	A0A0B8S051|A0A0B8S051_PIG	Methylcrotonoyl-CoA carboxylase 2 (Beta) OS=Sus scrofa domesticus OX=9825 GN=MCCC2 PE=4 SV=1	Carbamidomethylation; Oxidation (M)	61318	349.1	43	1	31	33	54	31	35	43	25	36	40	29	35	46	32.7811	30.9743	55.8113	29.6493	32.784	45.5873	26.6648	33.0213	42.2935	26.4504	36.7026	48.8608	1.10689	0.91042	0.385321	0.230819
251	A0A286ZMB2|A0A286ZMB2_PIG	Folate gamma-glutamyl hydrolase OS=Sus scrofa OX=9823 GN=GGH PE=1 SV=1	Carbamidomethylation; Oxidation (M); CAMthiopropanoyl-pei	35429	348.38	48	48	25	41	80	54	71	72	39	71	77	50	72	72	26.4364	38.4832	82.6834	51.6471	66.5047	76.3323	41.5971	65.1253	81.4151	45.6042	75.5026	76.4777	0.758946	0.952187	0.291901	0.551848
317	F1SAX3|F1SAX3_PIG	Sodium/potassium-transporting ATPase subunit alpha OS=Sus scrofa OX=9823 GN=ATP1A1 PE=1 SV=3	Carbamidomethylation; Oxidation (M); Acetylation (Protein N-term); CAMthiopropanoyl-pei	113678	348.23	51	7	37	31	66	51	44	60	34	45	56	43	32	49	39.1259	29.0971	68.2138	48.7778	41.2142	63.6102	36.2641	41.2766	59.211	39.2196	33.5567	52.0474	0.888247	1.09556	0.386762	0.370416
282	A0A287B620|A0A287B620_PIG	Uncharacterized protein OS=Sus scrofa OX=9823 PE=3 SV=1	Carbamidomethylation; Oxidation (M); CAMthiopropanoyl-pei	32057	348.04	46	46	21	25	30	53	70	85	37	53	71	47	51	81	22.2066	23.4654	31.0063	50.6907	65.568	90.1145	39.4639	48.6147	75.071	42.8679	53.481	86.0375	0.371551	0.894527	0.0395145	0.10944
360	F1RP25|F1RP25_PIG	Citrate lyase beta like OS=Sus scrofa OX=9823 GN=CLYBL PE=1 SV=3	Carbamidomethylation; CAMthiopropanoyl-pei	37494	347.98	41	41	14	14	29	38	44	46	36	52	49	41	51	55	14.8044	13.1406	29.9727	36.3443	41.2142	48.7678	38.3973	47.6974	51.8096	37.3954	53.481	58.4205	0.458477	0.923692	0.0142534	0.255993
346	F1SAQ8|F1SAQ8_PIG	Adenylate kinase 7 OS=Sus scrofa OX=9823 GN=AK7 PE=4 SV=3	Carbamidomethylation; Acetylation (Protein N-term); CAMthiopropanoyl-pei	82887	347.76	58	58	22	9	22	67	44	46	53	45	39	64	36	48	23.264	8.44754	22.7379	64.0807	41.2142	48.7678	56.5294	41.2766	41.2362	58.3734	37.7513	50.9852	0.353424	0.945159	0.0161689	0.557639
189	A0A287B2H7|A0A287B2H7_PIG	L-lactate dehydrogenase OS=Sus scrofa OX=9823 GN=LDHA PE=1 SV=1	Carbamidomethylation; Oxidation (M); Acetylation (Protein N-term); CAMthiopropanoyl-pei	39754	347.69	54	4	58	66	59	94	105	72	92	115	76	106	91	53	61.3324	61.9486	60.979	89.9043	98.352	76.3323	98.1265	105.485	80.3577	96.6809	95.4268	56.2961	0.696402	1.14317	0.0488064	0.213855
159	F1SHY5|F1SHY5_PIG	Uncharacterized protein OS=Sus scrofa OX=9823 GN=LOC100515176 PE=3 SV=3	Carbamidomethylation; Oxidation (M); Acetylation (Protein N-term); CAMthiopropanoyl-pei	40179	347.68	42	42	68	78	179	63	76	150	57	80	143	70	55	137	71.907	73.212	185.004	60.255	71.1881	159.026	60.7957	73.3806	151.199	63.8459	57.6756	145.52	1.13652	1.06866	0.197917	0.376481
284	F1RRQ9|F1RRQ9_PIG	Lysozyme like 6 OS=Sus scrofa OX=9823 GN=LYZL6 PE=3 SV=1	Carbamidomethylation; Oxidation (M); Acetylation (Protein N-term); CAMthiopropanoyl-pei	16711	347.59	45	45	23	31	22	52	58	99	35	41	88	41	45	82	24.3215	29.0971	22.7379	49.7343	54.3278	104.957	37.3307	37.6076	93.0458	37.3954	47.1891	87.0996	0.364352	0.978448	0.144638	0.810563
322	A0A287BAY9|A0A287BAY9_PIG	Serum albumin OS=Sus scrofa OX=9823 GN=ALB PE=1 SV=1	Carbamidomethylation; CAMthiopropanoyl-pei	74503	347.42	47	46	7	27	11	51	48	81	29	48	76	58	40	67	7.40219	25.3426	11.369	48.7778	44.9609	85.8738	30.9312	44.0284	80.3577	52.9009	41.9459	71.1668	0.245605	0.93557	0.105446	0.741673
169	F1S605|F1S605_PIG	Glutathione S-transferase OS=Sus scrofa OX=9823 GN=GSTM3 PE=1 SV=2	Carbamidomethylation; Oxidation (M); Acetylation (Protein N-term); CAMthiopropanoyl-pei	26933	346.93	60	57	85	100	58	107	149	67	99	97	66	104	105	67	89.8837	93.8616	59.9454	102.338	139.566	71.0314	105.593	88.974	69.7844	94.8567	110.108	71.1668	0.778725	0.957338	0.17826	0.71356
481	F1SSS0|F1SSS0_PIG	Carbamoyl-phosphate synthase 1 OS=Sus scrofa OX=9823 GN=CPS1 PE=1 SV=3	Carbamidomethylation	154009	346.32	53	53	3	6	31	24	26	38	12	28	48	26	29	50	3.17237	5.63169	32.0398	22.9543	24.3538	40.2865	12.7991	25.6832	50.7523	23.7142	30.4108	53.1095	0.466283	0.832145	0.0515261	0.142994
319	A0A286ZRK2|A0A286ZRK2_PIG	Sodium/potassium-transporting ATPase subunit alpha OS=Sus scrofa OX=9823 GN=ATP1A3 PE=1 SV=1	Carbamidomethylation; Oxidation (M); Acetylation (Protein N-term); CAMthiopropanoyl-pei	113105	346.06	48	6	47	34	63	54	41	55	33	43	53	44	32	47	49.7004	31.9129	65.1131	51.6471	38.4041	58.3094	35.1975	39.4421	56.0389	40.1317	33.5567	49.923	0.988985	1.05717	0.901753	0.584401
400	I3LJP1|I3LJP1_PIG	Glutamine rich 2 OS=Sus scrofa OX=9823 GN=QRICH2 PE=4 SV=2	Carbamidomethylation; Oxidation (M); CAMthiopropanoyl-pei	194874	345.82	73	7	29	26	25	49	41	17	38	46	24	62	35	18	30.6662	24.404	25.8385	46.865	38.4041	18.0229	40.5305	42.1939	25.3761	56.5492	36.7026	19.1194	0.783301	0.961994	0.433011	0.863414
277	D5LIE7|D5LIE7_PIG	Mitochondrial carnitine palmitoyltransferase II OS=Sus scrofa OX=9823 PE=2 SV=1	Carbamidomethylation; Oxidation (M); CAMthiopropanoyl-pei	73877	345.79	61	61	48	46	59	64	58	31	58	69	43	77	61	34	50.7579	43.1763	60.979	61.2114	54.3278	32.8653	61.8623	63.2908	45.4656	70.2305	63.9674	36.1145	1.04386	1.0018	0.88257	0.985928
217	I3LG15|I3LG15_PIG	Solute carrier family 2 facilitated glucose transporter member 3 OS=Sus scrofa OX=9823 GN=SLC2A3 PE=1 SV=2	Carbamidomethylation; Oxidation (M); CAMthiopropanoyl-pei	54291	345.57	45	45	49	41	102	50	82	99	40	73	114	45	58	98	51.8153	38.4832	105.421	47.8214	76.8082	104.957	42.6637	66.9598	120.537	41.0438	60.8215	104.095	0.852488	1.1175	0.492597	0.207264
202	F1S7B1|F1S7B1_PIG	Sperm surface protein Sp17 OS=Sus scrofa OX=9823 GN=SPA17 PE=1 SV=2	Oxidation (M); Acetylation (Protein N-term); CAMthiopropanoyl-pei	17645	345.34	40	40	53	67	67	98	84	77	77	92	66	92	79	56	56.0451	62.8872	69.2473	93.73	78.6816	81.6331	82.1276	84.3877	69.7844	83.9117	82.8431	59.4827	0.740735	1.04448	0.109367	0.450311
315	I3LNB4|I3LNB4_PIG	Uncharacterized protein OS=Sus scrofa OX=9823 GN=ALDH4A1 PE=1 SV=2	Carbamidomethylation; CAMthiopropanoyl-pei	61799	345.33	48	48	16	17	46	44	40	58	24	42	85	44	48	85	16.9193	15.9565	47.5429	42.0828	37.4674	61.4899	25.5982	38.5248	89.8738	40.1317	50.335	90.2862	0.570183	0.851974	0.0256919	0.175316
238	D9D839|D9D839_PIG	Superoxide dismutase [Cu-Zn] OS=Sus scrofa OX=9823 GN=SOD1 PE=2 SV=1	Carbamidomethylation; Oxidation (M); Acetylation (Protein N-term); CAMthiopropanoyl-pei	15892	344.96	34	22	55	51	49	97	77	34	85	76	37	128	48	29	58.1601	47.8694	50.6436	92.7735	72.1248	36.0458	90.6603	69.7116	39.1215	116.747	50.335	30.8035	0.779684	1.00813	0.428393	0.972321
439	A0A287AXJ7|A0A287AXJ7_PIG	Inositol-3-phosphate synthase 1 OS=Sus scrofa OX=9823 GN=ISYNA1 PE=4 SV=1	Carbamidomethylation; Oxidation (M); Acetylation (Protein N-term)	60785	344.83	52	52	62	73	71	15	15	25	15	18	28	12	13	19	65.5622	68.5189	73.3815	14.3464	14.0503	26.5043	15.9989	16.5106	29.6055	10.945	13.6324	20.1816	3.77885	1.38776	0.00186446	0.0951408
411	A0A287A8I4|A0A287A8I4_PIG	Methylcrotonoyl-CoA carboxylase 1 OS=Sus scrofa OX=9823 GN=MCCC1 PE=1 SV=1	Carbamidomethylation	77214	344.79	40	39	21	24	57	30	24	49	24	27	44	25	25	45	22.2066	22.5268	58.9119	28.6929	22.4805	51.9483	25.5982	24.766	46.5229	22.8021	26.2162	47.7986	1.00508	1.00073	0.968236	0.98807
234	F1RJB0|F1RJB0_PIG	Actin related protein T2 OS=Sus scrofa OX=9823 GN=ACTRT2 PE=1 SV=1	Carbamidomethylation; Oxidation (M); Acetylation (Protein N-term); CAMthiopropanoyl-pei	41729	344.6	62	57	65	94	74	60	55	35	90	73	38	102	58	32	68.7346	88.2299	76.4821	57.3857	51.5177	37.106	95.9933	66.9598	40.1789	93.0326	60.8215	33.9901	1.59885	1.08139	0.0824598	0.041205
527	Q6YT39|Q6YT39_PIG	Lactotransferrin OS=Sus scrofa OX=9823 GN=LTF PE=1 SV=1	Carbamidomethylation; CAMthiopropanoyl-pei	77612	344.59	58	1	74	76	40	8	14	6	5	16	7	7	13	8	78.2517	71.3348	41.3417	7.65143	13.1136	6.36102	5.33296	14.6761	7.40137	6.38459	13.6324	8.49753	7.03855	0.961281	0.0346737	0.654143
323	C8C420|C8C420_PIG	Solute carrier family 25 member 3 OS=Sus scrofa OX=9823 GN=SLC25A3 PE=2 SV=1	Carbamidomethylation; Oxidation (M); CAMthiopropanoyl-pei	39990	344.18	46	46	19	9	59	28	34	100	12	28	115	19	25	95	20.0917	8.44754	60.979	26.78	31.8473	106.017	12.7991	25.6832	121.594	17.3296	26.2162	100.908	0.543706	1.10815	0.152731	0.574203
318	A0A287BBF3|A0A287BBF3_PIG	3-hydroxyisobutyryl-CoA hydrolase mitochondrial OS=Sus scrofa OX=9823 GN=HIBCH PE=1 SV=1	Carbamidomethylation; CAMthiopropanoyl-pei	40286	343.77	48	48	17	19	41	48	47	42	31	54	52	65	57	74	17.9767	17.8337	42.3752	45.9086	44.0242	44.5271	33.0644	49.5319	54.9816	59.2855	59.7729	78.6021	0.581479	0.696032	0.152815	0.0560168
294	A0A287AEL2|A0A287AEL2_PIG	Keratin 14 OS=Sus scrofa OX=9823 GN=KRT14 PE=1 SV=1	Carbamidomethylation; Oxidation (M); Acetylation (Protein N-term)	55993	343.68	55	1	16	76	69	29	47	58	16	28	92	30	33	105	16.9193	71.3348	71.3144	27.7364	44.0242	61.4899	17.0655	25.6832	97.2752	27.3625	34.6053	111.53	1.19751	0.807064	0.50944	0.0199124
158	A0A287AC42|A0A287AC42_PIG	VAMP associated protein A OS=Sus scrofa OX=9823 GN=VAPA PE=1 SV=1	Carbamidomethylation; Oxidation (M); Acetylation (Protein N-term); CAMthiopropanoyl-pei	27718	342.64	46	3	99	69	78	132	86	71	156	106	58	151	95	64	104.688	64.7645	80.6163	126.249	80.555	75.2721	166.388	97.2293	61.3256	137.725	99.6214	67.9802	0.886531	1.06425	0.321954	0.616372
425	A0A287AN02|A0A287AN02_PIG	26S proteasome non-ATPase regulatory subunit 2 OS=Sus scrofa OX=9823 GN=PSMD2 PE=1 SV=1	Carbamidomethylation; Acetylation (Protein N-term); CAMthiopropanoyl-pei	100242	341.97	60	60	35	61	73	22	15	32	20	16	33	31	14	30	37.0109	57.2556	75.4486	21.0414	14.0503	33.9254	21.3318	14.6761	34.8922	28.2746	14.6811	31.8657	2.45903	0.947592	0.0625214	0.701082
328	A0A287AL53|A0A287AL53_PIG	Abhydrolase domain containing 10 OS=Sus scrofa OX=9823 GN=ABHD10 PE=1 SV=1	Carbamidomethylation; Oxidation (M); CAMthiopropanoyl-pei	33825	341.93	41	41	20	18	23	62	51	37	45	54	46	64	60	50	21.1491	16.8951	23.7715	59.2986	47.771	39.2263	47.9966	49.5319	48.6376	58.3734	62.9188	53.1095	0.422539	0.8381	0.0520797	0.0694297
256	F1SR82|F1SR82_PIG	Galactosidase beta 1 like OS=Sus scrofa OX=9823 GN=GLB1L PE=3 SV=2	Carbamidomethylation; CAMthiopropanoyl-pei	65587	341.41	40	39	47	36	38	59	56	73	54	79	69	47	85	69	49.7004	33.7902	39.2746	56.4293	52.4544	77.3924	57.596	72.4634	72.9564	42.8679	89.135	73.2912	0.659049	0.988902	0.146701	0.940875
272	I3LDC7|I3LDC7_PIG	Isocitrate dehydrogenase [NADP] OS=Sus scrofa OX=9823 GN=IDH1 PE=1 SV=2	Carbamidomethylation; Oxidation (M); CAMthiopropanoyl-pei	46777	341.36	50	47	85	97	68	51	52	33	38	66	36	50	56	31	89.8837	91.0457	70.2808	48.7778	48.7077	34.9856	40.5305	60.539	38.0642	45.6042	58.7242	32.9279	1.89634	1.01368	0.00299673	0.854397
422	A0A287BCL9|A0A287BCL9_PIG	Glutamine rich 2 OS=Sus scrofa OX=9823 GN=QRICH2 PE=4 SV=1	Carbamidomethylation; Oxidation (M); CAMthiopropanoyl-pei	188955	341.11	71	5	25	24	21	50	40	14	36	45	21	61	32	15	26.4364	22.5268	21.7044	47.8214	37.4674	14.8424	38.3973	41.2766	22.2041	55.6371	33.5567	15.9329	0.705749	0.969098	0.369375	0.905763
361	A0A287AGN3|A0A287AGN3_PIG	Heat shock protein family A (Hsp70) member 4 like OS=Sus scrofa OX=9823 GN=HSPA4L PE=1 SV=1	Carbamidomethylation; Acetylation (Protein N-term); CAMthiopropanoyl-pei	108590	340.59	62	56	44	56	42	38	34	32	33	51	34	44	35	25	46.528	52.5625	43.4088	36.3443	31.8473	33.9254	35.1975	46.7802	35.9495	40.1317	36.7026	26.5548	1.39545	1.14062	0.0657365	0.426446
291	A0A286ZK35|A0A286ZK35_PIG	Regulator of microtubule dynamics 1 OS=Sus scrofa OX=9823 GN=RMDN1 PE=1 SV=1	Carbamidomethylation; Oxidation (M); CAMthiopropanoyl-pei	36074	340.28	50	50	44	42	29	56	66	48	47	71	47	50	62	44	46.528	39.4219	29.9727	53.56	61.8213	50.8882	50.1298	65.1253	49.6949	45.6042	65.0161	46.7364	0.697197	1.04826	0.0755303	0.189338
329	A0A286ZR68|A0A286ZR68_PIG	Uncharacterized protein OS=Sus scrofa OX=9823 GN=HSP90AB1 PE=1 SV=1	Carbamidomethylation; Oxidation (M); Acetylation (Protein N-term); CAMthiopropanoyl-pei	83967	339.84	60	16	84	72	56	41	33	34	34	38	36	43	26	32	88.8263	67.5803	57.8783	39.2136	30.9106	36.0458	36.2641	34.8558	38.0642	39.2196	27.2648	33.9901	2.01832	1.08668	0.0461855	0.447906
334	F1RMZ8|F1RMZ8_PIG	ATPase H+ transporting V1 subunit B2 OS=Sus scrofa OX=9823 GN=ATP6V1B2 PE=3 SV=1	Carbamidomethylation; Oxidation (M); CAMthiopropanoyl-pei	56613	339.48	46	34	64	64	73	30	33	45	26	31	45	37	30	43	67.6772	60.0714	75.4486	28.6929	30.9106	47.7077	27.7314	28.435	47.5802	33.7471	31.4594	45.6742	1.89353	0.93566	0.0120124	0.411403
473	A0A287BDE3|A0A287BDE3_PIG	Hormone-sensitive lipase OS=Sus scrofa OX=9823 GN=LIPE PE=4 SV=1	Carbamidomethylation; CAMthiopropanoyl-pei	83450	339.46	42	42	33	40	63	5	9	49	6	8	45	8	10	51	34.896	37.5446	65.1131	4.78214	8.43017	51.9483	6.39955	7.33806	47.5802	7.29667	10.4865	54.1717	2.11099	0.852171	0.0480706	0.165551
276	I3LQG1|I3LQG1_PIG	GLIPR1 like 1 OS=Sus scrofa OX=9823 GN=GLIPR1L1 PE=1 SV=2	Carbamidomethylation; CAMthiopropanoyl-pei	26264	339.05	35	35	36	51	24	61	76	54	49	68	49	60	71	52	38.0684	47.8694	24.805	58.3421	71.1881	57.2492	52.263	62.3735	51.8096	54.725	74.4539	55.2339	0.592907	0.902573	0.0201852	0.189312
466	I3LLS7|I3LLS7_PIG	Exportin 1 OS=Sus scrofa OX=9823 GN=XPO1 PE=1 SV=2	Carbamidomethylation; Oxidation (M); CAMthiopropanoyl-pei	115638	338.26	50	1	49	56	43	21	19	21	16	24	20	27	23	16	51.8153	52.5625	44.4423	20.085	17.797	22.2636	17.0655	22.0142	21.1468	24.6263	24.1189	16.9951	2.47433	0.916128	0.0160654	0.641462
192	F1RKG8|F1RKG8_PIG	Uncharacterized protein OS=Sus scrofa OX=9823 GN=PEBP1 PE=1 SV=1	Carbamidomethylation; CAMthiopropanoyl-pei	20972	338.19	36	36	70	86	50	109	101	39	116	94	48	115	100	34	74.0219	80.7209	51.6771	104.251	94.6053	41.3466	123.725	86.2222	50.7523	104.89	104.865	36.1145	0.859358	1.06032	0.440044	0.71718
235	F1RPH0|F1RPH0_PIG	Phosphoglycerate kinase OS=Sus scrofa OX=9823 GN=PGK1 PE=1 SV=3	Carbamidomethylation; Oxidation (M); Acetylation (Protein N-term); CAMthiopropanoyl-pei	44575	337.08	41	18	70	73	47	83	78	33	86	87	29	93	68	27	74.0219	68.5189	48.5765	79.3836	73.0615	34.9856	91.7269	79.8014	30.6628	84.8238	71.308	28.6792	1.01967	1.09404	0.860885	0.0978821
452	F1S0P1|F1S0P1_PIG	Regulator of G protein signaling 22 OS=Sus scrofa OX=9823 GN=RGS22 PE=4 SV=3	Carbamidomethylation; CAMthiopropanoyl-pei	146170	336.5	51	51	22	22	20	45	27	21	46	32	16	51	37	15	23.264	20.6495	20.6708	43.0393	25.2905	22.2636	49.0632	29.3523	16.9174	46.5163	38.7999	15.9329	0.712904	0.941568	0.263001	0.652677
474	F1ST22|F1ST22_PIG	Dynein axonemal heavy chain 2 OS=Sus scrofa OX=9823 GN=DNAH2 PE=4 SV=3	Carbamidomethylation; CAMthiopropanoyl-pei	499887	336.11	73	70	24	13	9	41	32	14	44	36	13	63	26	10	25.3789	12.202	9.30188	39.2136	29.9739	14.8424	46.93	33.0213	13.7454	57.4613	27.2648	10.6219	0.55793	0.982682	0.0753046	0.923126
339	A0A287BA45|A0A287BA45_PIG	Succinate--CoA ligase [GDP-forming] subunit beta mitochondrial OS=Sus scrofa OX=9823 GN=SUCLG2 PE=3 SV=1	Carbamidomethylation; Oxidation (M); CAMthiopropanoyl-pei	44837	335.7	43	41	27	17	30	51	56	35	35	60	38	42	71	46	28.5513	15.9565	31.0063	48.7778	52.4544	37.106	37.3307	55.0355	40.1789	38.3075	74.4539	48.8608	0.545865	0.820092	0.1399	0.211598
383	F2Z5I5|F2Z5I5_PIG	Uncharacterized protein OS=Sus scrofa OX=9823 GN=CSNK2A1 PE=1 SV=1	Carbamidomethylation; CAMthiopropanoyl-pei	45144	335.5	36	35	21	19	27	56	42	45	35	34	45	44	32	35	22.2066	17.8337	27.9056	53.56	39.3408	47.7077	37.3307	31.1868	47.5802	40.1317	33.5567	37.1767	0.483228	1.0472	0.0213865	0.726143
363	F1S598|F1S598_PIG	Coiled-coil domain containing 151 OS=Sus scrofa OX=9823 GN=CCDC151 PE=4 SV=3	Carbamidomethylation; Oxidation (M); Acetylation (Protein N-term); CAMthiopropanoyl-pei	71995	334.88	54	54	21	9	17	67	49	25	68	39	29	73	39	28	22.2066	8.44754	17.5702	64.0807	45.8976	26.5043	72.5283	35.7731	30.6628	66.5821	40.8972	29.7413	0.353337	1.01271	0.10421	0.872639
313	A0A287B7T3|A0A287B7T3_PIG	Phospholipase B-like OS=Sus scrofa OX=9823 GN=PLBD1 PE=1 SV=1	Carbamidomethylation; CAMthiopropanoyl-pei	60140	334.63	46	46	34	48	37	45	59	42	39	65	39	41	66	45	35.9535	45.0536	38.241	43.0393	55.2645	44.5271	41.5971	59.6218	41.2362	37.3954	69.2107	47.7986	0.83489	0.922608	0.0224267	0.441628
387	sp|P80895|PIMT_PIG	Protein-L-isoaspartate(D-aspartate) O-methyltransferase OS=Sus scrofa OX=9823 GN=PCMT1 PE=1 SV=3	Carbamidomethylation; Oxidation (M); Acetylation (Protein N-term); CAMthiopropanoyl-pei	24646	334.28	34	34	40	68	45	31	32	28	28	34	31	31	36	28	42.2982	63.8259	46.5094	29.6493	29.9739	29.6848	29.8646	31.1868	32.7775	28.2746	37.7513	29.7413	1.70907	0.979759	0.0828218	0.848876
314	K4IWU4|K4IWU4_PIG	Profilin OS=Sus scrofa OX=9823 PE=2 SV=1	Carbamidomethylation; Acetylation (Protein N-term); CAMthiopropanoyl-pei	14726	334.11	35	35	57	47	44	53	36	36	53	51	31	62	53	31	60.275	44.1149	45.4758	50.6907	33.7207	38.1661	56.5294	46.7802	32.7775	56.5492	55.5783	32.9279	1.22262	0.938173	0.0101463	0.411565
325	sp|P08059|G6PI_PIG	Glucose-6-phosphate isomerase OS=Sus scrofa OX=9823 GN=GPI PE=1 SV=3	Carbamidomethylation; Oxidation (M); Acetylation (Protein N-term); CAMthiopropanoyl-pei	63126	333.93	48	48	47	46	42	49	50	25	56	48	36	65	47	23	49.7004	43.1763	43.4088	46.865	46.8343	26.5043	59.7292	44.0284	38.0642	59.2855	49.2864	24.4304	1.13379	1.06631	0.470239	0.651698
374	A0A286ZKQ7|A0A286ZKQ7_PIG	Calcium/calmodulin dependent protein kinase IV OS=Sus scrofa OX=9823 GN=CAMK4 PE=1 SV=1	Carbamidomethylation; CAMthiopropanoyl-pei	52174	333.68	50	50	22	30	19	44	42	47	29	38	44	42	43	49	23.264	28.1585	19.6373	42.0828	39.3408	49.828	30.9312	34.8558	46.5229	38.3075	45.0918	52.0474	0.541401	0.829181	0.0681095	0.0301549
304	sp|P33198|IDHP_PIG	Isocitrate dehydrogenase [NADP] mitochondrial (Fragment) OS=Sus scrofa OX=9823 GN=IDH2 PE=1 SV=1	Carbamidomethylation; Oxidation (M); CAMthiopropanoyl-pei	47526	333.12	43	40	27	32	35	50	64	54	36	69	56	40	58	56	28.5513	30.0357	36.174	47.8214	59.9479	57.2492	38.3973	63.2908	59.211	36.4834	60.8215	59.4827	0.574244	1.02622	0.0191479	0.24305
264	sp|Q29371|TPIS_PIG	Triosephosphate isomerase OS=Sus scrofa OX=9823 GN=TPI1 PE=2 SV=4	Carbamidomethylation; CAMthiopropanoyl-pei	26730	332.88	40	1	70	55	28	84	71	25	72	61	31	92	66	28	74.0219	51.6239	28.9392	80.34	66.5047	26.5043	76.7946	55.9527	32.7775	83.9117	69.2107	29.7413	0.891756	0.905181	0.337362	0.347873
261	A0A286ZTB6|A0A286ZTB6_PIG	Uncharacterized protein OS=Sus scrofa OX=9823 GN=LOC110261265 PE=1 SV=1	Carbamidomethylation; Oxidation (M); CAMthiopropanoyl-pei	27337	332.57	34	34	112	122	91	34	33	34	48	64	33	45	41	36	118.435	114.511	94.0523	32.5186	30.9106	36.0458	51.1964	58.7045	34.8922	41.0438	42.9945	38.2389	3.28724	1.18414	0.0136191	0.315888
307	A0A287BIL8|A0A287BIL8_PIG	Endoplasmic reticulum chaperone BiP OS=Sus scrofa OX=9823 GN=HSPA5 PE=1 SV=1	Oxidation (M); Acetylation (Protein N-term); CAMthiopropanoyl-pei	72269	331.95	50	42	45	58	44	47	51	36	44	68	43	52	51	32	47.5855	54.4397	45.4758	44.9521	47.771	38.1661	46.93	62.3735	45.4656	47.4284	53.481	33.9901	1.12692	1.14729	0.0633099	0.210273
467	F1SMW9|F1SMW9_PIG	26S proteasome non-ATPase regulatory subunit 1 OS=Sus scrofa OX=9823 GN=PSMD1 PE=1 SV=3	Carbamidomethylation; Acetylation (Protein N-term); CAMthiopropanoyl-pei	105814	331.73	52	52	34	62	53	18	17	30	13	23	24	22	10	28	35.9535	58.1942	54.7777	17.2157	15.9237	31.8051	13.8657	21.0969	25.3761	20.0658	10.4865	29.7413	2.29312	1.00075	0.0608844	0.998003
241	Q8WNR3|Q8WNR3_PIG	Arylsulfatase A OS=Sus scrofa OX=9823 GN=AS-A PE=2 SV=2	Carbamidomethylation; Acetylation (Protein N-term); CAMthiopropanoyl-pei	53603	331.63	43	43	54	59	45	75	59	73	53	66	66	59	80	72	57.1026	55.3783	46.5094	71.7321	55.2645	77.3924	56.5294	60.539	69.7844	53.813	83.8917	76.4777	0.777881	0.8724	0.232994	0.354503
292	F1RSL2|F1RSL2_PIG	Spermatogenesis and centriole associated 1 OS=Sus scrofa OX=9823 GN=SPATC1 PE=1 SV=3	Carbamidomethylation; Oxidation (M); Acetylation (Protein N-term); CAMthiopropanoyl-pei	46263	331.53	38	38	49	34	49	60	47	40	81	49	37	74	50	31	51.8153	31.9129	50.6436	57.3857	44.0242	42.4068	86.394	44.9456	39.1215	67.4942	52.4323	32.9279	0.934327	1.11519	0.652013	0.521663
600	A0A287BAZ8|A0A287BAZ8_PIG	Aminoadipate-semialdehyde synthase OS=Sus scrofa OX=9823 GN=AASS PE=1 SV=1	Carbamidomethylation; CAMthiopropanoyl-pei	102090	330.7	44	44	1	3	36	9	10	33	5	8	40	10	18	44	1.05746	2.81585	37.2075	8.60786	9.36686	34.9856	5.33296	7.33806	42.2935	9.12084	18.8756	46.7364	0.77569	0.73548	0.330222	0.117353
833	I3L770|I3L770_PIG	HECT UBA and WWE domain containing 1 E3 ubiquitin protein ligase OS=Sus scrofa OX=9823 GN=HUWE1 PE=1 SV=2	Carbamidomethylation	482602	330.6	61	61	28	30	50	1	2	3	2	1	7	3	2	3	29.6088	28.1585	51.6771	0.956428	1.87337	3.18051	2.13318	0.917258	7.40137	2.73625	2.09729	3.18657	18.2094	1.3032	0.0392808	0.682239
390	F1RN10|F1RN10_PIG	AU RNA binding methylglutaconyl-CoA hydratase OS=Sus scrofa OX=9823 GN=AUH PE=1 SV=3	Carbamidomethylation; Oxidation (M); Acetylation (Protein N-term); CAMthiopropanoyl-pei	35796	330.59	39	39	20	33	28	38	41	31	27	51	39	34	46	39	21.1491	30.9743	28.9392	36.3443	38.4041	32.8653	28.798	46.7802	41.2362	31.0109	48.2377	41.4254	0.753274	0.968016	0.117182	0.161164
424	F1SUR7|F1SUR7_PIG	DnaJ heat shock protein family (Hsp40) member B13 OS=Sus scrofa OX=9823 GN=DNAJB13 PE=4 SV=1	Carbamidomethylation; CAMthiopropanoyl-pei	36072	330.53	44	1	19	12	13	42	32	45	26	31	35	44	37	46	20.0917	11.2634	13.436	40.17	29.9739	47.7077	27.7314	28.435	37.0069	40.1317	38.7999	48.8608	0.380063	0.729098	0.0392848	0.0027663
420	E2IUK7|E2IUK7_PIG	DNAJB13 OS=Sus scrofa OX=9823 GN=DNAJB13 PE=2 SV=1	Carbamidomethylation; CAMthiopropanoyl-pei	36058	330.51	44	1	19	12	13	42	33	45	27	32	35	44	38	47	20.0917	11.2634	13.436	40.17	30.9106	47.7077	28.798	29.3523	37.0069	40.1317	39.8486	49.923	0.377067	0.732523	0.0359105	0.00373147
194	A0A286ZRQ7|A0A286ZRQ7_PIG	Uncharacterized protein OS=Sus scrofa OX=9823 PE=4 SV=1	Carbamidomethylation; Oxidation (M); Acetylation (Protein N-term); CAMthiopropanoyl-pei	17370	330.15	35	35	65	86	83	57	85	89	72	86	87	75	70	96	68.7346	80.7209	85.784	54.5164	79.6183	94.3551	76.7946	78.8842	91.9885	68.4063	73.4053	101.97	1.02954	1.01594	0.765788	0.841388
378	F1RWJ6|F1RWJ6_PIG	Aminopeptidase OS=Sus scrofa OX=9823 GN=NPEPPS PE=1 SV=2	Carbamidomethylation; CAMthiopropanoyl-pei	103624	330.15	63	63	44	39	56	45	35	25	30	45	33	42	26	27	46.528	36.606	57.8783	43.0393	32.784	26.5043	31.9978	41.2766	34.8922	38.3075	27.2648	28.6792	1.37805	1.14764	0.297606	0.515315
393	A0A287B6S4|A0A287B6S4_PIG	Uncharacterized protein OS=Sus scrofa OX=9823 GN=LOC100626097 PE=4 SV=1	Carbamidomethylation; Oxidation (M); CAMthiopropanoyl-pei	766738	330.09	70	67	25	32	16	57	48	14	47	52	15	71	31	12	26.4364	30.0357	16.5367	54.5164	44.9609	14.8424	50.1298	47.6974	15.8601	64.758	32.508	12.7463	0.638637	1.03341	0.251038	0.900464
301	Q4R0H8|Q4R0H8_PIG	Spermadhesin AWN OS=Sus scrofa OX=9823 GN=AWN PE=2 SV=1	Carbamidomethylation; Acetylation (Protein N-term); CAMthiopropanoyl-pei	16902	329.5	36	36	75	170	34	35	46	23	35	50	19	32	41	21	79.3092	159.565	35.1404	33.475	43.0875	24.3839	37.3307	45.8629	20.0894	29.1867	42.9945	22.306	2.71445	1.09309	0.204655	0.430327
437	F1SQZ0|F1SQZ0_PIG	Phosphoinositide phospholipase C OS=Sus scrofa OX=9823 GN=PLCZ1 PE=4 SV=1	Carbamidomethylation; Acetylation (Protein N-term); CAMthiopropanoyl-pei	73754	329.47	39	37	35	41	27	33	30	20	30	36	31	34	28	24	37.0109	38.4832	27.9056	31.5621	28.1006	21.2034	31.9978	33.0213	32.7775	31.0109	29.3621	25.4926	1.27865	1.13895	0.0367287	0.161162
279	A0A287AH85|A0A287AH85_PIG	Adenylate kinase 2 mitochondrial OS=Sus scrofa OX=9823 GN=AK2 PE=1 SV=1	Carbamidomethylation; CAMthiopropanoyl-pei	25640	329.3	39	38	49	60	22	66	70	49	46	72	40	65	62	35	51.8153	56.3169	22.7379	63.1243	65.568	51.9483	49.0632	66.0426	42.2935	59.2855	65.0161	37.1767	0.724478	0.97474	0.120198	0.794819
410	F1RPE0|F1RPE0_PIG	Oxysterol-binding protein OS=Sus scrofa OX=9823 GN=OSBP2 PE=3 SV=3	Carbamidomethylation; CAMthiopropanoyl-pei	114914	329.26	55	53	29	31	38	38	37	21	34	48	20	49	32	18	30.6662	29.0971	39.2746	36.3443	34.6574	22.2636	36.2641	44.0284	21.1468	44.6921	33.5567	19.1194	1.0619	1.04181	0.822493	0.827099
364	A0A0B8RTY5|A0A0B8RTY5_PIG	Acyl-CoA dehydrogenase C-2 to C-3 short chain OS=Sus scrofa domesticus OX=9825 GN=ACADS PE=3 SV=1	Carbamidomethylation; Oxidation (M); CAMthiopropanoyl-pei	44679	328.99	40	5	13	19	37	41	45	44	27	37	48	45	54	53	13.7469	17.8337	38.241	39.2136	42.1509	46.6475	28.798	33.9385	50.7523	41.0438	56.6269	56.2961	0.545431	0.737099	0.0719658	0.113816
415	K9J6M1|K9J6M1_PIG	Ras GTPase-activating-like protein IQGAP2 OS=Sus scrofa OX=9823 GN=IQGAP2 PE=2 SV=1	Carbamidomethylation; CAMthiopropanoyl-pei	180962	328.95	65	65	27	51	34	35	24	14	44	42	23	47	35	14	28.5513	47.8694	35.1404	33.475	22.4805	14.8424	46.93	38.5248	24.3188	42.8679	36.7026	14.8707	1.57577	1.16235	0.284144	0.152457
405	A0A0B8RZ10|A0A0B8RZ10_PIG	Ubiquitin-like modifier activating enzyme 1 OS=Sus scrofa domesticus OX=9825 GN=UBA1 PE=3 SV=1	Carbamidomethylation; CAMthiopropanoyl-pei	117771	328.6	46	31	59	56	52	30	28	19	26	37	20	37	30	12	62.3899	52.5625	53.7442	28.6929	26.2272	20.1432	27.7314	33.9385	21.1468	33.7471	31.4594	12.7463	2.24739	1.0624	0.00604671	0.735715
454	F1SND2|F1SND2_PIG	Uncharacterized protein OS=Sus scrofa OX=9823 GN=AGXT2 PE=1 SV=3	Carbamidomethylation; Oxidation (M); Acetylation (Protein N-term); CAMthiopropanoyl-pei	56742	328.54	37	37	18	11	50	21	22	43	14	22	51	19	21	56	19.0342	10.3248	51.6771	20.085	20.6071	45.5873	14.9323	20.1797	53.9243	17.3296	22.0216	59.4827	0.939228	0.900868	0.747656	0.106002
377	F1STV0|F1STV0_PIG	Prolylcarboxypeptidase OS=Sus scrofa OX=9823 GN=PRCP PE=1 SV=2	Carbamidomethylation; CAMthiopropanoyl-pei	56013	328.34	44	44	17	25	26	42	42	49	24	46	40	41	44	51	17.9767	23.4654	26.8721	40.17	39.3408	51.9483	25.5982	42.1939	42.2935	37.3954	46.1405	54.1717	0.519661	0.799416	0.016258	0.072818
287	A0A287A2X6|A0A287A2X6_PIG	Solute carrier family 2 member 5 OS=Sus scrofa OX=9823 GN=SLC2A5 PE=1 SV=1	Carbamidomethylation; Oxidation (M); Acetylation (Protein N-term); CAMthiopropanoyl-pei	54863	328.29	46	46	20	15	72	41	53	80	33	40	87	40	43	89	21.1491	14.0792	74.415	39.2136	49.6443	84.8136	35.1975	36.6903	91.9885	36.4834	45.0918	94.535	0.631326	0.930533	0.10325	0.203931
780	F1RGB5|F1RGB5_PIG	Uncharacterized protein OS=Sus scrofa OX=9823 GN=ACACB PE=4 SV=3	Carbamidomethylation; Oxidation (M)	275819	327.92	64	1	33	54	58	0	0	0	0	0	1	0	0	2	34.896	50.6852	59.9454	0	0	0	0	0	1.05734	0	0	2.12438	#DIV/0!	0.497716	0.0219782	0.42265
787	C9W109|C9W109_PIG	Acetyl-coenzyme A carboxylase beta OS=Sus scrofa OX=9823 GN=ACACB PE=4 SV=1	Carbamidomethylation; Oxidation (M)	276102	327.72	66	3	33	54	57	0	0	0	0	0	1	0	0	2	34.896	50.6852	58.9119	0	0	0	0	0	1.05734	0	0	2.12438	#DIV/0!	0.497716	0.02074	0.42265
524	F1RMC3|F1RMC3_PIG	Exportin 7 OS=Sus scrofa OX=9823 GN=XPO7 PE=1 SV=3	Carbamidomethylation; Acetylation (Protein N-term); CAMthiopropanoyl-pei	123933	326.69	51	51	47	46	53	12	9	18	11	14	26	13	9	18	49.7004	43.1763	54.7777	11.4771	8.43017	19.0831	11.7325	12.8416	27.4908	11.8571	9.43782	19.1194	3.78695	1.28828	0.000819796	0.255738
428	A0A287BB59|A0A287BB59_PIG	Acyl-CoA thioesterase 7 OS=Sus scrofa OX=9823 GN=ACOT7 PE=1 SV=1	Carbamidomethylation; Acetylation (Protein N-term); CAMthiopropanoyl-pei	41716	326.58	46	46	20	19	36	27	25	42	16	29	53	20	28	58	21.1491	17.8337	37.2075	25.8236	23.4171	44.5271	17.0655	26.6005	56.0389	18.2417	29.3621	61.6071	0.812542	0.912958	0.01709	0.132381
518	F1S3H1|F1S3H1_PIG	Aldehyde dehydrogenase 6 family member A1 OS=Sus scrofa OX=9823 GN=ALDH6A1 PE=1 SV=2	Carbamidomethylation; Oxidation (M); CAMthiopropanoyl-pei	57704	326.52	41	41	8	5	22	21	20	25	11	28	40	25	27	49	8.45964	4.69308	22.7379	20.085	18.7337	26.5043	11.7325	25.6832	42.2935	22.8021	28.3135	52.0474	0.549434	0.772654	0.0870881	0.096447
347	A0A287AN37|A0A287AN37_PIG	Ras-related protein Rab-14 OS=Sus scrofa OX=9823 GN=RAB14 PE=4 SV=1	Carbamidomethylation; Acetylation (Protein N-term); CAMthiopropanoyl-pei	23897	326.15	33	31	54	55	43	41	35	39	40	46	38	40	30	32	57.1026	51.6239	44.4423	39.2136	32.784	41.3466	42.6637	42.1939	40.1789	36.4834	31.4594	33.9901	1.35136	1.22665	0.121199	0.0366642
344	I3LDC1|I3LDC1_PIG	Succinate dehydrogenase [ubiquinone] iron-sulfur subunit mitochondrial OS=Sus scrofa OX=9823 GN=SDHB PE=1 SV=1	Carbamidomethylation; Oxidation (M); CAMthiopropanoyl-pei	31585	325.68	35	35	31	30	45	45	42	47	36	44	50	45	30	56	32.7811	28.1585	46.5094	43.0393	39.3408	49.828	38.3973	40.3593	52.8669	41.0438	31.4594	59.4827	0.812726	0.997255	0.0797478	0.981654
435	sp|Q29551|SCOT1_PIG	Succinyl-CoA:3-ketoacid coenzyme A transferase 1 mitochondrial OS=Sus scrofa OX=9823 GN=OXCT1 PE=1 SV=2	Carbamidomethylation; CAMthiopropanoyl-pei	56338	325.64	39	39	16	16	25	25	30	30	21	37	47	27	40	55	16.9193	15.0179	25.8385	23.9107	28.1006	31.8051	22.3984	33.9385	49.6949	24.6263	41.9459	58.4205	0.689313	0.848305	0.059671	0.0915792
456	K9J4R3|K9J4R3_PIG	Alpha-mannosidase OS=Sus scrofa OX=9823 GN=MAN2B1 PE=2 SV=1	Carbamidomethylation; CAMthiopropanoyl-pei	113908	325.54	52	52	14	12	13	30	38	36	16	41	41	27	35	43	14.8044	11.2634	13.436	28.6929	35.5941	38.1661	17.0655	37.6076	43.3509	24.6263	36.7026	45.6742	0.38558	0.916085	0.0274379	0.348834
598	A0FJ29|A0FJ29_PIG	Lactoferrin OS=Sus scrofa OX=9823 PE=2 SV=1	Carbamidomethylation; CAMthiopropanoyl-pei	75510	325.43	51	1	58	60	35	6	11	5	3	13	6	6	9	6	61.3324	56.3169	36.174	5.73857	10.3035	5.30085	3.19978	11.9244	6.34403	5.4725	9.43782	6.37314	7.20721	1.00868	0.0255418	0.968347
519	A0A287ARR1|A0A287ARR1_PIG	Ferritin OS=Sus scrofa OX=9823 GN=FTH1 PE=1 SV=1	Carbamidomethylation; Oxidation (M); Acetylation (Protein N-term); CAMthiopropanoyl-pei	21186	322.86	40	40	20	24	125	4	3	34	5	4	31	5	1	23	21.1491	22.5268	129.193	3.82571	2.81006	36.0458	5.33296	3.66903	32.7775	4.56042	1.04865	24.4304	4.05019	1.39082	0.223308	0.228251
407	sp|Q6UAQ8|ETFB_PIG	Electron transfer flavoprotein subunit beta OS=Sus scrofa OX=9823 GN=ETFB PE=1 SV=3	Carbamidomethylation; Oxidation (M); CAMthiopropanoyl-pei	27764	322.84	32	32	21	23	19	42	46	22	34	46	36	35	45	31	22.2066	21.5882	19.6373	40.17	43.0875	23.3237	36.2641	42.1939	38.0642	31.9229	47.1891	32.9279	0.595152	1.04001	0.118392	0.691093
296	D2SW96|D2SW96_PIG	L-lactate dehydrogenase OS=Sus scrofa OX=9823 PE=2 SV=1	Carbamidomethylation; Oxidation (M); Acetylation (Protein N-term); CAMthiopropanoyl-pei	36591	322.38	45	1	42	36	33	66	61	35	58	68	40	73	48	32	44.4131	33.7902	34.1069	63.1243	57.1378	37.106	61.8623	62.3735	42.2935	66.5821	50.335	33.9901	0.713678	1.10352	0.134884	0.413069
416	F1RX66|F1RX66_PIG	Glutathione reductase OS=Sus scrofa OX=9823 GN=GSR PE=1 SV=3	Carbamidomethylation	56202	321.79	34	34	31	30	49	24	29	37	17	33	41	37	26	35	32.7811	28.1585	50.6436	22.9543	27.1639	39.2263	18.1321	30.2695	43.3509	33.7471	27.2648	37.1767	1.24891	0.934451	0.149515	0.782162
211	A0A0A8IK66|A0A0A8IK66_PIG	Heparin-binding protein WGA16 OS=Sus scrofa OX=9823 GN=wga16 PE=1 SV=1	Acetylation (Protein N-term); CAMthiopropanoyl-pei	18211	321.47	26	25	208	198	30	74	81	4	55	60	4	68	93	3	219.951	185.846	31.0063	70.7757	75.8716	4.24068	58.6626	55.0355	4.22935	62.0217	97.5241	3.18657	2.89488	0.724671	0.118452	0.39325
560	F1SR76|F1SR76_PIG	Aspartyl aminopeptidase OS=Sus scrofa OX=9823 GN=DNPEP PE=1 SV=3	Carbamidomethylation; Oxidation (M); CAMthiopropanoyl-pei	51883	321.44	41	41	32	35	62	13	9	16	12	11	18	11	9	14	33.8386	32.8515	64.0796	12.4336	8.43017	16.9627	12.7991	10.0898	19.0321	10.0329	9.43782	14.8707	3.4571	1.22071	0.0622661	0.131603
404	sp|P54612|2AAA_PIG	Serine/threonine-protein phosphatase 2A 65 kDa regulatory subunit A alpha isoform OS=Sus scrofa OX=9823 GN=PPP2R1A PE=2 SV=2	Carbamidomethylation; Acetylation (Protein N-term); CAMthiopropanoyl-pei	65323	321.38	42	33	37	25	32	41	34	31	35	28	34	47	27	36	39.1259	23.4654	33.0733	39.2136	31.8473	32.8653	37.3307	25.6832	35.9495	42.8679	28.3135	38.2389	0.920505	0.904434	0.431146	0.0773972
372	F1SIG3|F1SIG3_PIG	Carboxypeptidase vitellogenic like OS=Sus scrofa OX=9823 GN=CPVL PE=3 SV=3	Carbamidomethylation; CAMthiopropanoyl-pei	54045	320.19	37	37	27	20	40	30	37	50	24	43	61	28	34	56	28.5513	18.7723	41.3417	28.6929	34.6574	53.0085	25.5982	39.4421	64.4977	25.5384	35.654	59.4827	0.761999	1.07344	0.188782	0.185858
275	A0A287B7U4|A0A287B7U4_PIG	Transmembrane protein 190 OS=Sus scrofa OX=9823 GN=TMEM190 PE=4 SV=1	Carbamidomethylation; Oxidation (M); Acetylation (Protein N-term); CAMthiopropanoyl-pei	19839	320.03	34	34	36	42	36	55	63	70	50	71	68	54	40	66	38.0684	39.4219	37.2075	52.6036	59.0112	74.2119	53.3296	65.1253	71.899	49.2525	41.9459	70.1046	0.61723	1.1801	0.073432	0.289406
395	sp|P79274|ACADL_PIG	Long-chain specific acyl-CoA dehydrogenase mitochondrial OS=Sus scrofa OX=9823 GN=ACADL PE=2 SV=1	Carbamidomethylation; CAMthiopropanoyl-pei	47957	320.02	36	36	7	9	30	39	39	37	26	39	48	39	40	62	7.40219	8.44754	31.0063	37.3007	36.5307	39.2263	27.7314	35.7731	50.7523	35.5713	41.9459	65.8558	0.414443	0.796919	0.0863698	0.0713618
299	F1SGG6|F1SGG6_PIG	Keratin 5 OS=Sus scrofa OX=9823 GN=KRT5 PE=1 SV=3	Carbamidomethylation; Oxidation (M)	63166	319.64	57	8	12	73	53	37	48	59	22	36	82	37	34	95	12.6895	68.5189	54.7777	35.3878	44.9609	62.55	23.465	33.0213	86.7018	33.7471	35.654	100.908	0.951625	0.840754	0.881306	0.11701
463	F1RNL3|F1RNL3_PIG	Coiled-coil domain containing 63 OS=Sus scrofa OX=9823 GN=CCDC63 PE=4 SV=3	CAMthiopropanoyl-pei	65946	318.91	47	47	20	13	26	42	32	27	37	30	16	51	23	22	21.1491	12.202	26.8721	40.17	29.9739	28.6246	39.4639	27.5177	16.9174	46.5163	24.1189	23.3682	0.609741	0.892511	0.147035	0.42491
382	F1RRA6|F1RRA6_PIG	Solute carrier family 25 member 31 OS=Sus scrofa OX=9823 GN=SLC25A31 PE=3 SV=2	Carbamidomethylation; Oxidation (M); Acetylation (Protein N-term); CAMthiopropanoyl-pei	33332	318.58	40	33	13	9	45	34	28	63	30	30	68	24	30	62	13.7469	8.44754	46.5094	32.5186	26.2272	66.7907	31.9978	27.5177	71.899	21.89	31.4594	65.8558	0.547282	1.10242	0.0014707	0.432384
469	A0A287ARC8|A0A287ARC8_PIG	Serine/threonine-protein phosphatase 2A activator OS=Sus scrofa OX=9823 GN=PTPA PE=1 SV=1	Carbamidomethylation; Acetylation (Protein N-term); CAMthiopropanoyl-pei	41385	318.13	32	32	33	63	24	22	29	23	23	31	17	27	26	14	34.896	59.1328	24.805	21.0414	27.1639	24.3839	24.5316	28.435	17.9748	24.6263	27.2648	14.8707	1.63707	1.0626	0.233757	0.272872
409	A0A287BA78|A0A287BA78_PIG	Uncharacterized protein OS=Sus scrofa OX=9823 GN=CYB5B PE=1 SV=1	Carbamidomethylation; Oxidation (M); Acetylation (Protein N-term); CAMthiopropanoyl-pei	16199	318.04	26	26	16	13	33	36	37	54	26	35	45	32	26	47	16.9193	12.202	34.1069	34.4314	34.6574	57.2492	27.7314	32.104	47.5802	29.1867	27.2648	49.923	0.500468	1.00979	0.00703141	0.892076
547	A0A287AET3|A0A287AET3_PIG	Uncharacterized protein OS=Sus scrofa OX=9823 GN=ACAD10 PE=1 SV=1	Carbamidomethylation	115840	317.93	47	47	5	17	27	18	21	25	12	22	34	15	23	35	5.28728	15.9565	27.9056	17.2157	19.6704	26.5043	12.7991	20.1797	35.9495	13.6813	24.1189	37.1767	0.775345	0.919328	0.345982	0.172323
449	F1S4P7|F1S4P7_PIG	Protein arginine methyltransferase NDUFAF7 OS=Sus scrofa OX=9823 GN=NDUFAF7 PE=1 SV=2	Carbamidomethylation; CAMthiopropanoyl-pei	49102	317.77	46	46	18	23	51	23	24	43	19	27	42	20	22	46	19.0342	21.5882	52.7106	21.9979	22.4805	45.5873	20.2652	24.766	44.4082	18.2417	23.0702	48.8608	1.03628	0.991868	0.757114	0.918218
151	Q8WNY6|Q8WNY6_PIG	Dynein light chain OS=Sus scrofa OX=9823 PE=2 SV=2	Carbamidomethylation; Oxidation (M); Acetylation (Protein N-term); CAMthiopropanoyl-pei	10882	317.72	38	5	79	81	88	139	100	73	179	104	77	204	73	59	83.539	76.0279	90.9517	132.944	93.6686	77.3924	190.92	95.3948	81.4151	186.065	76.5512	62.6693	0.824062	1.13048	0.430082	0.0930567
362	D5K891|D5K891_PIG	Sperm acrosome associated 5 OS=Sus scrofa OX=9823 GN=SPACA5 PE=2 SV=1	Carbamidomethylation; Oxidation (M); CAMthiopropanoyl-pei	18012	316.91	34	34	9	14	13	49	67	57	25	40	61	41	34	55	9.5171	13.1406	13.436	46.865	62.7579	60.4297	26.6648	36.6903	64.4977	37.3954	35.654	58.4205	0.212251	0.972487	0.00690644	0.83125
483	F1RRH7|F1RRH7_PIG	Radial spoke head 9 homolog OS=Sus scrofa OX=9823 GN=RSPH9 PE=4 SV=1	Carbamidomethylation; Acetylation (Protein N-term); CAMthiopropanoyl-pei	31260	316.81	43	43	4	5	0	30	27	53	22	16	48	26	21	66	4.22982	4.69308	0	28.6929	25.2905	56.189	23.465	14.6761	50.7523	23.7142	22.0216	70.1046	0.0809904	0.767379	0.0958318	0.24845
607	Q7YS28|Q7YS28_PIG	Pyruvate carboxylase OS=Sus scrofa OX=9823 PE=2 SV=1	Carbamidomethylation; Oxidation (M); CAMthiopropanoyl-pei	129612	316.52	40	3	6	3	23	17	10	35	9	13	32	14	11	39	6.34473	2.81585	23.7715	16.2593	9.36686	37.106	9.59933	11.9244	33.8348	12.7692	11.5351	41.4254	0.524963	0.842214	0.0367354	0.272889
485	A0A287AI93|A0A287AI93_PIG	Uncharacterized protein OS=Sus scrofa OX=9823 GN=IQCN PE=4 SV=1	Carbamidomethylation; Oxidation (M); CAMthiopropanoyl-pei	82674	316.3	46	29	23	44	21	25	36	14	30	33	8	47	25	5	24.3215	41.2991	21.7044	23.9107	33.7207	14.8424	31.9978	30.2695	8.45871	42.8679	26.2162	5.31095	1.20492	0.950681	0.161985	0.823776
461	I3LLI7|I3LLI7_PIG	Dynein axonemal intermediate chain 2 OS=Sus scrofa OX=9823 GN=DNAI2 PE=4 SV=2	Carbamidomethylation; Acetylation (Protein N-term); CAMthiopropanoyl-pei	69308	316.23	42	42	26	21	12	42	34	20	50	34	11	55	20	16	27.4938	19.7109	12.4025	40.17	31.8473	21.2034	53.3296	31.1868	11.6307	50.1646	20.9729	16.9951	0.639421	1.09094	0.0114967	0.613213
402	F1RR45|F1RR45_PIG	Carnitine O-acetyltransferase OS=Sus scrofa OX=9823 GN=CRAT PE=1 SV=2	Carbamidomethylation; CAMthiopropanoyl-pei	70903	316.22	45	45	17	28	53	32	27	30	25	39	42	40	33	44	17.9767	26.2812	54.7777	30.6057	25.2905	31.8051	26.6648	35.7731	44.4082	36.4834	34.6053	46.7364	1.12924	0.906819	0.750555	0.375995
345	F1RK80|F1RK80_PIG	Testis-specific serine kinase 1 OS=Sus scrofa OX=9823 GN=TSSK1B PE=2 SV=1	Carbamidomethylation; Oxidation (M); Acetylation (Protein N-term); CAMthiopropanoyl-pei	41341	315.91	48	36	38	35	46	47	46	34	40	45	36	58	42	32	40.1833	32.8515	47.5429	44.9521	43.0875	36.0458	42.6637	41.2766	38.0642	52.9009	44.0432	33.9901	0.971732	0.9318	0.874333	0.546172
373	F1SF79|F1SF79_PIG	Schlafen like 1 OS=Sus scrofa OX=9823 GN=SLFNL1 PE=4 SV=3	Carbamidomethylation; Acetylation (Protein N-term); CAMthiopropanoyl-pei	44092	315.28	39	39	31	36	35	48	43	30	30	53	32	49	34	30	32.7811	33.7902	36.174	45.9086	40.2775	31.8051	31.9978	48.6147	33.8348	44.6921	35.654	31.8657	0.870788	1.01992	0.423967	0.929274
504	A0A173G6G7|A0A173G6G7_PIG	Septin 10 OS=Sus scrofa OX=9823 PE=2 SV=1	Carbamidomethylation; CAMthiopropanoyl-pei	52748	315.04	39	34	19	10	12	37	29	14	36	20	14	61	30	10	20.0917	9.38616	12.4025	35.3878	27.1639	14.8424	38.3973	18.3452	14.8027	55.6371	31.4594	10.6219	0.54113	0.732157	0.130421	0.315021
438	A0A287B0C3|A0A287B0C3_PIG	ATP synthase subunit d mitochondrial OS=Sus scrofa OX=9823 GN=ATP5PD PE=1 SV=1	Carbamidomethylation; CAMthiopropanoyl-pei	19550	314.74	36	36	18	12	37	36	32	45	20	24	45	25	24	48	19.0342	11.2634	38.241	34.4314	29.9739	47.7077	21.3318	22.0142	47.5802	22.8021	25.1675	50.9852	0.611335	0.918867	0.0329517	0.0478341
392	I3LS60|I3LS60_PIG	ATP-dependent (S)-NAD(P)H-hydrate dehydratase OS=Sus scrofa OX=9823 GN=CARKD PE=1 SV=2	Carbamidomethylation; Acetylation (Protein N-term); CAMthiopropanoyl-pei	36394	314.36	30	30	12	19	13	43	42	32	35	46	40	40	52	53	12.6895	17.8337	13.436	41.1264	39.3408	33.9254	37.3307	42.1939	42.2935	36.4834	54.5296	56.2961	0.384283	0.826956	0.0111224	0.212161
283	A0A287BF02|A0A287BF02_PIG	Dynein axonemal light intermediate chain 1 OS=Sus scrofa OX=9823 GN=DNALI1 PE=4 SV=1	Carbamidomethylation; Oxidation (M); CAMthiopropanoyl-pei	29690	314.2	44	44	58	43	36	64	56	43	50	67	35	77	43	46	61.3324	40.3605	37.2075	61.2114	52.4544	45.5873	53.3296	61.4563	37.0069	70.2305	45.0918	48.8608	0.872199	0.924534	0.201391	0.728445
357	A0A287BPF8|A0A287BPF8_PIG	EF-hand calcium binding domain 1 OS=Sus scrofa OX=9823 GN=EFCAB1 PE=4 SV=1	Carbamidomethylation; Oxidation (M); CAMthiopropanoyl-pei	24393	314.01	34	34	19	21	23	53	54	47	38	47	44	38	44	45	20.0917	19.7109	23.7715	50.6907	50.581	49.828	40.5305	43.1111	46.5229	34.6592	46.1405	47.7986	0.420742	1.01218	0.0028516	0.865607
369	F1SDH5|F1SDH5_PIG	Casein kinase 1 gamma 2 OS=Sus scrofa OX=9823 GN=CSNK1G2 PE=3 SV=2	Carbamidomethylation; Oxidation (M); CAMthiopropanoyl-pei	47258	313.45	41	14	43	50	41	36	34	20	47	48	23	63	37	16	45.4706	46.9308	42.3752	34.4314	31.8473	21.2034	50.1298	44.0284	24.3188	57.4613	38.7999	16.9951	1.54062	1.0461	0.0331668	0.740315
447	sp|Q9TSX9|PRDX6_PIG	Peroxiredoxin-6 OS=Sus scrofa OX=9823 GN=PRDX6 PE=2 SV=3	Carbamidomethylation; CAMthiopropanoyl-pei	25037	313.17	36	36	40	56	44	29	29	17	25	33	14	32	29	12	42.2982	52.5625	45.4758	27.7364	27.1639	18.0229	26.6648	30.2695	14.8027	29.1867	30.4108	12.7463	1.92444	0.991614	0.0302393	0.892462
484	I3LB78|I3LB78_PIG	WD repeat domain 78 OS=Sus scrofa OX=9823 GN=WDR78 PE=4 SV=2	Carbamidomethylation; CAMthiopropanoyl-pei	90936	312.72	43	43	10	18	16	35	35	30	27	33	28	29	32	24	10.5746	16.8951	16.5367	33.475	32.784	31.8051	28.798	30.2695	29.6055	26.4504	33.5567	25.4926	0.44875	1.03711	0.0179486	0.682192
397	F1SLG6|F1SLG6_PIG	Deoxyguanosine kinase OS=Sus scrofa OX=9823 GN=DGUOK PE=4 SV=2	Carbamidomethylation; CAMthiopropanoyl-pei	31926	312.52	28	28	30	29	41	33	31	45	21	37	39	29	35	45	31.7237	27.2199	42.3752	31.5621	29.0373	47.7077	22.3984	33.9385	41.2362	26.4504	36.7026	47.7986	0.935477	0.879421	0.284113	0.0572255
448	A0A0B8RTD1|A0A0B8RTD1_PIG	Phosphatidylinositol transfer protein alpha OS=Sus scrofa domesticus OX=9825 GN=PITPNA PE=4 SV=1	Carbamidomethylation; Oxidation (M); CAMthiopropanoyl-pei	31820	312.28	48	43	18	18	28	33	34	28	32	34	40	34	31	28	19.0342	16.8951	28.9392	31.5621	31.8473	29.6848	34.1309	31.1868	42.2935	31.0109	32.508	29.7413	0.696804	1.15388	0.165204	0.362722
442	D3K5J4|D3K5J4_PIG	LY6/PLAUR domain containing 4 OS=Sus scrofa OX=9823 GN=LYPD4 PE=1 SV=1	Carbamidomethylation; CAMthiopropanoyl-pei	26631	311.96	33	33	43	73	67	10	21	31	9	18	32	14	14	33	45.4706	68.5189	69.2473	9.56428	19.6704	32.8653	9.59933	16.5106	33.8348	12.7692	14.6811	35.0523	2.95068	0.959078	0.010832	0.617152
89	A0A287BKY5|A0A287BKY5_PIG	IZUMO family member 4 OS=Sus scrofa OX=9823 GN=IZUMO4 PE=4 SV=1	Carbamidomethylation; Oxidation (M); Acetylation (Protein N-term); CAMthiopropanoyl-pei	17789	311.85	34	2	122	79	59	168	184	184	166	177	159	131	168	217	129.01	74.1506	60.979	160.68	172.35	195.071	177.054	162.355	168.117	119.483	176.173	230.495	0.500167	0.964601	0.0992715	0.874966
462	A0A287A1A7|A0A287A1A7_PIG	UBX domain protein 11 OS=Sus scrofa OX=9823 GN=UBXN11 PE=4 SV=1	Carbamidomethylation; CAMthiopropanoyl-pei	50511	310.83	46	46	25	15	22	39	29	30	38	34	21	38	29	21	26.4364	14.0792	22.7379	37.3007	27.1639	31.8051	40.5305	31.1868	22.2041	34.6592	30.4108	22.306	0.657045	1.07491	0.010963	0.362004
418	F1RJH2|F1RJH2_PIG	Short-chain-specific acyl-CoA dehydrogenase mitochondrial OS=Sus scrofa OX=9823 GN=ACADS PE=1 SV=3	Carbamidomethylation; Oxidation (M); Acetylation (Protein N-term); CAMthiopropanoyl-pei	39138	310.83	36	1	10	13	29	34	39	34	23	31	42	40	47	45	10.5746	12.202	29.9727	32.5186	36.5307	36.0458	24.5316	28.435	44.4082	36.4834	49.2864	47.7986	0.501919	0.729026	0.0930165	0.139069
349	I3LC61|I3LC61_PIG	Uncharacterized protein OS=Sus scrofa OX=9823 PE=4 SV=2	CAMthiopropanoyl-pei	47273	310.66	42	42	16	31	71	36	36	64	32	29	56	50	21	45	16.9193	29.0971	73.3815	34.4314	33.7207	67.8509	34.1309	26.6005	59.211	45.6042	22.0216	47.7986	0.877906	1.03914	0.493764	0.844899
310	sp|P61292|PP1B_PIG	Serine/threonine-protein phosphatase PP1-beta catalytic subunit OS=Sus scrofa OX=9823 GN=PPP1CB PE=1 SV=3	Carbamidomethylation; Acetylation (Protein N-term); CAMthiopropanoyl-pei	37187	310.58	28	4	46	46	47	47	46	51	43	43	51	55	40	52	48.643	43.1763	48.5765	44.9521	43.0875	54.0687	45.8635	39.4421	53.9243	50.1646	41.9459	55.2339	0.987949	0.944928	0.850586	0.0896393
505	F1STL4|F1STL4_PIG	Serine and arginine rich splicing factor 4 OS=Sus scrofa OX=9823 GN=SRSF4 PE=1 SV=3	Carbamidomethylation; Oxidation (M); CAMthiopropanoyl-pei	40728	310.17	32	32	13	16	14	27	24	23	19	34	24	30	38	30	13.7469	15.0179	14.4696	25.8236	22.4805	24.3839	20.2652	31.1868	25.3761	27.3625	39.8486	31.8657	0.594794	0.77544	0.0179353	0.00752576
486	F1ST87|F1ST87_PIG	Calicin OS=Sus scrofa OX=9823 GN=CCIN PE=4 SV=1	Carbamidomethylation; CAMthiopropanoyl-pei	66818	310.14	48	48	14	37	19	28	48	16	18	33	20	27	36	13	14.8044	34.7288	19.6373	26.78	44.9609	16.9627	19.1987	30.2695	21.1468	24.6263	37.7513	13.8085	0.779793	0.926875	0.294143	0.727463
426	F1SNW5|F1SNW5_PIG	Uncharacterized protein OS=Sus scrofa OX=9823 PE=3 SV=3	Carbamidomethylation; Oxidation (M); CAMthiopropanoyl-pei	40576	309.92	27	27	29	38	41	23	26	31	26	42	33	28	30	33	30.6662	35.6674	42.3752	21.9979	24.3538	32.8653	27.7314	38.5248	34.8922	25.5384	31.4594	35.0523	1.37229	1.09884	0.0062407	0.290114
312	A0A0B8S0C2|A0A0B8S0C2_PIG	Aldo-keto reductase family 1 member B1 (Aldose reductase) OS=Sus scrofa domesticus OX=9825 GN=AKR1B1 PE=4 SV=1	Carbamidomethylation; Acetylation (Protein N-term); CAMthiopropanoyl-pei	35867	309.86	35	34	44	55	36	66	54	17	61	62	26	72	52	18	46.528	51.6239	37.2075	63.1243	50.581	18.0229	65.0621	56.87	27.4908	65.67	54.5296	19.1194	1.02757	1.07252	0.917424	0.330536
660	F1SA26|F1SA26_PIG	Arginase OS=Sus scrofa OX=9823 GN=ARG2 PE=3 SV=1	Carbamidomethylation; CAMthiopropanoyl-pei	38570	309.63	33	33	5	3	15	13	12	22	8	12	31	12	16	39	5.28728	2.81585	15.5031	12.4336	11.2402	23.3237	8.53274	11.0071	32.7775	10.945	16.7783	41.4254	0.502287	0.756591	0.00223389	0.0895123
497	I3LHD4|I3LHD4_PIG	Cilia and flagella associated protein 57 OS=Sus scrofa OX=9823 GN=CFAP57 PE=4 SV=2	Carbamidomethylation; Acetylation (Protein N-term); CAMthiopropanoyl-pei	130346	309.4	38	38	20	13	13	41	31	12	41	30	8	48	30	10	21.1491	12.202	13.436	39.2136	29.0373	12.722	43.7303	27.5177	8.45871	43.78	31.4594	10.6219	0.577813	0.928319	0.201037	0.209749
494	A0A287AIX2|A0A287AIX2_PIG	Cancer susceptibility 1 OS=Sus scrofa OX=9823 GN=CASC1 PE=4 SV=1	Carbamidomethylation; CAMthiopropanoyl-pei	83824	309.17	38	38	20	16	19	32	22	27	30	30	29	29	27	19	21.1491	15.0179	19.6373	30.6057	20.6071	28.6246	31.9978	27.5177	30.6628	26.4504	28.3135	20.1816	0.698974	1.20325	0.0223606	0.260042
295	F1RGZ7|F1RGZ7_PIG	Outer dense fiber of sperm tails 3 OS=Sus scrofa OX=9823 GN=ODF3 PE=4 SV=3	Carbamidomethylation; Oxidation (M); Acetylation (Protein N-term); CAMthiopropanoyl-pei	27545	309.09	38	38	41	56	19	57	72	50	42	63	36	59	57	43	43.3557	52.5625	19.6373	54.5164	67.4414	53.0085	44.7969	57.7872	38.0642	53.813	59.7729	45.6742	0.660444	0.883136	0.102177	0.101873
511	I3LI71|I3LI71_PIG	Tyrosine-protein kinase OS=Sus scrofa OX=9823 GN=FER PE=3 SV=2	Carbamidomethylation; CAMthiopropanoyl-pei	94728	308.45	42	42	25	27	16	36	25	10	32	33	7	48	20	7	26.4364	25.3426	16.5367	34.4314	23.4171	10.6017	34.1309	30.2695	7.40137	43.78	20.9729	7.43534	0.998034	0.994646	0.992338	0.983347
476	F1SU68|F1SU68_PIG	Cilia and flagella associated protein 70 OS=Sus scrofa OX=9823 GN=CFAP70 PE=4 SV=2	Carbamidomethylation; Acetylation (Protein N-term); CAMthiopropanoyl-pei	125865	308.28	50	50	18	17	18	42	30	27	32	32	16	42	31	20	19.0342	15.9565	18.6038	40.17	28.1006	28.6246	34.1309	29.3523	16.9174	38.3075	32.508	21.2438	0.553118	0.873356	0.051447	0.00883762
446	A0A287BM82|A0A287BM82_PIG	Keratin 14 OS=Sus scrofa OX=9823 GN=KRT14 PE=1 SV=1	Carbamidomethylation; Oxidation (M)	54199	307.77	39	2	12	34	49	17	21	41	9	10	63	11	17	77	12.6895	31.9129	50.6436	16.2593	19.6704	43.467	9.59933	9.17258	66.6123	10.0329	17.827	81.7887	1.19962	0.778708	0.374663	0.198382
311	B6VNT8|B6VNT8_PIG	Cardiac muscle alpha actin 1 OS=Sus scrofa OX=9823 GN=ACTC1 PE=2 SV=1	Oxidation (M); CAMthiopropanoyl-pei	42019	307.72	32	5	57	51	40	55	52	38	45	49	38	56	38	46	60.275	47.8694	41.3417	52.6036	48.7077	40.2865	47.9966	44.9456	40.1789	51.0767	39.8486	48.8608	1.05571	0.952321	0.415276	0.634506
612	A0A287AMM6|A0A287AMM6_PIG	MICOS complex subunit MIC60 OS=Sus scrofa OX=9823 GN=IMMT PE=1 SV=1	Carbamidomethylation; CAMthiopropanoyl-pei	82671	307.66	42	42	6	6	13	22	17	18	28	12	13	43	14	17	6.34473	5.63169	13.436	21.0414	15.9237	19.0831	29.8646	11.0071	13.7454	39.2196	14.6811	18.0572	0.453404	0.759014	0.0596616	0.084556
549	A0A287AJH5|A0A287AJH5_PIG	Ubiquinol-cytochrome c reductase core protein 1 OS=Sus scrofa OX=9823 GN=UQCRC1 PE=1 SV=1	Carbamidomethylation	52827	307.46	31	31	17	19	17	23	18	35	12	17	29	13	17	36	17.9767	17.8337	17.5702	21.9979	16.8603	37.106	12.7991	15.5934	30.6628	11.8571	17.827	38.2389	0.702708	0.869446	0.347059	0.356366
488	A0A0B8RW24|A0A0B8RW24_PIG	ATP synthase subunit gamma OS=Sus scrofa domesticus OX=9825 GN=ATP5C1 PE=3 SV=1	Carbamidomethylation; CAMthiopropanoyl-pei	32992	306.51	31	31	15	15	33	28	29	37	16	18	36	20	19	39	15.8618	14.0792	34.1069	26.78	27.1639	39.2263	17.0655	16.5106	38.0642	18.2417	19.9243	41.4254	0.68743	0.900101	0.0550847	0.069415
575	F1RPD2|F1RPD2_PIG	Ubiquinol-cytochrome c reductase core protein 2 OS=Sus scrofa OX=9823 GN=UQCRC2 PE=1 SV=3	Carbamidomethylation; CAMthiopropanoyl-pei	48210	306.42	27	27	6	7	29	15	13	38	9	8	41	15	12	38	6.34473	6.57031	29.9727	14.3464	12.1769	40.2865	9.59933	7.33806	43.3509	13.6813	12.5838	40.3633	0.641938	0.904845	0.027835	0.497705
388	I3LN27|I3LN27_PIG	PDZ domain containing 9 OS=Sus scrofa OX=9823 GN=PDZD9 PE=4 SV=2	Carbamidomethylation; Oxidation (M); CAMthiopropanoyl-pei	29393	306.37	43	43	19	51	25	34	47	27	39	50	20	56	42	20	20.0917	47.8694	25.8385	32.5186	44.0242	28.6246	41.5971	45.8629	21.1468	51.0767	44.0432	21.2438	0.891908	0.933339	0.506646	0.536064
585	F1RFI1|F1RFI1_PIG	Elongation factor Tu OS=Sus scrofa OX=9823 GN=TUFM PE=1 SV=1	Carbamidomethylation	49451	306.09	34	34	6	13	32	18	12	30	7	18	30	14	15	32	6.34473	12.202	33.0733	17.2157	11.2402	31.8051	7.46614	16.5106	31.7202	12.7692	15.7297	33.9901	0.856608	0.891308	0.545925	0.326345
222	I7HJH6|I7HJH6_PIG	Seminal plasma sperm motility inhibitor OS=Sus scrofa OX=9823 GN=AQN-3 PE=2 SV=1	Carbamidomethylation; Acetylation (Protein N-term); CAMthiopropanoyl-pei	15034	305.93	28	9	149	181	21	67	69	12	69	80	11	77	64	18	157.561	169.889	21.7044	64.0807	64.6313	12.722	73.5949	73.3806	11.6307	70.2305	67.1134	19.1194	2.46867	1.0137	0.149824	0.880213
487	F1SHX9|F1SHX9_PIG	L-2-hydroxyglutarate dehydrogenase OS=Sus scrofa OX=9823 GN=L2HGDH PE=1 SV=2	Carbamidomethylation	45957	305.75	29	3	24	26	33	25	25	26	17	27	30	22	23	28	25.3789	24.404	34.1069	23.9107	23.4171	27.5644	18.1321	24.766	31.7202	20.0658	24.1189	29.7413	1.12014	1.00936	0.233523	0.859369
431	A0A287BBB4|A0A287BBB4_PIG	Ornithine aminotransferase OS=Sus scrofa OX=9823 GN=OAT PE=1 SV=1	Carbamidomethylation; CAMthiopropanoyl-pei	53653	305.52	36	2	8	17	23	33	40	28	24	35	46	33	35	49	8.45964	15.9565	23.7715	31.5621	37.4674	29.6848	25.5982	32.104	48.6376	30.0988	36.7026	52.0474	0.488152	0.894749	0.0916686	0.00824578
479	F1RKI3|F1RKI3_PIG	Histidine triad nucleotide binding protein 1 OS=Sus scrofa OX=9823 GN=HINT1 PE=1 SV=1	Carbamidomethylation; Acetylation (Protein N-term); CAMthiopropanoyl-pei	13725	305.49	27	27	23	23	18	41	34	12	46	24	17	50	25	10	24.3215	21.5882	18.6038	39.2136	31.8473	12.722	49.0632	22.0142	17.9748	45.6042	26.2162	10.6219	0.770006	1.08018	0.414961	0.582834
427	F1SRV4|F1SRV4_PIG	Glutathione S-transferase kappa OS=Sus scrofa OX=9823 GN=GSTK1 PE=1 SV=1	Carbamidomethylation; Acetylation (Protein N-term); CAMthiopropanoyl-pei	25496	305.48	33	33	11	15	25	38	38	28	28	36	38	42	37	40	11.632	14.0792	25.8385	36.3443	35.5941	29.6848	29.8646	33.0213	40.1789	38.3075	38.7999	42.4876	0.507264	0.861781	0.123694	0.0900608
412	K7GMX6|K7GMX6_PIG	Uncharacterized protein OS=Sus scrofa OX=9823 GN=GK PE=1 SV=2	Carbamidomethylation; Oxidation (M); CAMthiopropanoyl-pei	57437	305.27	32	2	24	20	14	55	39	31	40	30	25	44	42	29	25.3789	18.7723	14.4696	52.6036	36.5307	32.8653	42.6637	27.5177	26.4335	40.1317	44.0432	30.8035	0.4805	0.840287	0.0202738	0.386448
451	A0A0B8RTH9|A0A0B8RTH9_PIG	Lysophospholipase I OS=Sus scrofa domesticus OX=9825 GN=LYPLA1 PE=4 SV=1	Carbamidomethylation; Oxidation (M); Acetylation (Protein N-term); CAMthiopropanoyl-pei	24789	305.09	26	24	34	43	23	30	29	27	25	39	22	34	31	20	35.9535	40.3605	23.7715	28.6929	27.1639	28.6246	26.6648	35.7731	23.2615	31.0109	32.508	21.2438	1.1847	1.01105	0.430697	0.90674
567	A0A0B8RZS5|A0A0B8RZS5_PIG	Acyl-CoA synthetase long-chain family member 3 OS=Sus scrofa domesticus OX=9825 GN=ACSL3 PE=4 SV=1	Carbamidomethylation; CAMthiopropanoyl-pei	80276	305.06	34	34	14	17	35	17	19	17	14	25	21	21	20	14	14.8044	15.9565	36.174	16.2593	17.797	18.0229	14.9323	22.9314	22.2041	19.1538	20.9729	14.8707	1.28525	1.09219	0.531371	0.662946
432	B0LY44|B0LY44_PIG	Ornithine aminotransferase OS=Sus scrofa OX=9823 PE=2 SV=1	Carbamidomethylation; CAMthiopropanoyl-pei	48477	304.42	36	2	8	17	22	35	40	27	25	35	45	33	36	48	8.45964	15.9565	22.7379	33.475	37.4674	28.6246	26.6648	32.104	47.5802	30.0988	37.7513	50.9852	0.473591	0.894929	0.0970558	0.0303945
440	F1S1V4|F1S1V4_PIG	Coiled-coil domain containing 173 OS=Sus scrofa OX=9823 GN=CCDC173 PE=4 SV=2	Carbamidomethylation; CAMthiopropanoyl-pei	66150	304.38	54	54	17	12	19	49	54	26	31	42	8	51	48	9	17.9767	11.2634	19.6373	46.865	50.581	27.5644	33.0644	38.5248	8.45871	46.5163	50.335	9.55972	0.390987	0.752252	0.11074	0.151315
646	F1RUV5|F1RUV5_PIG	Pyruvate carboxylase OS=Sus scrofa OX=9823 GN=PC PE=1 SV=3	Carbamidomethylation; Oxidation (M); CAMthiopropanoyl-pei	129294	304.34	38	1	5	3	19	17	10	32	8	13	29	12	10	36	5.28728	2.81585	19.6373	16.2593	9.36686	33.9254	8.53274	11.9244	30.6628	10.945	10.4865	38.2389	0.465822	0.856705	0.0418826	0.38902
455	A0A287AQA6|A0A287AQA6_PIG	SPEM family member 3 OS=Sus scrofa OX=9823 GN=SPEM3 PE=4 SV=1	Carbamidomethylation; CAMthiopropanoyl-pei	125423	303.78	47	47	23	41	36	32	22	12	43	36	8	67	22	5	24.3215	38.4832	37.2075	30.6057	20.6071	12.722	45.8635	33.0213	8.45871	61.1096	23.0702	5.31095	1.56428	0.976005	0.327242	0.9329
530	F2Z5G5|F2Z5G5_PIG	ARP1 actin related protein 1 homolog A OS=Sus scrofa OX=9823 GN=ACTR1A PE=1 SV=1	Carbamidomethylation; Acetylation (Protein N-term); CAMthiopropanoyl-pei	42614	303.7	28	14	26	30	35	16	16	31	15	17	23	15	18	29	27.4938	28.1585	36.174	15.3029	14.987	32.8653	15.9989	15.5934	24.3188	13.6813	18.8756	30.8035	1.45398	0.882429	0.0929604	0.436218
611	I3L9V2|I3L9V2_PIG	Vesicle amine transport 1 OS=Sus scrofa OX=9823 GN=VAT1 PE=1 SV=1	Carbamidomethylation; Acetylation (Protein N-term); CAMthiopropanoyl-pei	42687	303.66	28	28	15	14	41	5	6	33	3	5	37	4	7	40	15.8618	13.1406	42.3752	4.78214	5.62011	34.9856	3.19978	4.58629	39.1215	3.64834	7.34053	42.4876	1.57262	0.877163	0.0189185	0.13261
591	A0A287ACN4|A0A287ACN4_PIG	Nuclear pore complex protein Nup93 OS=Sus scrofa OX=9823 GN=NUP93 PE=1 SV=1	Carbamidomethylation; Acetylation (Protein N-term); CAMthiopropanoyl-pei	90844	303.5	38	38	14	10	24	21	21	19	19	22	18	25	14	16	14.8044	9.38616	24.805	20.085	19.6704	20.1432	20.2652	20.1797	19.0321	22.8021	14.6811	16.9951	0.817974	1.09176	0.495004	0.548279
675	F1SIL5|F1SIL5_PIG	Vacuolar protein sorting 13 homolog A OS=Sus scrofa OX=9823 GN=VPS13A PE=1 SV=3	Carbamidomethylation; CAMthiopropanoyl-pei	291884	302.88	50	50	16	17	36	15	6	16	14	12	5	20	13	12	16.9193	15.9565	37.2075	14.3464	5.62011	16.9627	14.9323	11.0071	5.28669	18.2417	13.6324	12.7463	1.89777	0.699817	0.163251	0.0979191
433	A0A287ANI6|A0A287ANI6_PIG	3-hydroxy-3-methylglutaryl-CoA lyase OS=Sus scrofa OX=9823 GN=HMGCL PE=1 SV=1	Carbamidomethylation; Acetylation (Protein N-term); CAMthiopropanoyl-pei	36674	302.62	27	27	25	35	35	26	38	28	20	44	27	31	38	25	26.4364	32.8515	36.174	24.8671	35.5941	29.6848	21.3318	40.3593	28.5481	28.2746	39.8486	26.5548	1.05897	0.953119	0.574767	0.646108
620	F1SEN2|F1SEN2_PIG	Glutamate dehydrogenase 1 mitochondrial OS=Sus scrofa OX=9823 GN=GLUD1 PE=1 SV=1	Carbamidomethylation; CAMthiopropanoyl-pei	61308	302.39	34	32	6	1	18	16	16	19	12	16	27	14	24	39	6.34473	0.938616	18.6038	15.3029	14.987	20.1432	12.7991	14.6761	28.5481	12.7692	25.1675	41.4254	0.513296	0.705921	0.153045	0.188768
398	A0A286ZKH3|A0A286ZKH3_PIG	Uncharacterized protein OS=Sus scrofa OX=9823 GN=SPR PE=1 SV=1	Carbamidomethylation; Oxidation (M); Acetylation (Protein N-term); CAMthiopropanoyl-pei	28774	302.18	32	32	38	42	50	33	33	26	33	37	31	41	29	21	40.1833	39.4219	51.6771	31.5621	30.9106	27.5644	35.1975	33.9385	32.7775	37.3954	30.4108	22.306	1.45809	1.13096	0.11755	0.395226
651	F1S069|F1S069_PIG	Pyruvate dehydrogenase kinase 1 OS=Sus scrofa OX=9823 GN=PDK1 PE=1 SV=2	Carbamidomethylation	49252	301.79	27	26	10	14	23	14	13	19	10	18	25	11	15	20	10.5746	13.1406	23.7715	13.39	12.1769	20.1432	10.6659	16.5106	26.4335	10.0329	15.7297	21.2438	1.03886	1.14048	0.781426	0.278755
521	F1RIX8|F1RIX8_PIG	Carbonyl reductase 4 OS=Sus scrofa OX=9823 GN=CBR4 PE=1 SV=3	Carbamidomethylation; Oxidation (M); Acetylation (Protein N-term)	25138	301.7	24	24	15	22	30	22	19	26	16	26	28	23	22	31	15.8618	20.6495	31.0063	21.0414	17.797	27.5644	17.0655	23.8487	29.6055	20.9779	23.0702	32.9279	1.01679	0.916124	0.905932	0.281981
464	A0A286ZLK7|A0A286ZLK7_PIG	Uncharacterized protein OS=Sus scrofa OX=9823 GN=ECI1 PE=1 SV=1	Carbamidomethylation; Oxidation (M); CAMthiopropanoyl-pei	33148	301.28	23	23	14	16	17	24	25	31	28	28	38	37	44	35	14.8044	15.0179	17.5702	22.9543	23.4171	32.8653	29.8646	25.6832	40.1789	33.7471	46.1405	37.1767	0.598112	0.817728	0.0453648	0.414421
444	F1SP54|F1SP54_PIG	Nipsnap homolog 3B OS=Sus scrofa OX=9823 GN=NIPSNAP3B PE=1 SV=2	Carbamidomethylation; Oxidation (M); Acetylation (Protein N-term)	28681	301.22	30	23	8	10	23	35	34	30	30	39	35	29	51	39	8.45964	9.38616	23.7715	33.475	31.8473	31.8051	31.9978	35.7731	37.0069	26.4504	53.481	41.4254	0.428481	0.863385	0.0728239	0.4982
713	A0A287B4P8|A0A287B4P8_PIG	Proteasome 26S subunit ATPase 4 OS=Sus scrofa OX=9823 GN=PSMC4 PE=3 SV=1	Carbamidomethylation; Acetylation (Protein N-term); CAMthiopropanoyl-pei	47366	300.83	34	31	17	35	39	7	7	9	8	11	10	9	8	8	17.9767	32.8515	40.3081	6.695	6.5568	9.54153	8.53274	10.0898	10.5734	8.20876	8.38917	8.49753	3.99838	1.1634	0.0608655	0.124161
491	A5D9P1|A5D9P1_PIG	Estradiol 17-beta-dehydrogenase 8 OS=Sus scrofa OX=9823 GN=HSD17B8 PE=1 SV=1	Carbamidomethylation; Oxidation (M); CAMthiopropanoyl-pei	26692	300.73	23	23	19	27	28	20	25	24	30	32	20	29	22	26	20.0917	25.3426	28.9392	19.1286	23.4171	25.4441	31.9978	29.3523	21.1468	26.4504	23.0702	27.617	1.09389	1.06948	0.102157	0.707764
355	A0A287ABY4|A0A287ABY4_PIG	Dynein light chain roadblock OS=Sus scrofa OX=9823 GN=DYNLRB2 PE=3 SV=1	Carbamidomethylation; Oxidation (M); Acetylation (Protein N-term); CAMthiopropanoyl-pei	10784	299.98	26	26	24	22	35	39	44	54	35	47	47	44	40	47	25.3789	20.6495	36.174	37.3007	41.2142	57.2492	37.3307	43.1111	49.6949	40.1317	41.9459	49.923	0.60548	0.985881	0.0265694	0.646299
503	A0A286ZYD0|A0A286ZYD0_PIG	Serine hydrolase like 2 OS=Sus scrofa OX=9823 GN=SERHL2 PE=1 SV=1	Carbamidomethylation; Oxidation (M); CAMthiopropanoyl-pei	34667	299.97	25	25	10	17	23	36	19	23	25	29	26	27	31	28	10.5746	15.9565	23.7715	34.4314	17.797	24.3839	26.6648	26.6005	27.4908	24.6263	32.508	29.7413	0.656584	0.929559	0.36538	0.468084
298	F1SMZ6|F1SMZ6_PIG	Uncharacterized protein OS=Sus scrofa OX=9823 GN=HSPE1 PE=1 SV=1	Oxidation (M); Acetylation (Protein N-term); CAMthiopropanoyl-pei	10960	299.9	30	5	27	23	32	64	62	48	39	67	44	52	73	58	28.5513	21.5882	33.0733	61.2114	58.0745	50.8882	41.5971	61.4563	46.5229	47.4284	76.5512	61.6071	0.488986	0.805965	0.0364904	0.060194
309	Q6WSP6|Q6WSP6_PIG	Chaperonin 10 OS=Sus scrofa OX=9823 PE=2 SV=1	Oxidation (M); Acetylation (Protein N-term); CAMthiopropanoyl-pei	10932	299.83	29	4	26	22	30	59	57	53	39	60	50	50	64	60	27.4938	20.6495	31.0063	56.4293	53.3911	56.189	41.5971	55.0355	52.8669	45.6042	67.1134	63.7314	0.476778	0.847267	0.00563189	0.0701038
622	A0A288CG11|A0A288CG11_PIG	SH3 domain containing GRB2 like endophilin B1 OS=Sus scrofa OX=9823 GN=SH3GLB1 PE=1 SV=1	Carbamidomethylation; Oxidation (M); Acetylation (Protein N-term); CAMthiopropanoyl-pei	45075	299.6	35	35	33	54	29	9	5	13	7	9	15	7	10	15	34.896	50.6852	29.9727	8.60786	4.68343	13.7822	7.46614	8.25532	15.8601	6.38459	10.4865	15.9329	4.26816	0.962737	0.077933	0.715491
710	C3RZ98|C3RZ98_PIG	Protein arginine N-methyltransferase 5 OS=Sus scrofa OX=9823 GN=PRMT5 PE=1 SV=1	Carbamidomethylation; Oxidation (M); Acetylation (Protein N-term)	72614	299.54	44	44	31	43	44	4	4	9	4	5	10	6	2	8	32.7811	40.3605	45.4758	3.82571	3.74674	9.54153	4.26637	4.58629	10.5734	5.4725	2.09729	8.49753	6.93102	1.20904	0.0051916	0.439256
223	F1RI22|F1RI22_PIG	Uncharacterized protein OS=Sus scrofa OX=9823 GN=PSP-I PE=4 SV=3	Carbamidomethylation; Oxidation (M); Acetylation (Protein N-term); CAMthiopropanoyl-pei	14719	299.52	26	6	94	93	68	66	59	63	59	58	63	78	47	67	99.4008	87.2913	70.2808	63.1243	55.2645	66.7907	62.9289	53.201	66.6123	71.1425	49.2864	71.1668	1.3877	0.953791	0.145658	0.497634
434	F6Q109|F6Q109_PIG	Glutamine synthetase OS=Sus scrofa OX=9823 GN=GLUL PE=3 SV=1	Carbamidomethylation; Oxidation (M); Acetylation (Protein N-term); CAMthiopropanoyl-pei	42916	299.47	30	30	48	53	32	34	25	11	39	29	15	46	23	15	50.7579	49.7466	33.0733	32.5186	23.4171	11.6619	41.5971	26.6005	15.8601	41.9559	24.1189	15.9329	1.97607	1.025	0.0112579	0.528158
557	A0A287ADK3|A0A287ADK3_PIG	Aldehyde dehydrogenase 7 family member A1 OS=Sus scrofa OX=9823 GN=ALDH7A1 PE=1 SV=1	Carbamidomethylation	55456	299.42	30	30	4	6	15	23	15	29	10	26	33	21	23	41	4.22982	5.63169	15.5031	21.9979	14.0503	30.7449	10.6659	23.8487	34.8922	19.1538	24.1189	43.5498	0.37975	0.799411	0.0385389	0.170884
588	F1RT97|F1RT97_PIG	Spermatogenesis-associated protein 20 OS=Sus scrofa OX=9823 GN=SPATA20 PE=1 SV=1	Carbamidomethylation; CAMthiopropanoyl-pei	88538	299.4	35	35	20	25	21	18	16	18	16	23	17	24	15	12	21.1491	23.4654	21.7044	17.2157	14.987	19.0831	17.0655	21.0969	17.9748	21.89	15.7297	12.7463	1.29312	1.11458	0.105867	0.626116
224	A0A2C9F3F5|A0A2C9F3F5_PIG	Uncharacterized protein OS=Sus scrofa OX=9823 GN=LOC396905 PE=4 SV=1	Carbamidomethylation; Oxidation (M); Acetylation (Protein N-term); CAMthiopropanoyl-pei	18094	299.16	37	18	156	329	121	19	20	28	21	30	23	27	14	22	164.963	308.805	125.059	18.1721	18.7337	29.6848	22.3984	27.5177	24.3188	24.6263	14.6811	23.3682	8.99265	1.18443	0.0930131	0.489111
516	sp|Q8WNV7|DHRS4_PIG	Dehydrogenase/reductase SDR family member 4 OS=Sus scrofa OX=9823 GN=DHRS4 PE=1 SV=2	Carbamidomethylation; CAMthiopropanoyl-pei	29919	299.11	33	33	15	17	31	18	17	32	18	21	36	20	24	35	15.8618	15.9565	32.0398	17.2157	15.9237	33.9254	19.1987	19.2624	38.0642	18.2417	25.1675	37.1767	0.952185	0.949611	0.202526	0.612344
348	A0A287AVS0|A0A287AVS0_PIG	Uncharacterized protein OS=Sus scrofa OX=9823 PE=4 SV=1	Carbamidomethylation; Oxidation (M); CAMthiopropanoyl-pei	19025	298.48	31	26	44	44	43	32	49	44	34	39	43	39	38	41	46.528	41.2991	44.4423	30.6057	45.8976	46.6475	36.2641	35.7731	45.4656	35.5713	39.8486	43.5498	1.07404	0.98767	0.685113	0.81412
623	F1S4R7|F1S4R7_PIG	Uncharacterized protein OS=Sus scrofa OX=9823 GN=LOC100624062 PE=4 SV=3	Carbamidomethylation; Oxidation (M); CAMthiopropanoyl-pei	67468	298.48	36	36	7	12	17	20	9	20	22	17	23	24	13	21	7.40219	11.2634	17.5702	19.1286	8.43017	21.2034	23.465	15.5934	24.3188	21.89	13.6324	22.306	0.743113	1.09595	0.425979	0.00552888
441	A0A287A6I6|A0A287A6I6_PIG	Pyrophosphatase (inorganic) 2 OS=Sus scrofa OX=9823 GN=PPA2 PE=1 SV=1	Carbamidomethylation; CAMthiopropanoyl-pei	33437	297.84	31	2	27	35	28	36	26	30	24	36	25	35	35	28	28.5513	32.8515	28.9392	34.4314	24.3538	31.8051	25.5982	33.0213	26.4335	31.9229	36.7026	29.7413	0.997259	0.86465	0.98663	0.0428542
331	B4DCU2|B4DCU2_PIG	Calmodulin 1 (Fragment) OS=Sus scrofa OX=9823 GN=CALM1 PE=4 SV=1	Oxidation (M); Acetylation (Protein N-term); CAMthiopropanoyl-pei	8894	297.81	24	1	35	20	50	59	24	68	28	41	68	38	37	61	37.0109	18.7723	51.6771	56.4293	22.4805	72.0916	29.8646	37.6076	71.899	34.6592	38.7999	64.7936	0.711652	1.00809	0.115401	0.925387
551	A0A287AQ53|A0A287AQ53_PIG	Uncharacterized protein OS=Sus scrofa OX=9823 PE=4 SV=1	Carbamidomethylation; CAMthiopropanoyl-pei	66792	297.68	32	31	32	34	24	12	23	15	13	31	18	21	14	14	33.8386	31.9129	24.805	11.4771	21.5438	15.9026	13.8657	28.435	19.0321	19.1538	14.6811	14.8707	1.85098	1.25926	0.0828081	0.523873
475	F6PXR6|F6PXR6_PIG	Uncharacterized protein OS=Sus scrofa OX=9823 GN=FHL1 PE=1 SV=1	Carbamidomethylation; Acetylation (Protein N-term); CAMthiopropanoyl-pei	36401	297.5	31	31	35	42	21	19	30	14	33	42	13	42	20	13	37.0109	39.4219	21.7044	18.1721	28.1006	14.8424	35.1975	38.5248	13.7454	38.3075	20.9729	13.8085	1.60578	1.19673	0.0716812	0.534282
545	A0A287BJM7|A0A287BJM7_PIG	Uncharacterized protein OS=Sus scrofa OX=9823 PE=4 SV=1	Carbamidomethylation; Oxidation (M); Acetylation (Protein N-term); CAMthiopropanoyl-pei	91452	297.35	43	43	15	17	31	23	23	20	22	23	17	31	17	17	15.8618	15.9565	32.0398	21.9979	21.5438	21.2034	23.465	21.0969	17.9748	28.2746	17.827	18.0572	0.986301	0.974717	0.962483	0.838986
366	A0A287AEH4|A0A287AEH4_PIG	Uncharacterized protein OS=Sus scrofa OX=9823 PE=4 SV=1	Carbamidomethylation; Oxidation (M); CAMthiopropanoyl-pei	27523	297.34	30	17	30	41	39	53	41	20	51	47	17	81	26	14	31.7237	38.4832	40.3081	50.6907	38.4041	21.2034	54.3962	43.1111	17.9748	73.8788	27.2648	14.8707	1.00197	0.995413	0.99535	0.987857
472	A0A286ZVQ0|A0A286ZVQ0_PIG	Acyl-CoA thioesterase 4 OS=Sus scrofa OX=9823 GN=ACOT4 PE=1 SV=1	Carbamidomethylation; Oxidation (M); CAMthiopropanoyl-pei	25943	297.31	25	19	10	7	20	29	35	28	25	29	41	33	31	41	10.5746	6.57031	20.6708	27.7364	32.784	29.6848	26.6648	26.6005	43.3509	30.0988	32.508	43.5498	0.419219	0.910128	0.0722531	0.194239
236	sp|P35496|PSP2_PIG	Major seminal plasma glycoprotein PSP-II OS=Sus scrofa OX=9823 PE=1 SV=2	Carbamidomethylation; Oxidation (M); Acetylation (Protein N-term); CAMthiopropanoyl-pei	14816	297.17	25	5	102	98	59	61	58	54	54	55	53	70	48	55	107.86	91.9843	60.979	58.3421	54.3278	57.2492	57.596	50.4492	56.0389	63.8459	50.335	58.4205	1.53499	0.950653	0.157856	0.26487
589	A0A287BKT9|A0A287BKT9_PIG	Syntaxin 2 OS=Sus scrofa OX=9823 GN=STX2 PE=3 SV=1	Carbamidomethylation; CAMthiopropanoyl-pei	33310	297.09	31	31	23	18	36	17	15	17	12	14	22	23	8	20	24.3215	16.8951	37.2075	16.2593	14.0503	18.0229	12.7991	12.8416	23.2615	20.9779	8.38917	21.2438	1.6226	0.966237	0.172828	0.896461
436	A0A287AYH4|A0A287AYH4_PIG	Pyrophosphatase (inorganic) 2 OS=Sus scrofa OX=9823 GN=PPA2 PE=1 SV=1	Carbamidomethylation; CAMthiopropanoyl-pei	33080	296.76	31	2	31	33	28	37	28	31	24	35	25	36	33	28	32.7811	30.9743	28.9392	35.3878	26.2272	32.8653	25.5982	32.104	26.4335	32.835	34.6053	29.7413	0.9811	0.865757	0.845872	0.096963
493	I3LAJ6|I3LAJ6_PIG	RAS like proto-oncogene A OS=Sus scrofa OX=9823 GN=RALA PE=1 SV=1	Carbamidomethylation; Acetylation (Protein N-term); CAMthiopropanoyl-pei	23522	296.72	25	11	21	17	27	29	32	26	21	31	23	25	26	24	22.2066	15.9565	27.9056	27.7364	29.9739	27.5644	22.3984	28.435	24.3188	22.8021	27.2648	25.4926	0.774774	0.99461	0.26432	0.86216
573	F1SNL7|F1SNL7_PIG	Carnosine dipeptidase 2 OS=Sus scrofa OX=9823 GN=CNDP2 PE=1 SV=1	Carbamidomethylation; CAMthiopropanoyl-pei	52734	296.23	35	35	47	48	36	17	16	6	14	16	6	14	9	2	49.7004	45.0536	37.2075	16.2593	14.987	6.36102	14.9323	14.6761	6.34403	12.7692	9.43782	2.12438	3.50893	1.47762	0.00105016	0.0504251
523	A0A287AV20|A0A287AV20_PIG	Alpha-galactosidase OS=Sus scrofa OX=9823 GN=NAGA PE=1 SV=1	Carbamidomethylation; CAMthiopropanoyl-pei	42048	296.08	27	7	10	16	13	21	25	27	21	33	29	30	26	27	10.5746	15.0179	13.436	20.085	23.4171	28.6246	22.3984	30.2695	30.6628	27.3625	27.2648	28.6792	0.541109	1.00029	0.0344509	0.997714
568	A7XXV9|A7XXV9_PIG	NAD-dependent protein deacylase sirtuin-5 mitochondrial OS=Sus scrofa OX=9823 GN=SIRT5 PE=2 SV=1	Carbamidomethylation; CAMthiopropanoyl-pei	33619	295.95	29	29	7	6	16	20	16	26	15	31	30	23	18	26	7.40219	5.63169	16.5367	19.1286	14.987	27.5644	15.9989	28.435	31.7202	20.9779	18.8756	27.617	0.479419	1.1287	0.00429192	0.565295
613	A0A287ASY8|A0A287ASY8_PIG	NADPH:adrenodoxin oxidoreductase mitochondrial OS=Sus scrofa OX=9823 GN=FDXR PE=1 SV=1	Carbamidomethylation; CAMthiopropanoyl-pei	56104	295.07	38	38	1	11	18	17	20	21	8	20	28	12	23	30	1.05746	10.3248	18.6038	16.2593	18.7337	22.2636	8.53274	18.3452	29.6055	10.945	24.1189	31.8657	0.523712	0.843922	0.113169	0.0934832
532	A0A286ZYM6|A0A286ZYM6_PIG	ATP synthase peripheral stalk-membrane subunit b OS=Sus scrofa OX=9823 GN=ATP5PB PE=1 SV=1	Oxidation (M); CAMthiopropanoyl-pei	28627	294.96	26	26	6	13	33	29	18	35	14	18	36	18	18	31	6.34473	12.202	34.1069	27.7364	16.8603	37.106	14.9323	16.5106	38.0642	16.4175	18.8756	32.9279	0.644454	1.01885	0.241022	0.872998
414	I3LND4|I3LND4_PIG	Fibronectin type III domain containing 8 OS=Sus scrofa OX=9823 GN=FNDC8 PE=4 SV=2	Carbamidomethylation; Acetylation (Protein N-term); CAMthiopropanoyl-pei	35106	294.68	39	39	25	41	20	37	42	26	32	38	20	42	47	23	26.4364	38.4832	20.6708	35.3878	39.3408	27.5644	34.1309	34.8558	21.1468	38.3075	49.2864	24.4304	0.836718	0.804589	0.148929	0.178108
498	F1S4N2|F1S4N2_PIG	NADH-cytochrome b5 reductase OS=Sus scrofa OX=9823 GN=CYB5R1 PE=1 SV=2	Carbamidomethylation; CAMthiopropanoyl-pei	34145	294.48	27	27	35	23	22	21	28	20	16	30	29	24	28	21	37.0109	21.5882	22.7379	20.085	26.2272	21.2034	17.0655	27.5177	30.6628	21.89	29.3621	22.306	1.20471	1.02295	0.547043	0.900805
507	X5FUA3|X5FUA3_PIG	CDGSH iron sulfur domain 1 OS=Sus scrofa OX=9823 GN=CISD1 PE=2 SV=1	Carbamidomethylation; Oxidation (M); Acetylation (Protein N-term); CAMthiopropanoyl-pei	11965	294.25	24	24	13	13	37	24	26	33	17	28	32	23	16	29	13.7469	12.202	38.241	22.9543	24.3538	34.9856	18.1321	25.6832	33.8348	20.9779	16.7783	30.8035	0.780011	1.13259	0.329546	0.465972
538	F1S2N0|F1S2N0_PIG	Glutathione S-transferase zeta 1 OS=Sus scrofa OX=9823 GN=GSTZ1 PE=1 SV=2	Carbamidomethylation; Oxidation (M); Acetylation (Protein N-term); CAMthiopropanoyl-pei	24121	294.13	27	27	13	13	20	24	22	22	18	18	30	25	24	30	13.7469	12.202	20.6708	22.9543	20.6071	23.3237	19.1987	16.5106	31.7202	22.8021	25.1675	31.8657	0.697013	0.844607	0.082044	0.236243
496	A0A0B8RVD2|A0A0B8RVD2_PIG	Tyrosine 3-monooxygenase/tryptophan 5-monooxygenase activation protein beta OS=Sus scrofa domesticus OX=9825 GN=YWHAB PE=3 SV=1	Carbamidomethylation; Oxidation (M); Acetylation (Protein N-term); CAMthiopropanoyl-pei	28112	294.07	35	19	24	25	28	33	28	10	26	31	21	35	26	12	25.3789	23.4654	28.9392	31.5621	26.2272	10.6017	27.7314	28.435	22.2041	31.9229	27.2648	12.7463	1.13733	1.08948	0.722593	0.643061
336	F2Z5W0|F2Z5W0_PIG	Ras related GTP binding C OS=Sus scrofa OX=9823 GN=RRAGC PE=1 SV=2	Acetylation (Protein N-term); CAMthiopropanoyl-pei	14044	293.94	31	31	28	17	31	53	51	54	48	45	44	57	38	49	29.6088	15.9565	32.0398	50.6907	47.771	57.2492	51.1964	41.2766	46.5229	51.9888	39.8486	52.0474	0.498392	0.966023	0.0141085	0.510042
460	F1SFT7|F1SFT7_PIG	Uncharacterized protein OS=Sus scrofa OX=9823 PE=4 SV=2	Carbamidomethylation; Oxidation (M); Acetylation (Protein N-term); CAMthiopropanoyl-pei	54899	293.9	46	46	16	40	26	25	31	22	34	46	19	42	26	15	16.9193	37.5446	26.8721	23.9107	29.0373	23.3237	36.2641	42.1939	20.0894	38.3075	27.2648	15.9329	1.0664	1.20909	0.747271	0.370526
609	F1SQR8|F1SQR8_PIG	Leukotriene A(4) hydrolase OS=Sus scrofa OX=9823 GN=LTA4H PE=3 SV=3	Carbamidomethylation; CAMthiopropanoyl-pei	69048	293.8	31	31	26	33	27	17	10	10	18	18	8	24	11	8	27.4938	30.9743	27.9056	16.2593	9.36686	10.6017	19.1987	16.5106	8.45871	21.89	11.5351	8.49753	2.38418	1.05356	0.0309072	0.770837
515	A0A287A9Z2|A0A287A9Z2_PIG	L-2-hydroxyglutarate dehydrogenase OS=Sus scrofa OX=9823 GN=L2HGDH PE=1 SV=1	Carbamidomethylation; Oxidation (M)	46081	293.69	30	4	22	21	26	25	23	22	16	30	31	21	22	27	23.264	19.7109	26.8721	23.9107	21.5438	23.3237	17.0655	27.5177	32.7775	19.1538	23.0702	28.6792	1.01554	1.09108	0.847476	0.417298
717	F1RSM2|F1RSM2_PIG	Proteasome 26S subunit non-ATPase 12 OS=Sus scrofa OX=9823 GN=PSMD12 PE=1 SV=1	Carbamidomethylation; CAMthiopropanoyl-pei	53025	293.56	31	31	16	37	29	8	14	9	5	11	12	7	7	12	16.9193	34.7288	29.9727	7.65143	13.1136	9.54153	5.33296	10.0898	12.6881	6.38459	7.34053	12.7463	2.69317	1.06193	0.0490233	0.678501
562	F1RWM9|F1RWM9_PIG	Uncharacterized protein OS=Sus scrofa OX=9823 GN=CCDC183 PE=4 SV=2	Carbamidomethylation; CAMthiopropanoyl-pei	61655	293.47	43	43	15	11	10	30	20	21	33	32	9	28	22	9	15.8618	10.3248	10.3354	28.6929	18.7337	22.2636	35.1975	29.3523	9.51605	25.5384	23.0702	9.55972	0.524063	1.2733	0.0145625	0.203425
629	G3CKJ2|G3CKJ2_PIG	Glyceraldehyde-3-phosphate dehydrogenase (Fragment) OS=Sus scrofa OX=9823 GN=GAPDH PE=2 SV=1	Carbamidomethylation; Oxidation (M); CAMthiopropanoyl-pei	29469	293.08	27	7	7	12	12	14	22	17	17	17	22	28	9	23	7.40219	11.2634	12.4025	13.39	20.6071	18.0229	18.1321	15.5934	23.2615	25.5384	9.43782	24.4304	0.597234	0.959269	0.0275862	0.855996
655	A0A286ZP34|A0A286ZP34_PIG	HYDIN axonemal central pair apparatus protein OS=Sus scrofa OX=9823 GN=HYDIN PE=4 SV=1	Carbamidomethylation; CAMthiopropanoyl-pei	565224	292.92	55	55	14	14	7	22	17	7	22	26	7	34	16	5	14.8044	13.1406	7.23479	21.0414	15.9237	7.42119	23.465	23.8487	7.40137	31.0109	16.7783	5.31095	0.792583	1.03041	0.222028	0.911621
429	Q4R0H6|Q4R0H6_PIG	Spermadhesin PSP-I OS=Sus scrofa OX=9823 GN=PSP-I PE=2 SV=1	Carbamidomethylation; Oxidation (M); CAMthiopropanoyl-pei	14501	292.73	25	25	64	102	38	8	18	28	12	25	26	4	19	29	67.6772	95.7388	39.2746	7.65143	16.8603	29.6848	12.7991	22.9314	27.4908	3.64834	19.9243	30.8035	3.73992	1.16267	0.139083	0.498645
565	A0A286ZXJ6|A0A286ZXJ6_PIG	Serine/threonine-protein phosphatase OS=Sus scrofa OX=9823 GN=PPP3CA PE=1 SV=1	Carbamidomethylation; CAMthiopropanoyl-pei	58666	292.53	30	24	16	26	30	15	20	18	16	23	18	20	21	13	16.9193	24.404	31.0063	14.3464	18.7337	19.0831	17.0655	21.0969	19.0321	18.2417	22.0216	13.8085	1.3866	1.05775	0.134422	0.668193
645	F1S781|F1S781_PIG	Prolyl-tRNA synthetase 2 mitochondrial OS=Sus scrofa OX=9823 GN=PARS2 PE=1 SV=2	Carbamidomethylation	50936	292.47	28	28	9	11	22	14	14	26	16	17	21	11	13	22	9.5171	10.3248	22.7379	13.39	13.1136	27.5644	17.0655	15.5934	22.2041	10.0329	13.6324	23.3682	0.787523	1.16647	0.0228218	0.388571
712	A0A287AEJ8|A0A287AEJ8_PIG	Ubiquitin specific peptidase 4 OS=Sus scrofa OX=9823 GN=USP4 PE=1 SV=1	Carbamidomethylation	108738	292.39	36	36	40	45	20	4	10	6	6	7	7	10	9	4	42.2982	42.2377	20.6708	3.82571	9.36686	6.36102	6.39955	6.42081	7.40137	9.12084	9.43782	4.24876	5.38043	0.886629	0.0596186	0.709711
606	A0A287A2J3|A0A287A2J3_PIG	Cysteinyl-tRNA synthetase 2 mitochondrial OS=Sus scrofa OX=9823 GN=CARS2 PE=1 SV=1	Carbamidomethylation	61101	292.27	37	37	9	7	19	16	19	26	13	22	26	17	17	22	9.5171	6.57031	19.6373	15.3029	17.797	27.5644	13.8657	20.1797	27.4908	15.5054	17.827	23.3682	0.588892	1.08528	0.0343787	0.444076
724	A0A287AHT1|A0A287AHT1_PIG	Pyruvate dehydrogenase kinase 3 OS=Sus scrofa OX=9823 GN=PDK3 PE=1 SV=1	Carbamidomethylation	47966	292.19	25	24	7	10	22	12	10	19	9	13	19	13	11	19	7.40219	9.38616	22.7379	11.4771	9.36686	20.1432	9.59933	11.9244	20.0894	11.8571	11.5351	20.1816	0.964356	0.955002	0.825399	0.506299
828	A0A286ZMW4|A0A286ZMW4_PIG	Heat shock protein family H (Hsp110) member 1 OS=Sus scrofa OX=9823 GN=HSPH1 PE=1 SV=1	Carbamidomethylation; Acetylation (Protein N-term); CAMthiopropanoyl-pei	91953	292.15	35	31	17	38	21	2	6	8	3	8	10	9	5	6	17.9767	35.6674	21.7044	1.91286	5.62011	8.48136	3.19978	7.33806	10.5734	8.20876	5.24323	6.37314	4.70507	1.06487	0.0626882	0.89183
563	A0A287BBX3|A0A287BBX3_PIG	NAD kinase 2 mitochondrial OS=Sus scrofa OX=9823 GN=NADK2 PE=1 SV=1	Carbamidomethylation; CAMthiopropanoyl-pei	52115	292.05	27	27	26	23	18	17	19	22	13	19	17	20	18	25	27.4938	21.5882	18.6038	16.2593	17.797	23.3237	13.8657	17.4279	17.9748	18.2417	18.8756	26.5548	1.1796	0.773783	0.533769	0.146175
571	A0A287BPQ1|A0A287BPQ1_PIG	Nucleoporin 188 OS=Sus scrofa OX=9823 GN=NUP188 PE=1 SV=1	Carbamidomethylation; CAMthiopropanoyl-pei	196099	291.61	44	44	13	20	38	13	15	18	18	31	15	32	9	10	13.7469	18.7723	39.2746	12.4336	14.0503	19.0831	19.1987	28.435	15.8601	29.1867	9.43782	10.6219	1.57557	1.28931	0.271239	0.627675
548	A0A287AGG3|A0A287AGG3_PIG	Proteasome subunit beta OS=Sus scrofa OX=9823 GN=PSMB5 PE=1 SV=1	Carbamidomethylation; CAMthiopropanoyl-pei	30160	291.51	22	22	32	31	25	21	24	12	18	20	19	20	18	13	33.8386	29.0971	25.8385	20.085	22.4805	12.722	19.1987	18.3452	20.0894	18.2417	18.8756	13.8085	1.60568	1.13171	0.0392879	0.392594
662	F1SHR6|F1SHR6_PIG	Haloacid dehalogenase like hydrolase domain containing 5 OS=Sus scrofa OX=9823 GN=HDHD5 PE=1 SV=3	Carbamidomethylation; CAMthiopropanoyl-pei	44899	291.46	26	26	5	7	14	17	15	21	9	16	24	16	19	24	5.28728	6.57031	14.4696	16.2593	14.0503	22.2636	9.59933	14.6761	25.3761	14.5933	19.9243	25.4926	0.500772	0.827386	0.0158678	0.174581
421	A0A287AUN3|A0A287AUN3_PIG	Uncharacterized protein OS=Sus scrofa OX=9823 GN=RNASE9 PE=1 SV=1	Carbamidomethylation; Oxidation (M); CAMthiopropanoyl-pei	25293	291.33	25	25	67	59	91	17	13	22	16	26	23	24	15	12	70.8495	55.3783	94.0523	16.2593	12.1769	23.3237	17.0655	23.8487	24.3188	21.89	15.7297	12.7463	4.2558	1.29518	0.0196174	0.425361
576	F1RSP5|F1RSP5_PIG	Uncharacterized protein OS=Sus scrofa OX=9823 GN=PPP1R16A PE=1 SV=1	Carbamidomethylation; CAMthiopropanoyl-pei	54985	291.05	31	31	6	8	16	23	16	24	17	17	27	19	30	27	6.34473	7.50893	16.5367	21.9979	14.987	25.4441	18.1321	15.5934	28.5481	17.3296	31.4594	28.6792	0.486799	0.803861	0.0514527	0.447808
540	F1S814|F1S814_PIG	Phosphoglucomutase 1 OS=Sus scrofa OX=9823 GN=PGM1 PE=1 SV=3	Carbamidomethylation; CAMthiopropanoyl-pei	61534	290.92	40	40	22	24	16	26	35	8	24	30	11	38	20	5	23.264	22.5268	16.5367	24.8671	32.784	8.48136	25.5982	27.5177	11.6307	34.6592	20.9729	5.31095	0.942463	1.06241	0.832817	0.828977
468	F1STS5|F1STS5_PIG	Coiled-coil domain containing 81 OS=Sus scrofa OX=9823 GN=CCDC81 PE=4 SV=3	Carbamidomethylation; Oxidation (M); CAMthiopropanoyl-pei	70053	290.71	35	23	23	17	13	40	37	7	39	45	7	49	46	10	24.3215	15.9565	13.436	38.2571	34.6574	7.42119	41.5971	41.2766	7.40137	44.6921	48.2377	10.6219	0.668619	0.871787	0.361851	0.0732245
320	I3LCN1|I3LCN1_PIG	Enolase 2 OS=Sus scrofa OX=9823 GN=ENO2 PE=1 SV=2	Carbamidomethylation; CAMthiopropanoyl-pei	47197	290.36	22	5	20	30	54	33	47	67	31	46	82	50	34	51	21.1491	28.1585	55.8113	31.5621	44.0242	71.0314	33.0644	42.1939	86.7018	45.6042	35.654	54.1717	0.716958	1.1959	0.0151128	0.568183
720	A0A287BQ74|A0A287BQ74_PIG	Uncharacterized protein OS=Sus scrofa OX=9823 GN=TXNRD2 PE=1 SV=1	Carbamidomethylation	65722	290.35	25	23	9	8	26	13	14	16	11	13	17	16	10	14	9.5171	7.50893	26.8721	12.4336	13.1136	16.9627	11.7325	11.9244	17.9748	14.5933	10.4865	14.8707	1.03266	1.04208	0.931801	0.782351
552	F1SIX9|F1SIX9_PIG	Glycerate kinase OS=Sus scrofa OX=9823 GN=GLYCTK PE=1 SV=1	Carbamidomethylation	55248	290.17	23	23	11	16	28	23	15	19	17	24	26	26	16	29	11.632	15.0179	28.9392	21.9979	14.0503	20.1432	18.1321	22.0142	27.4908	23.7142	16.7783	30.8035	0.989281	0.948679	0.974484	0.746686
923	A0A287B1I4|A0A287B1I4_PIG	Uncharacterized protein OS=Sus scrofa OX=9823 GN=DCTN1 PE=1 SV=1	Carbamidomethylation; Acetylation (Protein N-term); CAMthiopropanoyl-pei	138422	290.1	32	32	9	20	29	1	1	13	2	4	11	3	1	14	9.5171	18.7723	29.9727	0.956428	0.936686	13.7822	2.13318	3.66903	11.6307	2.73625	1.04865	14.8707	3.7168	0.934463	0.0382048	0.832347
396	F2Z4Z4|F2Z4Z4_PIG	Casein kinase I isoform alpha OS=Sus scrofa OX=9823 GN=CSNK1A1 PE=1 SV=1	Carbamidomethylation; Oxidation (M); Acetylation (Protein N-term); CAMthiopropanoyl-pei	38915	289.81	39	3	46	36	28	37	30	22	46	44	21	50	37	18	48.643	33.7902	28.9392	35.3878	28.1006	23.3237	49.0632	40.3593	22.2041	45.6042	38.7999	19.1194	1.28291	1.07827	0.0839389	0.0432799
744	F1S430|F1S430_PIG	Pyruvate dehydrogenase phosphatase regulatory subunit OS=Sus scrofa OX=9823 GN=PDPR PE=1 SV=3	Carbamidomethylation	99340	289.48	30	30	10	10	16	16	15	8	7	11	17	9	19	20	10.5746	9.38616	16.5367	15.3029	14.0503	8.48136	7.46614	10.0898	17.9748	8.20876	19.9243	21.2438	0.964659	0.719583	0.926057	0.230609
501	sp|P11708|MDHC_PIG	Malate dehydrogenase cytoplasmic OS=Sus scrofa OX=9823 GN=MDH1 PE=1 SV=4	Carbamidomethylation; CAMthiopropanoyl-pei	36454	289.48	31	27	32	31	24	24	28	14	26	34	15	30	22	16	33.8386	29.0971	24.805	22.9543	26.2272	14.8424	27.7314	31.1868	15.8601	27.3625	23.0702	16.9951	1.37044	1.10901	0.0890771	0.482706
510	F1SAZ0|F1SAZ0_PIG	Sperm associated antigen 17 OS=Sus scrofa OX=9823 GN=SPAG17 PE=4 SV=3	Carbamidomethylation; CAMthiopropanoyl-pei	240877	289.46	48	48	21	13	9	47	24	16	30	31	12	43	29	13	22.2066	12.202	9.30188	44.9521	22.4805	16.9627	31.9978	28.435	12.6881	39.2196	30.4108	13.8085	0.517925	0.87634	0.100343	0.213126
1115	F1RSN3|F1RSN3_PIG	5-oxoprolinase ATP-hydrolysing OS=Sus scrofa OX=9823 GN=OPLAH PE=1 SV=3	Carbamidomethylation	136294	289.27	32	32	12	12	30	0	0	4	1	1	3	1	0	2	12.6895	11.2634	31.0063	0	0	4.24068	1.06659	0.917258	3.17202	0.912084	0	2.12438	12.96	1.69798	0.0759888	0.126592
550	A0A287A9T9|A0A287A9T9_PIG	Short chain dehydrogenase/reductase family 39U member 1 OS=Sus scrofa OX=9823 GN=SDR39U1 PE=1 SV=1	Carbamidomethylation; CAMthiopropanoyl-pei	31227	288.89	19	19	13	16	19	27	27	20	16	27	17	26	28	16	13.7469	15.0179	19.6373	25.8236	25.2905	21.2034	17.0655	24.766	17.9748	23.7142	29.3621	16.9951	0.6693	0.853504	0.133338	0.272083
490	sp|Q29549|CLUS_PIG	Clusterin OS=Sus scrofa OX=9823 GN=CLU PE=1 SV=1	Carbamidomethylation; Oxidation (M); CAMthiopropanoyl-pei	51775	288.6	34	34	45	72	16	19	23	9	21	28	8	28	24	9	47.5855	67.5803	16.5367	18.1721	21.5438	9.54153	22.3984	25.6832	8.45871	25.5384	25.1675	9.55972	2.67376	0.938187	0.135756	0.36124
603	A0A287BIP5|A0A287BIP5_PIG	Hydroxyacylglutathione hydrolase OS=Sus scrofa OX=9823 GN=HAGH PE=1 SV=1	Carbamidomethylation; CAMthiopropanoyl-pei	33970	288.26	26	26	6	11	8	21	21	18	12	27	22	20	25	25	6.34473	10.3248	8.26834	20.085	19.6704	19.0831	12.7991	24.766	23.2615	18.2417	26.2162	26.5548	0.423836	0.856559	0.0128143	0.0986531
676	I3LGU2|I3LGU2_PIG	Uncharacterized protein OS=Sus scrofa OX=9823 GN=CCDC114 PE=4 SV=2	Carbamidomethylation; Oxidation (M); CAMthiopropanoyl-pei	80220	288.13	33	33	6	4	11	22	16	15	22	15	14	32	15	10	6.34473	3.75446	11.369	21.0414	14.987	15.9026	23.465	13.7589	14.8027	29.1867	15.7297	10.6219	0.413398	0.93677	0.076523	0.724355
542	I3LC58|I3LC58_PIG	GLIPR1 like 2 OS=Sus scrofa OX=9823 GN=GLIPR1L2 PE=4 SV=2	Carbamidomethylation; CAMthiopropanoyl-pei	39608	287.89	21	21	8	9	20	15	21	35	8	19	44	14	16	48	8.45964	8.44754	20.6708	14.3464	19.6704	37.106	8.53274	17.4279	46.5229	12.7692	16.7783	50.9852	0.528354	0.900051	0.0668175	0.248901
293	A0A287BM70|A0A287BM70_PIG	Uncharacterized protein OS=Sus scrofa OX=9823 PE=4 SV=1	Carbamidomethylation; Acetylation (Protein N-term); CAMthiopropanoyl-pei	16876	287.82	21	21	55	79	55	38	46	48	47	66	31	44	50	42	58.1601	74.1506	56.8448	36.3443	43.0875	50.8882	50.1298	60.539	32.7775	40.1317	52.4323	44.612	1.45147	1.04571	0.115928	0.79296
533	F1SBW6|F1SBW6_PIG	Phosphodiesterase OS=Sus scrofa OX=9823 GN=PDE10A PE=3 SV=3	Carbamidomethylation; CAMthiopropanoyl-pei	78869	287.75	33	33	31	26	18	23	18	13	27	32	12	33	22	13	32.7811	24.404	18.6038	21.9979	16.8603	13.7822	28.798	29.3523	12.6881	30.0988	23.0702	13.8085	1.43975	1.05764	0.0464258	0.657722
599	F1SAR7|F1SAR7_PIG	Uncharacterized protein OS=Sus scrofa OX=9823 GN=CLMN PE=1 SV=2	Carbamidomethylation; Acetylation (Protein N-term); CAMthiopropanoyl-pei	111102	287.3	37	37	32	45	22	13	12	14	9	11	19	15	9	17	33.8386	42.2377	22.7379	12.4336	11.2402	14.8424	9.59933	10.0898	20.0894	13.6813	9.43782	18.0572	2.56552	0.966055	0.0954918	0.824807
594	F1RZL5|F1RZL5_PIG	Uncharacterized protein OS=Sus scrofa OX=9823 GN=LOC100525542 PE=4 SV=3	Carbamidomethylation; CAMthiopropanoyl-pei	78736	286.93	26	26	9	11	18	15	15	32	10	16	31	18	11	34	9.5171	10.3248	18.6038	14.3464	14.0503	33.9254	10.6659	14.6761	32.7775	16.4175	11.5351	36.1145	0.616885	0.907167	0.164087	0.533071
631	F1SSP4|F1SSP4_PIG	Chaperonin containing TCP1 subunit 8 like 2 OS=Sus scrofa OX=9823 GN=CCT8L2 PE=3 SV=3	Carbamidomethylation; CAMthiopropanoyl-pei	57807	286.62	29	29	16	8	15	17	16	19	19	19	16	23	13	19	16.9193	7.50893	15.5031	16.2593	14.987	20.1432	20.2652	17.4279	16.9174	20.9779	13.6324	20.1816	0.777033	0.996689	0.250416	0.979288
699	A0A287BHE0|A0A287BHE0_PIG	Radial spoke head component 1 OS=Sus scrofa OX=9823 GN=RSPH1 PE=4 SV=1	Carbamidomethylation; CAMthiopropanoyl-pei	34529	286.48	25	25	5	2	2	19	19	29	13	8	20	22	7	26	5.28728	1.87723	2.06708	18.1721	17.797	30.7449	13.8657	7.33806	21.1468	20.0658	7.34053	27.617	0.138375	0.769683	0.0582503	0.18353
546	A0A287AVQ0|A0A287AVQ0_PIG	ADP/ATP translocase 3 OS=Sus scrofa OX=9823 GN=SLC25A6 PE=3 SV=1	Carbamidomethylation; Oxidation (M); Acetylation (Protein N-term); CAMthiopropanoyl-pei	38521	286.04	27	9	14	6	26	19	21	34	18	15	31	15	27	28	14.8044	5.63169	26.8721	18.1721	19.6704	36.0458	19.1987	13.7589	32.7775	13.6813	28.3135	29.7413	0.640266	0.916346	0.102836	0.781526
569	sp|A2TLM1|RPIA_PIG	Ribose-5-phosphate isomerase OS=Sus scrofa OX=9823 GN=RPIA PE=2 SV=1	Carbamidomethylation; CAMthiopropanoyl-pei	32695	285.7	22	22	14	21	19	18	20	21	14	27	22	12	23	22	14.8044	19.7109	19.6373	17.2157	18.7337	22.2636	14.9323	24.766	23.2615	10.945	24.1189	23.3682	0.930249	1.07749	0.365875	0.353101
413	A0A287ASJ4|A0A287ASJ4_PIG	Casein kinase I isoform alpha OS=Sus scrofa OX=9823 GN=CSNK1A1 PE=1 SV=1	Carbamidomethylation; Oxidation (M); Acetylation (Protein N-term); CAMthiopropanoyl-pei	40590	285.41	37	1	43	35	26	35	30	21	43	42	20	47	34	17	45.4706	32.8515	26.8721	33.475	28.1006	22.2636	45.8635	38.5248	21.1468	42.8679	35.654	18.0572	1.25471	1.09273	0.100081	0.000449796
628	F1S2K6|F1S2K6_PIG	Translin associated factor X interacting protein 1 OS=Sus scrofa OX=9823 GN=TSNAXIP1 PE=4 SV=1	Carbamidomethylation; Oxidation (M); Acetylation (Protein N-term); CAMthiopropanoyl-pei	83351	285.35	41	41	16	6	6	30	18	12	29	20	9	32	19	6	16.9193	5.63169	6.20125	28.6929	16.8603	12.722	30.9312	18.3452	9.51605	29.1867	19.9243	6.37314	0.493387	1.05963	0.0275324	0.513513
164	H9N9G8|H9N9G8_PIG	Lactate dehydrogenase C isoform 3 OS=Sus scrofa OX=9823 GN=LDHC PE=2 SV=1	Carbamidomethylation; Oxidation (M); CAMthiopropanoyl-pei	10486	285.27	21	2	54	61	80	75	109	123	99	102	121	79	103	116	57.1026	57.2556	82.6834	71.7321	102.099	130.401	105.593	93.5603	127.938	72.0546	108.011	123.214	0.647669	1.07851	0.0776477	0.626656
534	F1RWY7|F1RWY7_PIG	Uncharacterized protein OS=Sus scrofa OX=9823 GN=BPHL PE=1 SV=3	Carbamidomethylation; Oxidation (M); CAMthiopropanoyl-pei	33278	285.19	23	23	11	8	11	32	27	15	20	27	17	32	35	30	11.632	7.50893	11.369	30.6057	25.2905	15.9026	21.3318	24.766	17.9748	29.1867	36.7026	31.8657	0.424936	0.65544	0.0968971	0.0241777
738	I3LQB3|I3LQB3_PIG	V-type proton ATPase subunit H OS=Sus scrofa OX=9823 GN=ATP6V1H PE=3 SV=2	Carbamidomethylation; CAMthiopropanoyl-pei	54134	284.92	30	30	16	20	32	7	9	15	5	8	16	11	5	16	16.9193	18.7723	33.0733	6.695	8.43017	15.9026	5.33296	7.33806	16.9174	10.0329	5.24323	16.9951	2.21624	0.916868	0.0317409	0.699025
500	A0A287BEC7|A0A287BEC7_PIG	Vesicle associated membrane protein 3 OS=Sus scrofa OX=9823 GN=VAMP3 PE=1 SV=1	Oxidation (M); Acetylation (Protein N-term); CAMthiopropanoyl-pei	15264	284.56	18	18	23	22	36	23	27	33	17	20	33	13	16	33	24.3215	20.6495	37.2075	21.9979	25.2905	34.9856	18.1321	18.3452	34.8922	11.8571	16.7783	35.0523	0.99884	1.12061	0.990238	0.314485
341	A0A287BBM3|A0A287BBM3_PIG	Uncharacterized protein OS=Sus scrofa OX=9823 GN=GML PE=4 SV=1	Carbamidomethylation; Oxidation (M)	18059	284.39	23	23	23	20	86	22	29	87	13	27	81	24	15	80	24.3215	18.7723	88.8846	21.0414	27.1639	92.2348	13.8657	24.766	85.6444	21.89	15.7297	84.9753	0.939748	1.01371	0.491771	0.919808
715	F1SIS9|F1SIS9_PIG	NADH dehydrogenase [ubiquinone] 1 alpha subcomplex subunit 10 mitochondrial OS=Sus scrofa OX=9823 GN=NDUFA10 PE=1 SV=1	Carbamidomethylation; CAMthiopropanoyl-pei	40421	284.37	26	26	3	7	14	11	12	25	5	11	27	9	10	34	3.17237	6.57031	14.4696	10.5207	11.2402	26.5043	5.33296	10.0898	28.5481	8.20876	10.4865	36.1145	0.501651	0.802247	0.0650988	0.227831
672	F1RFM8|F1RFM8_PIG	Dynein axonemal heavy chain 10 OS=Sus scrofa OX=9823 GN=DNAH10 PE=4 SV=3	Carbamidomethylation; Acetylation (Protein N-term); CAMthiopropanoyl-pei	528786	283.85	69	67	15	4	1	33	13	4	35	13	5	47	11	3	15.8618	3.75446	1.03354	31.5621	12.1769	4.24068	37.3307	11.9244	5.28669	42.8679	11.5351	3.18657	0.430387	0.947076	0.128387	0.703501
321	A0A287AJQ2|A0A287AJQ2_PIG	Phosphoglycerate mutase OS=Sus scrofa OX=9823 GN=PGAM1 PE=1 SV=1	Carbamidomethylation; Oxidation (M); CAMthiopropanoyl-pei	28804	283.85	30	12	60	66	26	50	61	16	61	62	20	75	33	14	63.4473	61.9486	26.8721	47.8214	57.1378	16.9627	65.0621	56.87	21.1468	68.4063	34.6053	14.8707	1.2489	1.21374	0.0835829	0.377599
693	F1RU52|F1RU52_PIG	Dipeptidyl peptidase 3 OS=Sus scrofa OX=9823 GN=DPP3 PE=1 SV=1	Carbamidomethylation; Acetylation (Protein N-term); CAMthiopropanoyl-pei	82738	283.5	32	32	30	49	30	8	11	6	7	7	5	11	6	4	31.7237	45.9922	31.0063	7.65143	10.3035	6.36102	7.46614	6.42081	5.28669	10.0329	6.29188	4.24876	4.47122	0.931955	0.0175779	0.708392
587	F2Z5N0|F2Z5N0_PIG	Proteasome subunit alpha type OS=Sus scrofa OX=9823 GN=PSMA6 PE=1 SV=1	Carbamidomethylation; CAMthiopropanoyl-pei	27399	283.43	25	25	23	38	20	15	24	15	13	23	12	17	13	13	24.3215	35.6674	20.6708	14.3464	22.4805	15.9026	13.8657	21.0969	12.6881	15.5054	13.6324	13.8085	1.52969	1.10954	0.0629327	0.648368
453	F1RK79|F1RK79_PIG	Testis-specific serine kinase 2 OS=Sus scrofa OX=9823 GN=TSSK2 PE=2 SV=1	Carbamidomethylation; Acetylation (Protein N-term); CAMthiopropanoyl-pei	40941	283.33	37	25	26	17	39	25	23	43	24	26	37	34	25	27	27.4938	15.9565	40.3081	23.9107	21.5438	45.5873	25.5982	23.8487	39.1215	31.0109	26.2162	28.6792	0.92	1.03099	0.504178	0.871887
621	A0A287A7V3|A0A287A7V3_PIG	Beta-hexosaminidase OS=Sus scrofa OX=9823 GN=HEXA PE=1 SV=1	Carbamidomethylation; CAMthiopropanoyl-pei	62598	283.02	28	28	9	9	9	16	17	15	15	25	29	15	26	22	9.5171	8.44754	9.30188	15.3029	15.9237	15.9026	15.9989	22.9314	30.6628	13.6813	27.2648	23.3682	0.57855	1.08208	0.00539032	0.653486
243	C5IWV5|C5IWV5_PIG	Trypsinogen OS=Sus scrofa OX=9823 PE=2 SV=1	Carbamidomethylation; Oxidation (M); Acetylation (Protein N-term)	25881	282.91	28	28	72	125	38	77	88	32	50	70	34	50	73	40	76.1368	117.327	39.2746	73.645	82.4284	33.9254	53.3296	64.2081	35.9495	45.6042	76.5512	42.4876	1.22495	0.932242	0.302828	0.596486
597	F1RJ17|F1RJ17_PIG	ADAM metallopeptidase domain 29 OS=Sus scrofa OX=9823 GN=ADAM29 PE=4 SV=3	Carbamidomethylation; CAMthiopropanoyl-pei	83823	282.84	28	28	13	11	10	16	17	37	12	17	31	13	13	29	13.7469	10.3248	10.3354	15.3029	15.9237	39.2263	12.7991	15.5934	32.7775	11.8571	13.6324	30.8035	0.488371	1.08664	0.293812	0.0414851
592	A0A286ZT52|A0A286ZT52_PIG	Proteasome 26S subunit ATPase 3 OS=Sus scrofa OX=9823 GN=PSMC3 PE=1 SV=1	Carbamidomethylation; Acetylation (Protein N-term); CAMthiopropanoyl-pei	54806	282.62	25	25	37	39	32	15	11	11	14	11	12	19	11	10	39.1259	36.606	33.0733	14.3464	10.3035	11.6619	14.9323	10.0898	12.6881	17.3296	11.5351	10.6219	2.99641	0.955012	0.00355682	0.705215
740	A0A287B7D9|A0A287B7D9_PIG	EF-hand calcium binding domain 5 OS=Sus scrofa OX=9823 GN=EFCAB5 PE=4 SV=1	Carbamidomethylation; CAMthiopropanoyl-pei	149841	282.55	34	7	9	7	12	25	12	9	15	15	13	23	12	8	9.5171	6.57031	12.4025	23.9107	11.2402	9.54153	15.9989	13.7589	13.7454	20.9779	12.5838	8.49753	0.637466	1.03433	0.392573	0.88625
465	A0A287A4R1|A0A287A4R1_PIG	Actin beta like 2 OS=Sus scrofa OX=9823 GN=ACTBL2 PE=1 SV=1	Oxidation (M); CAMthiopropanoyl-pei	41815	282.37	18	1	38	29	23	32	31	20	31	29	22	36	22	23	40.1833	27.2199	23.7715	30.6057	29.0373	21.2034	33.0644	26.6005	23.2615	32.835	23.0702	24.4304	1.12775	1.03225	0.408494	0.598555
653	F1STS4|F1STS4_PIG	Malic enzyme OS=Sus scrofa OX=9823 GN=ME3 PE=1 SV=3	Carbamidomethylation	67300	281.86	22	22	10	15	14	27	16	15	17	17	16	12	18	15	10.5746	14.0792	14.4696	25.8236	14.987	15.9026	18.1321	15.5934	16.9174	10.945	18.8756	15.9329	0.689847	1.10686	0.33811	0.645465
553	A0A0B8S047|A0A0B8S047_PIG	Methylmalonyl CoA mutase OS=Sus scrofa domesticus OX=9825 GN=MUT PE=4 SV=1	Carbamidomethylation	83243	281.63	35	35	14	23	18	24	36	14	14	34	10	28	21	13	14.8044	21.5882	18.6038	22.9543	33.7207	14.8424	14.9323	31.1868	10.5734	25.5384	22.0216	13.8085	0.768992	0.923805	0.367979	0.81234
809	sp|P62197|PRS8_PIG	26S proteasome regulatory subunit 8 OS=Sus scrofa OX=9823 GN=PSMC5 PE=2 SV=1	Carbamidomethylation; Acetylation (Protein N-term); CAMthiopropanoyl-pei	45626	281.12	32	31	20	25	27	10	7	5	7	6	8	11	7	7	21.1491	23.4654	27.9056	9.56428	6.5568	5.30085	7.46614	5.50355	8.45871	10.0329	7.34053	7.43534	3.38532	0.863742	0.0331695	0.411822
677	A0A287ABI6|A0A287ABI6_PIG	Dynein regulatory complex subunit 3 OS=Sus scrofa OX=9823 GN=DRC3 PE=4 SV=1	Carbamidomethylation; CAMthiopropanoyl-pei	58676	280.92	31	31	6	5	3	22	14	21	15	19	17	20	20	21	6.34473	4.69308	3.10063	21.0414	13.1136	22.2636	15.9989	17.4279	17.9748	18.2417	20.9729	22.306	0.250599	0.835517	0.0455604	0.031085
586	K9IW70|K9IW70_PIG	Acetyltransferase component of pyruvate dehydrogenase complex OS=Sus scrofa OX=9823 GN=DLAT PE=2 SV=1	Carbamidomethylation; Oxidation (M); CAMthiopropanoyl-pei	69188	280.71	27	27	15	22	16	26	24	10	20	20	14	21	25	14	15.8618	20.6495	16.5367	24.8671	22.4805	10.6017	21.3318	18.3452	14.8027	19.1538	26.2162	14.8707	0.915422	0.904369	0.741327	0.592752
590	sp|Q864V5|FUND2_PIG	FUN14 domain-containing protein 2 OS=Sus scrofa OX=9823 GN=FUNDC2 PE=2 SV=1	Carbamidomethylation; Oxidation (M); Acetylation (Protein N-term); CAMthiopropanoyl-pei	20572	280.62	24	24	11	15	20	17	22	21	17	18	21	23	24	16	11.632	14.0792	20.6708	16.2593	20.6071	22.2636	18.1321	16.5106	22.2041	20.9779	25.1675	16.9951	0.784409	0.900323	0.097877	0.653819
351	F1SAB6|F1SAB6_PIG	Acyl carrier protein OS=Sus scrofa OX=9823 GN=NDUFAB1 PE=1 SV=2	Carbamidomethylation; Oxidation (M); Acetylation (Protein N-term); CAMthiopropanoyl-pei	17289	280.6	29	29	25	30	43	44	36	47	29	38	60	54	29	49	26.4364	28.1585	44.4423	42.0828	33.7207	49.828	30.9312	34.8558	63.4403	49.2525	30.4108	52.0474	0.788314	0.981145	0.120465	0.934912
706	I3L9F5|I3L9F5_PIG	Prenylcysteine oxidase 1 OS=Sus scrofa OX=9823 GN=PCYOX1 PE=1 SV=2	Carbamidomethylation; CAMthiopropanoyl-pei	56989	280.06	23	1	6	6	7	14	16	22	9	13	25	11	12	29	6.34473	5.63169	7.23479	13.39	14.987	23.3237	9.59933	11.9244	26.4335	10.0329	12.5838	30.8035	0.371585	0.897734	0.0573977	0.289737
544	F1S227|F1S227_PIG	Peptidyl-tRNA hydrolase 2 OS=Sus scrofa OX=9823 GN=PTRH2 PE=1 SV=1	Carbamidomethylation; CAMthiopropanoyl-pei	19274	279.92	23	23	17	14	37	19	19	23	13	24	26	19	21	25	17.9767	13.1406	38.241	18.1721	17.797	24.3839	13.8657	22.0142	27.4908	17.3296	22.0216	26.5548	1.14921	0.961532	0.644372	0.592066
509	F1S0A1|F1S0A1_PIG	Casein kinase 1 gamma 1 OS=Sus scrofa OX=9823 GN=CSNK1G1 PE=3 SV=3	Carbamidomethylation; Oxidation (M); CAMthiopropanoyl-pei	49369	278.9	31	7	27	30	23	19	25	13	26	33	14	40	27	12	28.5513	28.1585	23.7715	18.1721	23.4171	13.7822	27.7314	30.2695	14.8027	36.4834	28.3135	12.7463	1.45348	0.93888	0.0440726	0.702594
711	A0A0B8S035|A0A0B8S035_PIG	Prenylcysteine oxidase 1 OS=Sus scrofa domesticus OX=9825 GN=PCYOX1 PE=3 SV=1	Carbamidomethylation; CAMthiopropanoyl-pei	57002	278.84	23	1	6	6	8	14	16	22	9	13	27	8	11	29	6.34473	5.63169	8.26834	13.39	14.987	23.3237	9.59933	11.9244	28.5481	7.29667	11.5351	30.8035	0.391576	1.00879	0.0478672	0.922375
457	A0A286ZJB1|A0A286ZJB1_PIG	Uncharacterized protein OS=Sus scrofa OX=9823 PE=4 SV=1	Carbamidomethylation; CAMthiopropanoyl-pei	28164	278.41	21	21	27	28	21	52	36	34	21	28	31	23	18	24	28.5513	26.2812	21.7044	49.7343	33.7207	36.0458	22.3984	25.6832	32.7775	20.9779	18.8756	25.4926	0.640472	1.2374	0.0689075	0.110697
768	F1RN73|F1RN73_PIG	EF-hand calcium binding domain 5 OS=Sus scrofa OX=9823 GN=EFCAB5 PE=4 SV=3	Carbamidomethylation; CAMthiopropanoyl-pei	98183	278.28	30	3	5	7	11	24	12	10	14	14	13	21	10	10	5.28728	6.57031	11.369	22.9543	11.2402	10.6017	14.9323	12.8416	13.7454	19.1538	10.4865	10.6219	0.518494	1.03122	0.319118	0.873887
823	A0A287BQJ1|A0A287BQJ1_PIG	RAB11 binding and LisH domain coiled-coil and HEAT repeat containing OS=Sus scrofa OX=9823 GN=RELCH PE=1 SV=1	Carbamidomethylation; CAMthiopropanoyl-pei	134628	277.72	31	31	21	27	35	6	1	13	4	1	11	5	3	8	22.2066	25.3426	36.174	5.73857	0.936686	13.7822	4.26637	0.917258	11.6307	4.56042	3.14594	8.49753	4.09255	1.03767	0.0125225	0.908602
673	F1SN51|F1SN51_PIG	Inositol polyphosphate-1-phosphatase OS=Sus scrofa OX=9823 GN=INPP1 PE=1 SV=1	Carbamidomethylation; Acetylation (Protein N-term); CAMthiopropanoyl-pei	44501	277.4	32	32	19	46	23	10	9	10	9	17	11	12	10	7	20.0917	43.1763	23.7715	9.56428	8.43017	10.6017	9.59933	15.5934	11.6307	10.945	10.4865	7.43534	3.04375	1.27563	0.126318	0.318921
704	A0A287B5Z7|A0A287B5Z7_PIG	Acyl-CoA thioesterase 4 OS=Sus scrofa OX=9823 GN=ACOT4 PE=1 SV=1	Carbamidomethylation; CAMthiopropanoyl-pei	55048	277.39	22	1	4	6	8	16	19	17	11	15	23	11	23	17	4.22982	5.63169	8.26834	15.3029	17.797	18.0229	11.7325	13.7589	24.3188	10.0329	24.1189	18.0572	0.354634	0.954053	0.00399208	0.886699
860	A0A287AKM3|A0A287AKM3_PIG	BCS1 homolog ubiquinol-cytochrome c reductase complex chaperone OS=Sus scrofa OX=9823 GN=BCS1L PE=1 SV=1	Carbamidomethylation	47442	277.19	26	24	2	5	22	2	7	20	2	5	25	6	6	24	2.11491	4.69308	22.7379	1.91286	6.5568	21.2034	2.13318	4.58629	26.4335	5.4725	6.29188	25.4926	0.995715	0.889845	0.969698	0.387091
799	A0A0B8RZB4|A0A0B8RZB4_PIG	Nuclear pore complex protein Nup205 OS=Sus scrofa domesticus OX=9825 GN=NUP205 PE=4 SV=1	Carbamidomethylation; CAMthiopropanoyl-pei	223337	277.17	39	1	14	10	34	12	8	5	18	10	2	24	3	3	14.8044	9.38616	35.1404	11.4771	7.49349	5.30085	19.1987	9.17258	2.11468	21.89	3.14594	3.18657	2.44447	1.0802	0.327166	0.804574
714	A0A286ZIK3|A0A286ZIK3_PIG	Leucine rich repeat containing 34 OS=Sus scrofa OX=9823 GN=LRRC34 PE=4 SV=1	Carbamidomethylation; Oxidation (M); Acetylation (Protein N-term); CAMthiopropanoyl-pei	49979	276.6	23	23	11	15	13	12	16	12	14	19	14	14	16	12	11.632	14.0792	13.436	11.4771	14.987	12.722	14.9323	17.4279	14.8027	12.7692	16.7783	12.7463	0.999008	1.11513	0.980743	0.0796573
666	F1RS43|F1RS43_PIG	3-oxoacyl-[acyl-carrier-protein] synthase mitochondrial OS=Sus scrofa OX=9823 GN=OXSM PE=3 SV=3	Carbamidomethylation	48960	276.59	22	22	17	17	22	12	7	15	12	20	15	15	17	16	17.9767	15.9565	22.7379	11.4771	6.5568	15.9026	12.7991	18.3452	15.8601	13.6813	17.827	16.9951	1.66992	0.969096	0.0142937	0.43363
536	F1RXC2|F1RXC2_PIG	Carbonic anhydrase 2 OS=Sus scrofa OX=9823 GN=CA2 PE=1 SV=2	Carbamidomethylation; CAMthiopropanoyl-pei	29258	276.56	27	27	26	28	23	27	23	7	31	27	13	38	17	4	27.4938	26.2812	23.7715	25.8236	21.5438	7.42119	33.0644	24.766	13.7454	34.6592	17.827	4.24876	1.41538	1.26158	0.23182	0.278107
513	F1S2W6|F1S2W6_PIG	Histidine triad nucleotide binding protein 3 OS=Sus scrofa OX=9823 GN=HINT3 PE=1 SV=2	Carbamidomethylation; Acetylation (Protein N-term); CAMthiopropanoyl-pei	20528	276.16	21	21	31	41	30	25	22	16	20	21	19	22	20	19	32.7811	38.4832	31.0063	23.9107	20.6071	16.9627	21.3318	19.2624	20.0894	20.0658	20.9729	20.1816	1.66346	0.991233	0.0349115	0.854523
708	A0A287BPZ5|A0A287BPZ5_PIG	Uncharacterized protein OS=Sus scrofa OX=9823 GN=IQCN PE=4 SV=1	Carbamidomethylation; Oxidation (M); CAMthiopropanoyl-pei	70295	275.94	33	16	12	21	9	16	22	2	20	18	3	30	15	1	12.6895	19.7109	9.30188	15.3029	20.6071	2.12034	21.3318	16.5106	3.17202	27.3625	15.7297	1.06219	1.09655	0.928888	0.72448	0.718358
638	Q19QT8|Q19QT8_PIG	Quinone oxidoreductase OS=Sus scrofa OX=9823 GN=CRYZ PE=2 SV=1	Carbamidomethylation; CAMthiopropanoyl-pei	35222	275.92	22	22	13	17	20	15	24	9	14	27	13	21	17	9	13.7469	15.9565	20.6708	14.3464	22.4805	9.54153	14.9323	24.766	13.7454	19.1538	17.827	9.55972	1.08639	1.14833	0.820917	0.563815
796	F1S197|F1S197_PIG	Protoporphyrinogen oxidase OS=Sus scrofa OX=9823 GN=PPOX PE=1 SV=3	Carbamidomethylation	50779	275.81	25	25	3	9	25	4	7	22	2	14	20	7	10	21	3.17237	8.44754	25.8385	3.82571	6.5568	23.3237	2.13318	12.8416	21.1468	6.38459	10.4865	22.306	1.11132	0.922008	0.325846	0.646935
754	sp|Q8MIR4|COASY_PIG	Bifunctional coenzyme A synthase OS=Sus scrofa OX=9823 GN=COASY PE=1 SV=1	Carbamidomethylation; CAMthiopropanoyl-pei	61749	275.26	23	23	16	18	12	14	18	6	15	17	8	18	9	6	16.9193	16.8951	12.4025	13.39	16.8603	6.36102	15.9989	15.5934	8.45871	16.4175	9.43782	6.37314	1.26236	1.24272	0.2074	0.306541
626	sp|P67776|PP2AA_PIG	Serine/threonine-protein phosphatase 2A catalytic subunit alpha isoform OS=Sus scrofa OX=9823 GN=PPP2CA PE=2 SV=1	Carbamidomethylation; CAMthiopropanoyl-pei	35594	275.06	21	2	14	17	24	16	14	24	13	14	18	19	12	19	14.8044	15.9565	24.805	15.3029	13.1136	25.4441	13.8657	12.8416	19.0321	17.3296	12.5838	20.1816	1.03166	0.913054	0.666944	0.312692
743	F1RLC5|F1RLC5_PIG	Ferritin OS=Sus scrofa OX=9823 GN=FTMT PE=3 SV=2	Carbamidomethylation	27390	274.95	23	23	5	2	48	7	4	24	4	4	21	12	6	22	5.28728	1.87723	49.61	6.695	3.74674	25.4441	4.26637	3.66903	22.2041	10.945	6.29188	23.3682	1.58209	0.74226	0.50327	0.16876
268	F1SGG3|F1SGG3_PIG	Keratin 1 OS=Sus scrofa OX=9823 GN=KRT1 PE=1 SV=2	Carbamidomethylation; Oxidation (M); Acetylation (Protein N-term); CAMthiopropanoyl-pei	64874	274.82	37	19	28	82	50	59	56	60	42	40	66	30	63	95	29.6088	76.9665	51.6771	56.4293	52.4544	63.6102	44.7969	36.6903	69.7844	27.3625	66.0647	100.908	0.917437	0.778404	0.785001	0.461975
470	A0A287ATC1|A0A287ATC1_PIG	Uncharacterized protein OS=Sus scrofa OX=9823 PE=4 SV=1	Carbamidomethylation; Acetylation (Protein N-term); CAMthiopropanoyl-pei	15190	274.28	23	23	34	26	37	17	24	37	20	33	27	21	25	31	35.9535	24.404	38.241	16.2593	22.4805	39.2263	21.3318	30.2695	28.5481	19.1538	26.2162	32.9279	1.26463	1.02365	0.398752	0.831715
941	F1RW75|F1RW75_PIG	Desmoplakin OS=Sus scrofa OX=9823 GN=DSP PE=1 SV=3	Carbamidomethylation; Oxidation (M); Acetylation (Protein N-term); CAMthiopropanoyl-pei	331618	274.18	24	24	0	10	11	2	6	12	0	2	23	2	5	29	0	9.38616	11.369	1.91286	5.62011	12.722	0	1.83452	24.3188	1.82417	5.24323	30.8035	1.02469	0.69059	0.934902	0.103921
643	K7GQ35|K7GQ35_PIG	Uncharacterized protein OS=Sus scrofa OX=9823 GN=IGBP1 PE=1 SV=1	Carbamidomethylation; Acetylation (Protein N-term); CAMthiopropanoyl-pei	38993	273.95	28	28	19	15	12	25	24	10	17	18	13	19	16	9	20.0917	14.0792	12.4025	23.9107	22.4805	10.6017	18.1321	16.5106	13.7454	17.3296	16.7783	9.55972	0.817179	1.1081	0.360209	0.361791
702	A0A287BG14|A0A287BG14_PIG	Proteasome 26S subunit ATPase 6 OS=Sus scrofa OX=9823 GN=PSMC6 PE=1 SV=1	Carbamidomethylation; CAMthiopropanoyl-pei	45855	273.89	27	24	23	24	27	18	9	7	9	12	10	11	14	7	24.3215	22.5268	27.9056	17.2157	8.43017	7.42119	9.59933	11.0071	10.5734	10.0329	14.6811	7.43534	2.26067	0.969844	0.0693553	0.884616
633	A0A287BSC3|A0A287BSC3_PIG	Alkaline phosphatase OS=Sus scrofa OX=9823 GN=ALPL PE=1 SV=1	Carbamidomethylation; CAMthiopropanoyl-pei	57611	273.74	28	28	39	47	24	10	17	6	8	17	3	14	9	6	41.2408	44.1149	24.805	9.56428	15.9237	6.36102	8.53274	15.5934	3.17202	12.7692	9.43782	6.37314	3.45885	0.955144	0.0222472	0.908951
818	F1S749|F1S749_PIG	Uncharacterized protein OS=Sus scrofa OX=9823 GN=ADGB PE=3 SV=3	Carbamidomethylation; CAMthiopropanoyl-pei	174290	273.59	35	35	4	6	6	22	16	9	13	17	5	19	14	6	4.22982	5.63169	6.20125	21.0414	14.987	9.54153	13.8657	15.5934	5.28669	17.3296	14.6811	6.37314	0.352486	0.90522	0.127574	0.438868
636	A0A287A1U2|A0A287A1U2_PIG	G protein-coupled receptor kinase OS=Sus scrofa OX=9823 GN=GRK3 PE=3 SV=1	Carbamidomethylation; Acetylation (Protein N-term); CAMthiopropanoyl-pei	81326	273.55	32	32	14	23	11	14	18	5	21	31	8	32	16	5	14.8044	21.5882	11.369	13.39	16.8603	5.30085	22.3984	28.435	8.45871	29.1867	16.7783	5.31095	1.34346	1.15633	0.0986777	0.665877
601	A0A286ZSD7|A0A286ZSD7_PIG	Stomatin like 2 OS=Sus scrofa OX=9823 GN=STOML2 PE=1 SV=1	Carbamidomethylation; CAMthiopropanoyl-pei	38645	273.46	19	19	12	14	20	17	18	19	10	23	20	19	18	27	12.6895	13.1406	20.6708	16.2593	16.8603	20.1432	10.6659	21.0969	21.1468	17.3296	18.8756	28.6792	0.873046	0.815445	0.246694	0.328728
755	F1SMS2|F1SMS2_PIG	Carboxypeptidase A5 OS=Sus scrofa OX=9823 GN=CPA5 PE=4 SV=1	Carbamidomethylation; CAMthiopropanoyl-pei	49039	273.36	22	22	9	6	7	18	17	9	12	18	13	17	20	11	9.5171	5.63169	7.23479	17.2157	15.9237	9.54153	12.7991	16.5106	13.7454	15.5054	20.9729	11.6841	0.52444	0.893957	0.102576	0.474493
801	F1S3H4|F1S3H4_PIG	Ubiquinone biosynthesis monooxygenase COQ6 mitochondrial OS=Sus scrofa OX=9823 GN=COQ6 PE=1 SV=2	Carbamidomethylation	50639	273.33	27	27	7	7	11	17	9	11	7	13	16	15	11	19	7.40219	6.57031	11.369	16.2593	8.43017	11.6619	7.46614	11.9244	16.9174	13.6813	11.5351	20.1816	0.697126	0.799769	0.298006	0.253563
450	I3LLU0|I3LLU0_PIG	Glycerol-3-phosphate dehydrogenase [NAD(+)] OS=Sus scrofa OX=9823 GN=GPD1L PE=1 SV=1	Carbamidomethylation; Oxidation (M); Acetylation (Protein N-term); CAMthiopropanoyl-pei	38225	273.24	21	4	22	22	59	24	27	35	22	29	40	25	18	34	23.264	20.6495	60.979	22.9543	25.2905	37.106	23.465	26.6005	42.2935	22.8021	18.8756	36.1145	1.22896	1.18725	0.53612	0.151714
627	A0A287ADX5|A0A287ADX5_PIG	Mitochondrial import inner membrane translocase subunit TIM44 OS=Sus scrofa OX=9823 GN=TIMM44 PE=1 SV=1	Carbamidomethylation	51675	273.21	31	31	6	5	18	20	14	24	9	21	24	14	20	28	6.34473	4.69308	18.6038	19.1286	13.1136	25.4441	9.59933	19.2624	25.3761	12.7692	20.9729	29.7413	0.513841	0.854362	0.0342988	0.0568029
641	F1RMW6|F1RMW6_PIG	Uncharacterized protein OS=Sus scrofa OX=9823 GN=TEX101 PE=1 SV=2	Carbamidomethylation; CAMthiopropanoyl-pei	26757	273.11	13	13	35	44	28	4	10	16	7	12	14	8	8	11	37.0109	41.2991	28.9392	3.82571	9.36686	16.9627	7.46614	11.0071	14.8027	7.29667	8.38917	11.6841	3.55656	1.21579	0.0646234	0.163291
471	A0A287AXL4|A0A287AXL4_PIG	Sodium/potassium-transporting ATPase subunit beta OS=Sus scrofa OX=9823 PE=3 SV=1	Carbamidomethylation; Oxidation (M); CAMthiopropanoyl-pei	27702	272.93	25	3	31	17	39	29	21	38	15	21	40	23	14	41	32.7811	15.9565	40.3081	27.7364	19.6704	40.2865	15.9989	19.2624	42.2935	20.9779	14.6811	43.5498	1.01542	0.979119	0.875355	0.861239
617	C5I4T6|C5I4T6_PIG	Phosphoenolpyruvate carboxykinase 2 OS=Sus scrofa OX=9823 GN=PCK2 PE=1 SV=1	Carbamidomethylation; CAMthiopropanoyl-pei	70691	272.83	36	36	2	10	8	19	31	6	14	34	12	24	35	15	2.11491	9.38616	8.26834	18.1721	29.0373	6.36102	14.9323	31.1868	12.6881	21.89	36.7026	15.9329	0.369036	0.789087	0.233163	0.0400083
302	F1SND1|F1SND1_PIG	Uncharacterized protein OS=Sus scrofa OX=9823 GN=TXNDC8 PE=4 SV=3	Carbamidomethylation; Oxidation (M); Acetylation (Protein N-term); CAMthiopropanoyl-pei	13549	272.72	29	29	45	49	48	54	59	40	38	56	41	63	47	39	47.5855	45.9922	49.61	51.6471	55.2645	42.4068	40.5305	51.3664	43.3509	57.4613	49.2864	41.4254	0.958942	0.912769	0.715104	0.565289
730	A0A0B8RSC7|A0A0B8RSC7_PIG	Proteasome (Prosome macropain) 26S subunit non-ATPase 3 OS=Sus scrofa domesticus OX=9825 GN=PSMD3 PE=4 SV=1	Carbamidomethylation; CAMthiopropanoyl-pei	60967	272.71	37	37	9	27	31	8	6	19	7	9	11	13	9	13	9.5171	25.3426	32.0398	7.65143	5.62011	20.1432	7.46614	8.25532	11.6307	11.8571	9.43782	13.8085	2.00209	0.779189	0.163393	0.112417
632	F1RX68|F1RX68_PIG	Serine/threonine-protein phosphatase OS=Sus scrofa OX=9823 GN=PPP2CB PE=3 SV=3	Carbamidomethylation; CAMthiopropanoyl-pei	35575	272.7	20	1	15	17	23	16	15	23	13	14	17	18	12	17	15.8618	15.9565	23.7715	15.3029	14.0503	24.3839	13.8657	12.8416	17.9748	16.4175	12.5838	18.0572	1.03448	0.9495	0.485423	0.465327
770	F1RY43|F1RY43_PIG	Pyruvate dehyrogenase phosphatase catalytic subunit 1 OS=Sus scrofa OX=9823 GN=PDP1 PE=1 SV=1	Carbamidomethylation	60998	272.23	29	29	3	5	7	12	14	14	7	17	17	12	18	23	3.17237	4.69308	7.23479	11.4771	13.1136	14.8424	7.46614	15.5934	17.9748	10.945	18.8756	24.4304	0.382933	0.756378	0.000978417	0.0502419
495	sp|P36968|GPX4_PIG	Phospholipid hydroperoxide glutathione peroxidase OS=Sus scrofa OX=9823 GN=GPX4 PE=1 SV=3	Carbamidomethylation; Oxidation (M); CAMthiopropanoyl-pei	22337	272.2	28	28	21	26	30	28	25	31	22	19	30	27	19	22	22.2066	24.404	31.0063	26.78	23.4171	32.8653	23.465	17.4279	31.7202	24.6263	19.9243	23.3682	0.93444	1.06912	0.375506	0.691807
847	F1RRS3|F1RRS3_PIG	N-ethylmaleimide sensitive factor vesicle fusing ATPase OS=Sus scrofa OX=9823 GN=NSF PE=1 SV=3	Carbamidomethylation	83546	272.04	40	40	15	20	27	6	5	12	7	8	9	9	3	7	15.8618	18.7723	27.9056	5.73857	4.68343	12.722	7.46614	7.33806	9.51605	8.20876	3.14594	7.43534	2.7022	1.29432	0.0134266	0.326204
584	I3LPJ3|I3LPJ3_PIG	SH3 domain containing 21 OS=Sus scrofa OX=9823 GN=SH3D21 PE=4 SV=2	Carbamidomethylation; Oxidation (M); Acetylation (Protein N-term); CAMthiopropanoyl-pei	64697	271.79	38	38	11	21	12	22	41	12	10	33	11	19	25	11	11.632	19.7109	12.4025	21.0414	38.4041	12.722	10.6659	30.2695	11.6307	17.3296	26.2162	11.6841	0.606165	0.951771	0.215989	0.80283
773	A0A286ZXQ0|A0A286ZXQ0_PIG	Atlastin GTPase 3 OS=Sus scrofa OX=9823 GN=ATL3 PE=1 SV=1	Carbamidomethylation; Acetylation (Protein N-term); CAMthiopropanoyl-pei	61932	271.78	21	21	7	8	18	9	8	17	11	17	15	11	10	18	7.40219	7.50893	18.6038	8.60786	7.49349	18.0229	11.7325	15.5934	15.8601	10.0329	10.4865	19.1194	0.982143	1.08949	0.737132	0.674529
482	F1SJU0|F1SJU0_PIG	Uncharacterized protein OS=Sus scrofa OX=9823 PE=4 SV=3	Carbamidomethylation; CAMthiopropanoyl-pei	31603	271.74	24	24	22	9	18	32	39	22	25	34	26	29	39	25	23.264	8.44754	18.6038	30.6057	36.5307	23.3237	26.6648	31.1868	27.4908	26.4504	40.8972	26.5548	0.556215	0.908841	0.211865	0.493519
559	A0A287BQ35|A0A287BQ35_PIG	Alpha-L-fucosidase OS=Sus scrofa OX=9823 GN=FUCA1 PE=1 SV=1	Carbamidomethylation; CAMthiopropanoyl-pei	51787	271.73	26	26	18	17	13	24	24	17	22	24	21	19	24	22	19.0342	15.9565	13.436	22.9543	22.4805	18.0229	23.465	22.0142	22.2041	17.3296	25.1675	23.3682	0.763135	1.0276	0.0234432	0.849964
668	A0A287BLV7|A0A287BLV7_PIG	NADH:ubiquinone oxidoreductase core subunit S1 OS=Sus scrofa OX=9823 GN=NDUFS1 PE=1 SV=1	Carbamidomethylation	79540	271.68	27	27	11	16	12	20	17	12	14	14	16	19	15	18	11.632	15.0179	12.4025	19.1286	15.9237	12.722	14.9323	12.8416	16.9174	17.3296	15.7297	19.1194	0.817435	0.856505	0.333726	0.00662011
572	A0A286ZNV5|A0A286ZNV5_PIG	4-trimethylaminobutyraldehyde dehydrogenase OS=Sus scrofa OX=9823 GN=ALDH9A1 PE=1 SV=1	Carbamidomethylation; Acetylation (Protein N-term); CAMthiopropanoyl-pei	53941	271.64	28	28	25	28	21	20	19	12	17	29	15	25	13	8	26.4364	26.2812	21.7044	19.1286	17.797	12.722	18.1321	26.6005	15.8601	22.8021	13.6324	8.49753	1.499	1.34854	0.00359428	0.42139
578	sp|Q2EN81|ATPO_PIG	ATP synthase subunit O mitochondrial OS=Sus scrofa OX=9823 GN=ATP5PO PE=1 SV=1	Carbamidomethylation; CAMthiopropanoyl-pei	23370	271.59	25	25	7	8	36	18	15	33	11	12	24	16	17	34	7.40219	7.50893	37.2075	17.2157	14.0503	34.9856	11.7325	11.0071	25.3761	14.5933	17.827	36.1145	0.786677	0.702063	0.3201	0.0958481
582	A0A286ZIE6|A0A286ZIE6_PIG	Enkurin TRPC channel interacting protein OS=Sus scrofa OX=9823 GN=ENKUR PE=4 SV=1	Carbamidomethylation; CAMthiopropanoyl-pei	29891	271.49	27	27	12	10	13	31	25	10	27	25	6	45	19	5	12.6895	9.38616	13.436	29.6493	23.4171	10.6017	28.798	22.9314	6.34403	41.0438	19.9243	5.31095	0.557762	0.876197	0.267517	0.625551
697	F1RNZ1|F1RNZ1_PIG	Cytochrome b-c1 complex subunit Rieske mitochondrial OS=Sus scrofa OX=9823 GN=LOC100522678 PE=1 SV=1	Carbamidomethylation; Oxidation (M); CAMthiopropanoyl-pei	29454	271.32	25	25	6	8	9	13	17	16	8	15	21	8	14	37	6.34473	7.50893	9.30188	12.4336	15.9237	16.9627	8.53274	13.7589	22.2041	7.29667	14.6811	39.3011	0.510935	0.726119	0.0084903	0.435541
555	F1SLD2|F1SLD2_PIG	Uncharacterized protein OS=Sus scrofa OX=9823 GN=FAM136A PE=1 SV=2	Carbamidomethylation; Oxidation (M); CAMthiopropanoyl-pei	16889	271.31	17	17	15	12	19	23	27	25	15	32	22	23	17	19	15.8618	11.2634	19.6373	21.9979	25.2905	26.5043	15.9989	29.3523	23.2615	20.9779	17.827	20.1816	0.633702	1.16319	0.0699702	0.570079
370	A0A287ALH7|A0A287ALH7_PIG	Uncharacterized protein OS=Sus scrofa OX=9823 GN=LY6K PE=4 SV=1	Carbamidomethylation; CAMthiopropanoyl-pei	17260	270.98	21	21	46	33	52	29	34	50	25	36	49	25	38	40	48.643	30.9743	53.7442	27.7364	31.8473	53.0085	26.6648	33.0213	51.8096	22.8021	39.8486	42.4876	1.18446	1.06047	0.427296	0.698731
618	I3LE14|I3LE14_PIG	Uncharacterized protein OS=Sus scrofa OX=9823 GN=CCDC58 PE=1 SV=2	Carbamidomethylation; Acetylation (Protein N-term); CAMthiopropanoyl-pei	16722	270.98	22	22	10	16	9	18	22	16	13	24	20	18	23	19	10.5746	15.0179	9.30188	17.2157	20.6071	16.9627	13.8657	22.0142	21.1468	16.4175	24.1189	20.1816	0.636925	0.939205	0.00803762	0.381492
739	A0A287ASY9|A0A287ASY9_PIG	Serine racemase OS=Sus scrofa OX=9823 GN=SRR PE=4 SV=1	Carbamidomethylation; Acetylation (Protein N-term); CAMthiopropanoyl-pei	35699	270.69	23	23	29	44	25	6	6	7	4	7	10	10	4	8	30.6662	41.2991	25.8385	5.73857	5.62011	7.42119	4.26637	6.42081	10.5734	9.12084	4.19459	8.49753	5.20791	0.974676	0.0346209	0.94434
829	I3LEF8|I3LEF8_PIG	Hydroxysteroid 17-beta dehydrogenase 4 OS=Sus scrofa OX=9823 GN=HSD17B4 PE=1 SV=2	Carbamidomethylation; CAMthiopropanoyl-pei	80041	270.51	22	1	2	4	24	5	7	21	2	9	23	8	6	22	2.11491	3.75446	24.805	4.78214	6.5568	22.2636	2.13318	8.25532	24.3188	7.29667	6.29188	23.3682	0.91286	0.939133	0.634776	0.768308
657	I3LV17|I3LV17_PIG	RAS like proto-oncogene B OS=Sus scrofa OX=9823 GN=RALB PE=1 SV=2	CAMthiopropanoyl-pei	23393	270.23	18	4	13	11	20	17	16	16	11	20	18	12	21	16	13.7469	10.3248	20.6708	16.2593	14.987	16.9627	11.7325	18.3452	19.0321	10.945	22.0216	16.9951	0.928095	0.982949	0.69044	0.884984
615	F2Z5L7|F2Z5L7_PIG	Proteasome subunit alpha type OS=Sus scrofa OX=9823 GN=PSMA1 PE=1 SV=1	Carbamidomethylation; CAMthiopropanoyl-pei	29556	270.14	22	22	29	27	18	23	17	14	17	16	8	17	13	10	30.6662	25.3426	18.6038	21.9979	15.9237	14.8424	18.1321	14.6761	8.45871	15.5054	13.6324	10.6219	1.41408	1.03791	0.0545285	0.75552
838	Q28956|Q28956_PIG	17beta-estradiol dehydrogenase OS=Sus scrofa OX=9823 PE=2 SV=1	Carbamidomethylation; CAMthiopropanoyl-pei	80102	270.07	22	1	2	4	24	5	7	20	2	9	23	8	6	20	2.11491	3.75446	24.805	4.78214	6.5568	21.2034	2.13318	8.25532	24.3188	7.29667	6.29188	21.2438	0.942599	0.996409	0.795965	0.988578
922	I3LUQ5|I3LUQ5_PIG	Cilia and flagella associated protein 74 OS=Sus scrofa OX=9823 GN=CFAP74 PE=4 SV=2	Carbamidomethylation; Acetylation (Protein N-term); CAMthiopropanoyl-pei	170613	270.05	41	21	6	6	18	11	8	1	14	12	0	26	6	0	6.34473	5.63169	18.6038	10.5207	7.49349	1.06017	14.9323	11.0071	0	23.7142	6.29188	0	1.60321	0.864471	0.633589	0.764449
658	B1PK16|B1PK16_PIG	Alpha-galactosidase OS=Sus scrofa OX=9823 PE=2 SV=1	Carbamidomethylation; CAMthiopropanoyl-pei	46433	269.69	21	1	7	9	10	13	16	18	15	23	22	22	15	19	7.40219	8.44754	10.3354	12.4336	14.987	19.0831	15.9989	21.0969	23.2615	20.0658	15.7297	20.1816	0.563078	1.07825	0.0244589	0.658491
709	A0A173G6H5|A0A173G6H5_PIG	Septin 7 isoform 2 OS=Sus scrofa OX=9823 PE=2 SV=1	Carbamidomethylation; CAMthiopropanoyl-pei	50680	269.41	27	26	11	13	8	16	15	12	19	14	7	31	12	11	11.632	12.202	8.26834	15.3029	14.0503	12.722	20.2652	12.8416	7.40137	28.2746	12.5838	11.6841	0.762976	0.770962	0.0499057	0.235323
681	F1RTH3|F1RTH3_PIG	Apoptosis inducing factor mitochondria associated 1 OS=Sus scrofa OX=9823 GN=AIFM1 PE=4 SV=1	Carbamidomethylation; Oxidation (M); CAMthiopropanoyl-pei	66798	269.39	29	29	9	9	8	16	21	16	14	22	19	17	18	12	9.5171	8.44754	8.26834	15.3029	19.6704	16.9627	14.9323	20.1797	20.0894	15.5054	18.8756	12.7463	0.505102	1.17132	0.03201	0.3768
1008	F1SLU6|F1SLU6_PIG	Ubiquitin carboxyl-terminal hydrolase OS=Sus scrofa OX=9823 GN=USP5 PE=1 SV=3	Carbamidomethylation; Acetylation (Protein N-term)	95903	269.24	29	29	16	25	23	0	1	4	0	3	8	2	0	4	16.9193	23.4654	23.7715	0	0.936686	4.24068	0	2.75177	8.45871	1.82417	0	4.24876	12.3917	1.84598	0.00672655	0.445586
459	I3LDM6|I3LDM6_PIG	Keratin 3 OS=Sus scrofa OX=9823 GN=KRT3 PE=1 SV=2	Oxidation (M); Acetylation (Protein N-term)	64800	269.22	33	11	12	44	24	22	28	34	14	24	45	23	22	49	12.6895	41.2991	24.805	21.0414	26.2272	36.0458	14.9323	22.0142	47.5802	20.9779	23.0702	52.0474	0.945737	0.879612	0.873133	0.120086
857	F1SII4|F1SII4_PIG	Glycyl-tRNA synthetase OS=Sus scrofa OX=9823 GN=GARS PE=1 SV=1	Carbamidomethylation	83260	269.12	21	21	11	8	9	12	7	9	6	10	14	12	13	15	11.632	7.50893	9.30188	11.4771	6.5568	9.54153	6.39955	9.17258	14.8027	10.945	13.6324	15.9329	1.03145	0.749807	0.496199	0.0952162
751	F1RF34|F1RF34_PIG	Dynein regulatory complex subunit 7 OS=Sus scrofa OX=9823 GN=DRC7 PE=4 SV=3	Carbamidomethylation; CAMthiopropanoyl-pei	103119	269.09	31	31	8	1	5	21	12	18	16	8	12	28	12	16	8.45964	0.938616	5.16771	20.085	11.2402	19.0831	17.0655	7.33806	12.6881	25.5384	12.5838	16.9951	0.28896	0.672959	0.00771548	0.0413717
771	A0A287AE42|A0A287AE42_PIG	Enoyl-CoA hydratase 1 OS=Sus scrofa OX=9823 GN=ECH1 PE=1 SV=1	Carbamidomethylation; Acetylation (Protein N-term)	39986	268.82	19	18	1	2	10	16	18	12	10	16	13	16	19	17	1.05746	1.87723	10.3354	15.3029	16.8603	12.722	10.6659	14.6761	13.7454	14.5933	19.9243	18.0572	0.295645	0.743463	0.122939	0.00752458
489	I3LTE3|I3LTE3_PIG	Serine protease 54 OS=Sus scrofa OX=9823 GN=PRSS54 PE=1 SV=2	Carbamidomethylation; Oxidation (M); CAMthiopropanoyl-pei	43943	268.63	21	21	23	29	15	28	24	14	23	39	19	22	52	16	24.3215	27.2199	15.5031	26.78	22.4805	14.8424	24.5316	35.7731	20.0894	20.0658	54.5296	16.9951	1.04589	0.877756	0.684313	0.668968
506	F1SUP1|F1SUP1_PIG	Uncharacterized protein OS=Sus scrofa OX=9823 GN=AKR7A2 PE=1 SV=2	Carbamidomethylation; Oxidation (M); CAMthiopropanoyl-pei	40898	268.43	17	17	19	16	17	22	27	30	20	28	29	25	26	32	20.0917	15.0179	17.5702	21.0414	25.2905	31.8051	21.3318	25.6832	30.6628	22.8021	27.2648	33.9901	0.674196	0.924109	0.163955	0.0714982
671	Q712P4|Q712P4_PIG	Cu-Zn-superoxide dismutase (Fragment) OS=Sus scrofa OX=9823 PE=2 SV=1	Carbamidomethylation; CAMthiopropanoyl-pei	7396	267.89	13	1	10	13	16	17	15	14	14	15	19	29	12	10	10.5746	12.202	16.5367	16.2593	14.0503	14.8424	14.9323	13.7589	20.0894	26.4504	12.5838	10.6219	0.870687	0.982369	0.45744	0.966202
604	I3L6E7|I3L6E7_PIG	Uncharacterized protein OS=Sus scrofa OX=9823 GN=PHOSPHO1 PE=4 SV=2	Carbamidomethylation; CAMthiopropanoyl-pei	32679	267.68	23	1	20	19	8	25	23	9	18	30	6	24	24	10	21.1491	17.8337	8.26834	23.9107	21.5438	9.54153	19.1987	27.5177	6.34403	21.89	25.1675	10.6219	0.859174	0.919919	0.0678726	0.521548
574	F1SE27|F1SE27_PIG	Voltage-dependent anion-selective channel protein 3 OS=Sus scrofa OX=9823 GN=VDAC3 PE=1 SV=3	Carbamidomethylation; Acetylation (Protein N-term); CAMthiopropanoyl-pei	30604	267.44	20	19	17	22	9	23	35	8	19	20	14	27	28	9	17.9767	20.6495	9.30188	21.9979	32.784	8.48136	20.2652	18.3452	14.8027	24.6263	29.3621	9.55972	0.757599	0.840515	0.308827	0.548394
683	A0A286ZTX1|A0A286ZTX1_PIG	CutC copper transporter OS=Sus scrofa OX=9823 GN=CUTC PE=1 SV=1	Carbamidomethylation; Oxidation (M); Acetylation (Protein N-term); CAMthiopropanoyl-pei	29263	267.34	22	22	18	19	16	16	14	8	19	17	11	18	17	7	19.0342	17.8337	16.5367	15.3029	13.1136	8.48136	20.2652	15.5934	11.6307	16.4175	17.827	7.43534	1.44736	1.13938	0.0521353	0.451508
748	F1SB53|F1SB53_PIG	Uncharacterized protein OS=Sus scrofa OX=9823 GN=PSMC2 PE=1 SV=2	Carbamidomethylation; CAMthiopropanoyl-pei	48634	267.28	28	28	21	38	29	5	6	12	5	11	6	9	7	9	22.2066	35.6674	29.9727	4.78214	5.62011	12.722	5.33296	10.0898	6.34403	8.20876	7.34053	9.55972	3.79889	0.866894	0.0364709	0.622802
593	A0A287B7T0|A0A287B7T0_PIG	Tetraspanin OS=Sus scrofa OX=9823 GN=TSPAN8 PE=3 SV=1	Carbamidomethylation; CAMthiopropanoyl-pei	28908	267.03	15	15	7	5	25	26	17	24	17	21	21	18	10	31	7.40219	4.69308	25.8385	24.8671	15.9237	25.4441	18.1321	19.2624	22.2041	16.4175	10.4865	32.9279	0.572717	0.996101	0.213227	0.990353
492	I3LTC6|I3LTC6_PIG	Inositol-1-monophosphatase OS=Sus scrofa OX=9823 GN=IMPA1 PE=3 SV=2	Carbamidomethylation; Acetylation (Protein N-term); CAMthiopropanoyl-pei	30205	266.71	28	28	32	43	19	37	29	4	36	25	12	34	24	6	33.8386	40.3605	19.6373	35.3878	27.1639	4.24068	38.3973	22.9314	12.6881	31.0109	25.1675	6.37314	1.4049	1.18329	0.232257	0.336182
1108	I3LFR2|I3LFR2_PIG	Cullin 5 OS=Sus scrofa OX=9823 GN=CUL5 PE=1 SV=1	Carbamidomethylation	90955	266.49	33	33	23	21	18	0	0	3	0	0	1	1	0	0	24.3215	19.7109	18.6038	0	0	3.18051	0	0	1.05734	0.912084	0	0	19.6937	1.15926	0.0163942	0.939942
308	sp|P24020|AQN3_PIG	Carbohydrate-binding protein AQN-3 OS=Sus scrofa OX=9823 PE=1 SV=1	Carbamidomethylation; CAMthiopropanoyl-pei	12885	266.42	21	2	99	115	9	49	53	7	49	59	6	58	56	11	104.688	107.941	9.30188	46.865	49.6443	7.42119	52.263	54.1182	6.34403	52.9009	58.7242	11.6841	2.13538	0.914168	0.170504	0.13702
529	A0A287BPP9|A0A287BPP9_PIG	Proteasome subunit beta OS=Sus scrofa OX=9823 GN=PSMB1 PE=1 SV=1	Carbamidomethylation; Oxidation (M); CAMthiopropanoyl-pei	26330	266.24	17	17	25	41	22	22	24	16	20	23	19	20	24	16	26.4364	38.4832	22.7379	21.0414	22.4805	16.9627	21.3318	21.0969	20.0894	18.2417	25.1675	16.9951	1.44925	1.035	0.121	0.795714
695	F1SPA2|F1SPA2_PIG	Uncharacterized protein OS=Sus scrofa OX=9823 GN=C13H3orf30 PE=1 SV=2	CAMthiopropanoyl-pei	52684	266.15	25	25	8	7	13	17	24	15	11	20	15	13	16	13	8.45964	6.57031	13.436	16.2593	22.4805	15.9026	11.7325	18.3452	15.8601	11.8571	16.7783	13.8085	0.520952	1.08232	0.155231	0.219505
814	A0A287B6J6|A0A287B6J6_PIG	Heat shock protein family A (Hsp70) member 4 OS=Sus scrofa OX=9823 GN=HSPA4 PE=1 SV=1	Carbamidomethylation; CAMthiopropanoyl-pei	95424	266.04	28	25	15	19	22	8	11	8	4	14	12	10	7	8	15.8618	17.8337	22.7379	7.65143	10.3035	8.48136	4.26637	12.8416	12.6881	9.12084	7.34053	8.49753	2.13469	1.1938	0.0427975	0.669467
775	F1SLV1|F1SLV1_PIG	Leucine rich repeat containing 23 OS=Sus scrofa OX=9823 GN=LRRC23 PE=4 SV=2	Carbamidomethylation; CAMthiopropanoyl-pei	39586	266.03	26	26	7	3	6	14	13	20	8	10	20	16	9	23	7.40219	2.81585	6.20125	13.39	12.1769	21.2034	8.53274	9.17258	21.1468	14.5933	9.43782	24.4304	0.351062	0.80171	0.061398	0.195714
669	F1S342|F1S342_PIG	Membrane cofactor protein OS=Sus scrofa OX=9823 PE=4 SV=3	Carbamidomethylation; CAMthiopropanoyl-pei	36005	265.73	18	18	6	10	23	15	6	24	9	15	29	13	8	26	6.34473	9.38616	23.7715	14.3464	5.62011	25.4441	9.59933	13.7589	30.6628	11.8571	8.38917	27.617	0.869892	1.12865	0.621002	0.459146
525	sp|P00336|LDHB_PIG	L-lactate dehydrogenase B chain OS=Sus scrofa OX=9823 GN=LDHB PE=1 SV=3	Carbamidomethylation; CAMthiopropanoyl-pei	36612	265.71	21	11	23	22	14	24	38	22	23	33	15	25	19	17	24.3215	20.6495	14.4696	22.9543	35.5941	23.3237	24.5316	30.2695	15.8601	22.8021	19.9243	18.0572	0.726018	1.1625	0.256735	0.467844
686	F1STD5|F1STD5_PIG	ARP1 actin related protein 1 homolog B OS=Sus scrofa OX=9823 GN=ACTR1B PE=1 SV=3	Carbamidomethylation; Acetylation (Protein N-term); CAMthiopropanoyl-pei	42161	265.29	19	5	14	24	21	10	11	21	11	12	16	11	10	18	14.8044	22.5268	21.7044	9.56428	10.3035	22.2636	11.7325	11.0071	16.9174	10.0329	10.4865	19.1194	1.40122	1.00046	0.266793	0.996287
564	F1S179|F1S179_PIG	Thiosulfate sulfurtransferase like domain containing 1 OS=Sus scrofa OX=9823 GN=TSTD1 PE=1 SV=3	Carbamidomethylation; Oxidation (M); CAMthiopropanoyl-pei	14953	264.73	15	15	18	15	15	21	32	19	14	24	18	14	29	18	19.0342	14.0792	15.5031	20.085	29.9739	20.1432	14.9323	22.0142	19.0321	12.7692	30.4108	19.1194	0.692522	0.898542	0.248863	0.579144
737	A0A287A3T5|A0A287A3T5_PIG	Uncharacterized protein OS=Sus scrofa OX=9823 GN=LOC110257910 PE=1 SV=1	Carbamidomethylation; CAMthiopropanoyl-pei	118175	264.67	26	11	22	29	25	12	10	7	6	16	7	13	9	4	23.264	27.2199	25.8385	11.4771	9.36686	7.42119	6.39955	14.6761	7.40137	11.8571	9.43782	4.24876	2.70023	1.11484	0.0171044	0.793348
750	I3LAB6|I3LAB6_PIG	Proteasome subunit alpha type OS=Sus scrofa OX=9823 GN=PSMA2 PE=1 SV=1	Carbamidomethylation; CAMthiopropanoyl-pei	25899	264.61	20	20	19	32	19	9	10	11	7	14	9	11	8	9	20.0917	30.0357	19.6373	8.60786	9.36686	11.6619	7.46614	12.8416	9.51605	10.0329	8.38917	9.55972	2.354	1.06583	0.0715618	0.793079
911	sp|A5D9M6|BAG6_PIG	Large proline-rich protein BAG6 OS=Sus scrofa OX=9823 GN=BAG6 PE=2 SV=1	Carbamidomethylation; Oxidation (M); Acetylation (Protein N-term); CAMthiopropanoyl-pei	118627	264.46	26	26	14	20	21	1	3	15	5	4	10	4	3	9	14.8044	18.7723	21.7044	0.956428	2.81006	15.9026	5.33296	3.66903	10.5734	3.64834	3.14594	9.55972	2.81056	1.19698	0.061756	0.0858266
732	F1SKY2|F1SKY2_PIG	Nitrilase family member 2 OS=Sus scrofa OX=9823 GN=NIT2 PE=1 SV=3	Carbamidomethylation; CAMthiopropanoyl-pei	31192	264.1	24	24	5	9	10	13	18	12	11	19	15	15	19	16	5.28728	8.44754	10.3354	12.4336	16.8603	12.722	11.7325	17.4279	15.8601	13.6813	19.9243	16.9951	0.572883	0.889723	0.082564	0.0423599
458	sp|Q29077|ODFP1_PIG	Outer dense fiber protein 1 OS=Sus scrofa OX=9823 GN=ODF1 PE=2 SV=1	Carbamidomethylation; Acetylation (Protein N-term); CAMthiopropanoyl-pei	29526	264.08	28	28	17	71	17	15	55	6	16	41	22	23	46	13	17.9767	66.6417	17.5702	14.3464	51.5177	6.36102	17.0655	37.6076	23.2615	20.9779	48.2377	13.8085	1.41486	0.938697	0.0976653	0.800826
785	F1SKF9|F1SKF9_PIG	Dynactin subunit 2 OS=Sus scrofa OX=9823 GN=DCTN2 PE=1 SV=3	Carbamidomethylation; CAMthiopropanoyl-pei	44649	263.44	21	21	18	23	23	10	7	9	8	12	9	12	7	10	19.0342	21.5882	23.7715	9.56428	6.5568	9.54153	8.53274	11.0071	9.51605	10.945	7.34053	10.6219	2.50925	1.00513	0.0175995	0.981065
729	F2Z5K2|F2Z5K2_PIG	Proteasome subunit alpha type OS=Sus scrofa OX=9823 GN=PSMA5 PE=1 SV=1	Carbamidomethylation; CAMthiopropanoyl-pei	26411	263.03	19	19	13	20	24	11	12	15	6	13	13	12	9	15	13.7469	18.7723	24.805	10.5207	11.2402	15.9026	6.39955	11.9244	13.7454	10.945	9.43782	15.9329	1.52201	0.88307	0.0618394	0.564071
792	F1SIX3|F1SIX3_PIG	UTP--glucose-1-phosphate uridylyltransferase OS=Sus scrofa OX=9823 GN=UGP2 PE=1 SV=3	Carbamidomethylation; Acetylation (Protein N-term); CAMthiopropanoyl-pei	55680	262.97	29	29	20	26	22	6	9	12	4	13	9	9	2	13	21.1491	24.404	22.7379	5.73857	8.43017	12.722	4.26637	11.9244	9.51605	8.20876	2.09729	13.8085	2.53957	1.06603	0.018416	0.91954
902	A0A287AHF9|A0A287AHF9_PIG	Glutamic-oxaloacetic transaminase 1 like 1 OS=Sus scrofa OX=9823 GN=GOT1L1 PE=4 SV=1	Carbamidomethylation; CAMthiopropanoyl-pei	45668	262.22	20	20	6	9	15	6	10	10	8	9	9	15	8	8	6.34473	8.44754	15.5031	5.73857	9.36686	10.6017	8.53274	8.25532	9.51605	13.6813	8.38917	8.49753	1.17848	0.860512	0.472681	0.531098
745	E7EBY5|E7EBY5_PIG	MACRO domain containing protein 1 OS=Sus scrofa OX=9823 GN=MACROD1 PE=1 SV=1	Carbamidomethylation; CAMthiopropanoyl-pei	35170	262.08	23	1	6	8	22	5	17	17	9	13	19	14	10	18	6.34473	7.50893	22.7379	4.78214	15.9237	18.0229	9.59933	11.9244	20.0894	12.7692	10.4865	19.1194	0.944818	0.982019	0.873727	0.878252
634	A0A287B5J3|A0A287B5J3_PIG	Dynein axonemal light chain 1 OS=Sus scrofa OX=9823 GN=DNAL1 PE=4 SV=1	Carbamidomethylation; CAMthiopropanoyl-pei	21580	262.02	18	18	15	9	18	21	15	17	21	14	18	17	12	23	15.8618	8.44754	18.6038	20.085	14.0503	18.0229	22.3984	12.8416	19.0321	15.5054	12.5838	24.4304	0.82275	1.03337	0.241826	0.884481
753	F1RL08|F1RL08_PIG	Tektin 5 OS=Sus scrofa OX=9823 GN=TEKT5 PE=4 SV=2	Carbamidomethylation; Acetylation (Protein N-term); CAMthiopropanoyl-pei	56664	261.99	25	25	7	25	5	15	31	4	13	15	6	15	16	5	7.40219	23.4654	5.16771	14.3464	29.0373	4.24068	13.8657	13.7589	6.34403	13.6813	16.7783	5.31095	0.756657	0.949624	0.252524	0.674545
746	A0A286ZRX4|A0A286ZRX4_PIG	Uncharacterized protein OS=Sus scrofa OX=9823 GN=MACROD1 PE=1 SV=1	Carbamidomethylation; CAMthiopropanoyl-pei	36263	261.94	23	1	6	8	22	5	17	17	9	13	19	13	11	18	6.34473	7.50893	22.7379	4.78214	15.9237	18.0229	9.59933	11.9244	20.0894	11.8571	11.5351	19.1194	0.944818	0.978864	0.873727	0.79149
664	M3TYQ4|M3TYQ4_PIG	EFR3-like A OS=Sus scrofa OX=9823 GN=EFR3A PE=2 SV=1	Carbamidomethylation; CAMthiopropanoyl-pei	92852	261.84	29	29	13	10	27	13	16	13	18	17	21	17	9	12	13.7469	9.38616	27.9056	12.4336	14.987	13.7822	19.1987	15.5934	22.2041	15.5054	9.43782	12.7463	1.23872	1.51225	0.627622	0.061218
580	D0G773|D0G773_PIG	Isovaleryl Coenzyme A dehydrogenase OS=Sus scrofa OX=9823 GN=IVD PE=2 SV=1	Carbamidomethylation; Oxidation (M)	46680	261.51	16	3	10	9	10	24	20	16	15	25	23	24	33	20	10.5746	8.44754	10.3354	22.9543	18.7337	16.9627	15.9989	22.9314	24.3188	21.89	34.6053	21.2438	0.500548	0.813607	0.0283803	0.377209
674	F1SBA5|F1SBA5_PIG	Proteasome subunit alpha type OS=Sus scrofa OX=9823 GN=PSMA8 PE=3 SV=1	Carbamidomethylation; CAMthiopropanoyl-pei	27928	261.38	20	12	20	26	16	18	16	13	16	21	8	15	9	5	21.1491	24.404	16.5367	17.2157	14.987	13.7822	17.0655	19.2624	8.45871	13.6813	9.43782	5.31095	1.35022	1.57533	0.120381	0.130231
508	A0A287AFZ3|A0A287AFZ3_PIG	Protein kinase cAMP-dependent type I regulatory subunit beta OS=Sus scrofa OX=9823 GN=PRKAR1B PE=4 SV=1	Carbamidomethylation; Acetylation (Protein N-term); CAMthiopropanoyl-pei	45931	261.37	30	22	32	36	23	22	22	16	23	25	22	36	23	12	33.8386	33.7902	23.7715	21.0414	20.6071	16.9627	24.5316	22.9314	23.2615	32.835	24.1189	12.7463	1.55943	1.0147	0.0338445	0.956033
939	F1SKP4|F1SKP4_PIG	Phospholipase A2 group VI OS=Sus scrofa OX=9823 GN=PLA2G6 PE=1 SV=3	Carbamidomethylation; CAMthiopropanoyl-pei	89753	260.84	31	31	10	31	15	3	5	2	7	5	5	13	6	1	10.5746	29.0971	15.5031	2.86929	4.68343	2.12034	7.46614	4.58629	5.28669	11.8571	6.29188	1.06219	5.70397	0.902555	0.0906003	0.829184
766	F1S5M0|F1S5M0_PIG	ATPase H+ transporting V1 subunit E2 OS=Sus scrofa OX=9823 GN=ATP6V1E2 PE=3 SV=1	Carbamidomethylation; Acetylation (Protein N-term); CAMthiopropanoyl-pei	26081	260.82	25	19	17	17	19	9	11	16	7	12	14	11	5	13	17.9767	15.9565	19.6373	8.60786	10.3035	16.9627	7.46614	11.0071	14.8027	10.0329	5.24323	13.8085	1.49329	1.14411	0.0929759	0.62115
670	sp|Q9GJT2|ESTD_PIG	S-formylglutathione hydrolase OS=Sus scrofa OX=9823 GN=ESD PE=2 SV=1	Carbamidomethylation; CAMthiopropanoyl-pei	31482	260.7	19	19	15	30	18	17	18	5	17	20	7	22	12	5	15.8618	28.1585	18.6038	16.2593	16.8603	5.30085	18.1321	18.3452	7.40137	20.0658	12.5838	5.31095	1.62997	1.1559	0.199556	0.46835
619	A0A287A6V6|A0A287A6V6_PIG	Single stranded DNA binding protein 1 OS=Sus scrofa OX=9823 GN=SSBP1 PE=1 SV=1	Oxidation (M); CAMthiopropanoyl-pei	17136	260.29	20	20	11	14	14	20	18	19	12	25	17	14	24	20	11.632	13.1406	14.4696	19.1286	16.8603	20.1432	12.7991	22.9314	17.9748	12.7692	25.1675	21.2438	0.699104	0.907483	0.0355301	0.201894
359	A0A287BNR6|A0A287BNR6_PIG	Defensin beta 136 OS=Sus scrofa OX=9823 GN=DEFB136 PE=4 SV=1	Carbamidomethylation; CAMthiopropanoyl-pei	8485	260.26	18	18	12	21	91	11	34	71	14	32	78	16	10	81	12.6895	19.7109	94.0523	10.5207	31.8473	75.2721	14.9323	29.3523	82.4724	14.5933	10.4865	86.0375	1.07491	1.14075	0.77352	0.529775
886	F1SQZ1|F1SQZ1_PIG	F-actin-capping protein subunit alpha OS=Sus scrofa OX=9823 GN=CAPZA3 PE=3 SV=1	Carbamidomethylation; CAMthiopropanoyl-pei	34878	259.96	21	21	5	9	16	10	13	6	13	9	10	10	12	6	5.28728	8.44754	16.5367	9.56428	12.1769	6.36102	13.8657	8.25532	10.5734	9.12084	12.5838	6.37314	1.07719	1.16442	0.892504	0.65267
853	F1S3J0|F1S3J0_PIG	Uncharacterized protein OS=Sus scrofa OX=9823 GN=ACOT6 PE=1 SV=2	Carbamidomethylation; CAMthiopropanoyl-pei	46580	259.72	22	1	2	5	4	12	13	14	9	13	17	8	20	10	2.11491	4.69308	4.13417	11.4771	12.1769	14.8424	9.59933	11.9244	17.9748	7.29667	20.9729	10.6219	0.284238	1.01561	0.0102051	0.970516
649	F1RH52|F1RH52_PIG	IZUMO family member 2 OS=Sus scrofa OX=9823 GN=IZUMO2 PE=4 SV=2	Carbamidomethylation; Oxidation (M); CAMthiopropanoyl-pei	23277	259.68	21	21	3	2	19	19	19	21	13	19	27	19	17	16	3.17237	1.87723	19.6373	18.1721	17.797	22.2636	13.8657	17.4279	28.5481	17.3296	17.827	16.9951	0.423935	1.14746	0.120857	0.632089
608	A0A286ZRL1|A0A286ZRL1_PIG	ATP-dependent Clp protease proteolytic subunit OS=Sus scrofa OX=9823 GN=CLPP PE=1 SV=1	Carbamidomethylation; Oxidation (M); CAMthiopropanoyl-pei	29826	259.58	20	20	9	10	17	23	21	21	12	22	22	20	14	21	9.5171	9.38616	17.5702	21.9979	19.6704	22.2636	12.7991	20.1797	23.2615	18.2417	14.6811	22.306	0.570506	1.01831	0.0585667	0.925087
767	F1S8D4|F1S8D4_PIG	WD repeat domain 77 OS=Sus scrofa OX=9823 GN=WDR77 PE=1 SV=3	Carbamidomethylation	36975	259.34	21	21	30	35	31	1	9	11	3	8	8	3	4	8	31.7237	32.8515	32.0398	0.956428	8.43017	11.6619	3.19978	7.33806	8.45871	2.73625	4.19459	8.49753	4.59012	1.23127	0.0141047	0.351704
968	I3LJL2|I3LJL2_PIG	von Willebrand factor A domain containing 8 OS=Sus scrofa OX=9823 GN=VWA8 PE=1 SV=2	Carbamidomethylation	205126	259.33	33	33	6	10	18	7	7	6	3	12	10	6	5	6	6.34473	9.38616	18.6038	6.695	6.5568	6.36102	3.19978	11.0071	10.5734	5.4725	5.24323	6.37314	1.75062	1.45008	0.323831	0.406753
718	A0A287BHC0|A0A287BHC0_PIG	Uncharacterized protein OS=Sus scrofa OX=9823 PE=4 SV=1	Carbamidomethylation; CAMthiopropanoyl-pei	43631	259.32	26	26	10	5	11	20	17	15	15	14	15	21	8	16	10.5746	4.69308	11.369	19.1286	15.9237	15.9026	15.9989	12.8416	15.8601	19.1538	8.38917	16.9951	0.52275	1.00365	0.0530942	0.983159
786	F1RYX0|F1RYX0_PIG	Methylenetetrahydrofolate dehydrogenase (NADP+ dependent) 2 like OS=Sus scrofa OX=9823 GN=MTHFD2L PE=3 SV=3	Carbamidomethylation	34738	259.02	18	18	7	7	14	11	13	14	9	18	14	12	16	13	7.40219	6.57031	14.4696	10.5207	12.1769	14.8424	9.59933	16.5106	14.8027	10.945	16.7783	13.8085	0.757647	0.985093	0.182635	0.789043
520	F1SN46|F1SN46_PIG	Chromosome 15 open reading frame 48 OS=Sus scrofa OX=9823 GN=C15orf48 PE=1 SV=1	Oxidation (M); Acetylation (Protein N-term); CAMthiopropanoyl-pei	9631	258.99	15	15	15	17	17	32	24	26	28	24	17	37	28	14	15.8618	15.9565	17.5702	30.6057	22.4805	27.5644	29.8646	22.0142	17.9748	33.7471	29.3621	14.8707	0.612376	0.895789	0.0484987	0.471135
894	A0A287AR05|A0A287AR05_PIG	Succinate-semialdehyde dehydrogenase OS=Sus scrofa OX=9823 GN=ALDH5A1 PE=1 SV=1	Carbamidomethylation; Oxidation (M)	57413	258.89	25	25	7	14	13	7	10	9	3	14	9	8	10	12	7.40219	13.1406	13.436	6.695	9.36686	9.54153	3.19978	12.8416	9.51605	7.29667	10.4865	12.7463	1.32712	0.837141	0.115801	0.498513
707	A0A287BBS8|A0A287BBS8_PIG	Insulin degrading enzyme OS=Sus scrofa OX=9823 GN=IDE PE=1 SV=1	Carbamidomethylation; CAMthiopropanoyl-pei	117993	258.87	40	40	23	27	29	13	8	6	11	6	12	19	7	8	24.3215	25.3426	29.9727	12.4336	7.49349	6.36102	11.7325	5.50355	12.6881	17.3296	7.34053	8.49753	3.02939	0.902208	0.034367	0.740963
639	F1RRY6|F1RRY6_PIG	Prostaglandin E synthase 2 OS=Sus scrofa OX=9823 GN=PTGES2 PE=1 SV=3	Carbamidomethylation; Oxidation (M); CAMthiopropanoyl-pei	41796	258.81	20	20	17	23	16	14	19	16	11	23	16	16	13	14	17.9767	21.5882	16.5367	13.39	17.797	16.9627	11.7325	21.0969	16.9174	14.5933	13.6324	14.8707	1.16515	1.15432	0.230467	0.534693
935	I3LPP4|I3LPP4_PIG	Chromosome segregation 1 like OS=Sus scrofa OX=9823 GN=CSE1L PE=1 SV=2	Carbamidomethylation; Oxidation (M); Acetylation (Protein N-term)	110649	258.71	21	21	15	23	19	3	6	4	5	10	6	3	6	3	15.8618	21.5882	19.6373	2.86929	5.62011	4.24068	5.33296	9.17258	6.34403	2.73625	6.29188	3.18657	4.48444	1.70692	0.00378003	0.00314818
647	A0A287AI67|A0A287AI67_PIG	Uncharacterized protein OS=Sus scrofa OX=9823 GN=DNAJA4 PE=1 SV=1	Carbamidomethylation; CAMthiopropanoyl-pei	47860	258.58	30	23	27	33	22	14	12	4	14	16	7	26	13	6	28.5513	30.9743	22.7379	13.39	11.2402	4.24068	14.9323	14.6761	7.40137	23.7142	13.6324	6.37314	2.84936	0.846524	0.00583614	0.56488
644	A0A287AP52|A0A287AP52_PIG	F-actin-capping protein subunit beta OS=Sus scrofa OX=9823 GN=CAPZB PE=1 SV=1	Carbamidomethylation; CAMthiopropanoyl-pei	34446	258.22	21	1	12	17	11	17	27	13	17	19	8	28	18	10	12.6895	15.9565	11.369	16.2593	25.2905	13.7822	18.1321	17.4279	8.45871	25.5384	18.8756	10.6219	0.723178	0.799817	0.139808	0.189746
880	B0LY43|B0LY43_PIG	Monocarboxylic acid transporter 1 (Fragment) OS=Sus scrofa OX=9823 PE=2 SV=1	Carbamidomethylation; CAMthiopropanoyl-pei	34223	257.98	22	12	5	2	19	4	7	23	1	7	26	3	2	22	5.28728	1.87723	19.6373	3.82571	6.5568	24.3839	1.06659	6.42081	27.4908	2.73625	2.09729	23.3682	0.77091	1.24029	0.326131	0.369268
595	F1SSR4|F1SSR4_PIG	Uncharacterized protein OS=Sus scrofa OX=9823 GN=IVD PE=1 SV=2	Carbamidomethylation; Oxidation (M)	53738	257.77	14	1	9	9	10	23	18	16	15	24	23	23	30	20	9.5171	8.44754	10.3354	21.9979	16.8603	16.9627	15.9989	22.0142	24.3188	20.9779	31.4594	21.2438	0.506979	0.845968	0.0338482	0.410278
781	A0A287BKH5|A0A287BKH5_PIG	Calcium-transporting ATPase OS=Sus scrofa OX=9823 GN=ATP2B3 PE=1 SV=1	Carbamidomethylation; Oxidation (M); Acetylation (Protein N-term); CAMthiopropanoyl-pei	130943	257.7	19	2	11	9	18	11	12	14	6	11	18	14	7	17	11.632	8.44754	18.6038	10.5207	11.2402	14.8424	6.39955	10.0898	19.0321	12.7692	7.34053	18.0572	1.05682	0.930687	0.750585	0.781987
687	A0A287ACH8|A0A287ACH8_PIG	SCO1 cytochrome c oxidase assembly protein OS=Sus scrofa OX=9823 GN=SCO1 PE=1 SV=1	Carbamidomethylation; Acetylation (Protein N-term); CAMthiopropanoyl-pei	33540	257.54	21	21	6	4	12	15	22	20	11	24	21	14	12	18	6.34473	3.75446	12.4025	14.3464	20.6071	21.2034	11.7325	22.0142	22.2041	12.7692	12.5838	19.1194	0.400693	1.2581	0.0580126	0.335705
566	A0A286ZXT4|A0A286ZXT4_PIG	Uncharacterized protein OS=Sus scrofa OX=9823 PE=4 SV=1	Carbamidomethylation; Acetylation (Protein N-term); CAMthiopropanoyl-pei	36893	257.51	20	20	18	14	6	31	32	6	29	32	6	27	32	3	19.0342	13.1406	6.20125	29.6493	29.9739	6.36102	30.9312	29.3523	6.34403	24.6263	33.5567	3.18657	0.581594	1.08568	0.199073	0.630233
691	A0A286ZN52|A0A286ZN52_PIG	Proteasome subunit beta OS=Sus scrofa OX=9823 GN=PSMB3 PE=1 SV=1	Carbamidomethylation; Acetylation (Protein N-term); CAMthiopropanoyl-pei	23008	257.35	19	19	22	26	16	11	17	11	12	17	10	12	12	9	23.264	24.404	16.5367	10.5207	15.9237	11.6619	12.7991	15.5934	10.5734	10.945	12.5838	9.55972	1.68489	1.17763	0.0620411	0.0772443
996	sp|A1XQU1|PSB7_PIG	Proteasome subunit beta type-7 OS=Sus scrofa OX=9823 GN=PSMB7 PE=2 SV=2	Carbamidomethylation; CAMthiopropanoyl-pei	29980	257.31	15	15	11	12	10	5	5	9	7	7	5	7	4	7	11.632	11.2634	10.3354	4.78214	4.68343	9.54153	7.46614	6.42081	5.28669	6.38459	4.19459	7.43534	1.74834	1.06434	0.138416	0.795817
812	B0LY42|B0LY42_PIG	CD147 OS=Sus scrofa OX=9823 GN=BSG PE=1 SV=1	Carbamidomethylation; CAMthiopropanoyl-pei	29421	257.04	20	20	9	9	27	4	9	21	4	9	19	8	5	15	9.5171	8.44754	27.9056	3.82571	8.43017	22.2636	4.26637	8.25532	20.0894	7.29667	5.24323	15.9329	1.32882	1.14534	0.182262	0.599175
756	A0A286ZJD8|A0A286ZJD8_PIG	Dipeptidyl peptidase 7 OS=Sus scrofa OX=9823 GN=DPP7 PE=1 SV=1	Carbamidomethylation; CAMthiopropanoyl-pei	55563	256.92	16	14	5	12	18	11	10	11	8	17	14	12	24	15	5.28728	11.2634	18.6038	10.5207	9.36686	11.6619	8.53274	15.5934	14.8027	10.945	25.1675	15.9329	1.11426	0.747979	0.766091	0.237979
690	A0A287A1W9|A0A287A1W9_PIG	Uncharacterized protein OS=Sus scrofa OX=9823 PE=4 SV=1	CAMthiopropanoyl-pei	87940	256.88	20	20	15	17	6	19	21	12	11	18	5	18	23	10	15.8618	15.9565	6.20125	18.1721	19.6704	12.722	11.7325	16.5106	5.28669	16.4175	24.1189	10.6219	0.751901	0.655414	0.0775578	0.0219944
816	A0A286ZYC3|A0A286ZYC3_PIG	Beta-hexosaminidase OS=Sus scrofa OX=9823 GN=HEXB PE=1 SV=1	Carbamidomethylation; CAMthiopropanoyl-pei	59710	256.78	26	26	24	27	21	5	5	9	2	6	9	5	8	17	25.3789	25.3426	21.7044	4.78214	4.68343	9.54153	2.13318	5.50355	9.51605	4.56042	8.38917	18.0572	3.81047	0.553193	0.0242049	0.143294
300	sp|P0CG68|UBC_PIG	Polyubiquitin-C OS=Sus scrofa OX=9823 GN=UBC PE=2 SV=1	Acetylation (Protein N-term); CAMthiopropanoyl-pei	59993	256.66	22	15	65	78	34	52	45	26	54	62	37	65	34	32	68.7346	73.212	35.1404	49.7343	42.1509	27.5644	57.596	56.87	39.1215	59.2855	35.654	33.9901	1.48253	1.19125	0.105251	0.349735
824	D2D0E6|D2D0E6_PIG	Malonyl-CoA decarboxylase OS=Sus scrofa OX=9823 GN=MLYCD PE=4 SV=1	Carbamidomethylation	55658	256.48	23	23	18	16	14	9	10	7	10	14	7	12	10	9	19.0342	15.0179	14.4696	8.60786	9.36686	7.42119	10.6659	12.8416	7.40137	10.945	10.4865	9.55972	1.91061	0.997345	0.0321901	0.985184
831	sp|Q710C4|SAHH_PIG	Adenosylhomocysteinase OS=Sus scrofa OX=9823 GN=AHCY PE=3 SV=3	Carbamidomethylation; CAMthiopropanoyl-pei	47694	256.37	25	25	14	21	17	10	11	3	12	11	6	18	9	1	14.8044	19.7109	17.5702	9.56428	10.3035	3.18051	12.7991	10.0898	6.34403	16.4175	9.43782	1.06219	2.25984	1.08602	0.0672217	0.792274
841	A0A1P8VJR2|A0A1P8VJR2_PIG	Aminopeptidase OS=Sus scrofa OX=9823 GN=APN PE=2 SV=1	Carbamidomethylation	108830	256.31	27	27	22	28	12	4	15	7	1	12	8	6	7	7	23.264	26.2812	12.4025	3.82571	14.0503	7.42119	1.06659	11.0071	8.45871	5.4725	7.34053	7.43534	2.4488	1.01403	0.0995713	0.971837
696	A0A286ZU64|A0A286ZU64_PIG	F-actin-capping protein subunit beta OS=Sus scrofa OX=9823 GN=CAPZB PE=1 SV=1	Carbamidomethylation; CAMthiopropanoyl-pei	31154	256.22	21	1	11	13	11	15	23	12	15	16	7	27	15	8	11.632	12.202	11.369	14.3464	21.5438	12.722	15.9989	14.6761	7.40137	24.6263	15.7297	8.49753	0.724159	0.779399	0.211769	0.289733
654	A0A287ABL1|A0A287ABL1_PIG	Solute carrier family 44 member 5 OS=Sus scrofa OX=9823 GN=SLC44A5 PE=3 SV=1	Carbamidomethylation; Oxidation (M); CAMthiopropanoyl-pei	77350	255.81	20	1	17	11	10	21	24	12	14	25	15	19	13	11	17.9767	10.3248	10.3354	20.085	22.4805	12.722	14.9323	22.9314	15.8601	17.3296	13.6324	11.6841	0.698837	1.25976	0.234976	0.389242
877	F1RQ56|F1RQ56_PIG	Uncharacterized protein OS=Sus scrofa OX=9823 GN=C7H6orf10 PE=4 SV=3	CAMthiopropanoyl-pei	54481	255.44	22	22	2	9	15	6	6	22	3	8	22	16	1	11	2.11491	8.44754	15.5031	5.73857	5.62011	23.3237	3.19978	7.33806	23.2615	14.5933	1.04865	11.6841	0.75155	1.23689	0.45157	0.785441
769	A9Y007|A9Y007_PIG	Aquaporin 7 OS=Sus scrofa OX=9823 GN=AQP7 PE=1 SV=1	Oxidation (M); CAMthiopropanoyl-pei	35885	255.41	20	20	8	6	26	9	13	19	6	1	22	13	7	20	8.45964	5.63169	26.8721	8.60786	12.1769	20.1432	6.39955	0.917258	23.2615	11.8571	7.34053	21.2438	1.00087	0.756112	0.997822	0.342954
943	F2Z5J1|F2Z5J1_PIG	Uncharacterized protein OS=Sus scrofa OX=9823 GN=PSMC1 PE=1 SV=1	Carbamidomethylation; Oxidation (M); Acetylation (Protein N-term); CAMthiopropanoyl-pei	49185	255.25	26	22	12	22	27	4	6	4	3	4	6	4	3	7	12.6895	20.6495	27.9056	3.82571	5.62011	4.24068	3.19978	3.66903	6.34403	3.64834	3.14594	7.43534	4.47482	0.928545	0.0661293	0.545164
852	F1S0C1|F1S0C1_PIG	S-(hydroxymethyl)glutathione dehydrogenase OS=Sus scrofa OX=9823 GN=ADH5 PE=3 SV=2	Carbamidomethylation; CAMthiopropanoyl-pei	40871	255.25	21	21	20	23	20	12	5	7	8	10	4	9	6	3	21.1491	21.5882	20.6708	11.4771	4.68343	7.42119	8.53274	9.17258	4.22935	8.20876	6.29188	3.18657	2.68886	1.24014	0.0238553	0.203991
827	F1RGC9|F1RGC9_PIG	Proteasome 26S subunit non-ATPase 13 OS=Sus scrofa OX=9823 GN=PSMD13 PE=1 SV=1	Carbamidomethylation	42867	255.23	21	21	13	21	16	13	8	11	8	9	11	9	7	8	13.7469	19.7109	16.5367	12.4336	7.49349	11.6619	8.53274	8.25532	11.6307	8.20876	7.34053	8.49753	1.58266	1.18181	0.19615	0.230451
698	A0A286ZXU8|A0A286ZXU8_PIG	LanC like 1 OS=Sus scrofa OX=9823 GN=LANCL1 PE=1 SV=1	Carbamidomethylation; CAMthiopropanoyl-pei	45515	255.18	23	23	10	11	7	14	18	10	15	18	15	15	25	13	10.5746	10.3248	7.23479	13.39	16.8603	10.6017	15.9989	16.5106	15.8601	13.6813	26.2162	13.8085	0.688683	0.900638	0.0672998	0.697568
741	A0A286ZTU0|A0A286ZTU0_PIG	Nucleoporin 54 OS=Sus scrofa OX=9823 GN=NUP54 PE=1 SV=1	Carbamidomethylation; Acetylation (Protein N-term); CAMthiopropanoyl-pei	55996	255.06	29	29	18	17	9	12	15	4	16	23	4	22	13	6	19.0342	15.9565	9.30188	11.4771	14.0503	4.24068	17.0655	21.0969	4.22935	20.0658	13.6324	6.37314	1.48792	1.05791	0.0976264	0.839093
581	A0A287BFZ1|A0A287BFZ1_PIG	Chromosome 1 open reading frame 194 OS=Sus scrofa OX=9823 GN=C1orf194 PE=4 SV=1	Carbamidomethylation; CAMthiopropanoyl-pei	19276	254.96	23	23	11	12	5	36	30	16	25	28	10	26	21	10	11.632	11.2634	5.16771	34.4314	28.1006	16.9627	26.6648	25.6832	10.5734	23.7142	22.0216	10.6219	0.353019	1.11647	0.0327343	0.194184
870	F1RLB6|F1RLB6_PIG	NSF attachment protein alpha OS=Sus scrofa OX=9823 GN=NAPA PE=1 SV=2	Carbamidomethylation; Acetylation (Protein N-term); CAMthiopropanoyl-pei	33292	254.96	20	20	7	13	16	6	10	16	3	9	14	6	7	16	7.40219	12.202	16.5367	5.73857	9.36686	16.9627	3.19978	8.25532	14.8027	5.4725	7.34053	16.9951	1.127	0.880897	0.290619	0.376527
836	A0A287BLJ2|A0A287BLJ2_PIG	Glutaryl-CoA dehydrogenase mitochondrial OS=Sus scrofa OX=9823 GN=GCDH PE=3 SV=1	Carbamidomethylation	48402	254.93	16	16	8	5	9	14	14	11	8	18	12	10	12	10	8.45964	4.69308	9.30188	13.39	13.1136	11.6619	8.53274	16.5106	12.6881	9.12084	12.5838	10.6219	0.588349	1.1672	0.0964636	0.30284
605	A0A287BIV4|A0A287BIV4_PIG	Proteasome subunit alpha type OS=Sus scrofa OX=9823 GN=PSMA4 PE=1 SV=1	Carbamidomethylation; CAMthiopropanoyl-pei	29484	254.84	16	3	25	31	15	15	22	14	14	19	14	14	22	10	26.4364	29.0971	15.5031	14.3464	20.6071	14.8424	14.9323	17.4279	14.8027	12.7692	23.0702	10.6219	1.42656	1.0151	0.170722	0.944873
667	F1S9Q9|F1S9Q9_PIG	Solute carrier family 44 member 5 OS=Sus scrofa OX=9823 GN=SLC44A5 PE=3 SV=2	Carbamidomethylation; Oxidation (M); CAMthiopropanoyl-pei	82564	254.49	20	1	17	10	8	21	24	12	14	23	14	18	13	11	17.9767	9.38616	8.26834	20.085	22.4805	12.722	14.9323	21.0969	14.8027	16.4175	13.6324	11.6841	0.644472	1.218	0.188853	0.361375
800	A0A287ASH3|A0A287ASH3_PIG	NGG1 interacting factor 3 like 1 OS=Sus scrofa OX=9823 GN=NIF3L1 PE=1 SV=1	Carbamidomethylation	48992	254.48	21	21	8	11	28	11	8	16	9	12	16	7	6	11	8.45964	10.3248	28.9392	10.5207	7.49349	16.9627	9.59933	11.0071	16.9174	6.38459	6.29188	11.6841	1.36443	1.54035	0.410217	0.0185029
558	F1S2F6|F1S2F6_PIG	Voltage-dependent anion-selective channel protein 2 OS=Sus scrofa OX=9823 GN=VDAC2 PE=4 SV=3	Carbamidomethylation; CAMthiopropanoyl-pei	31605	254.05	17	17	18	27	11	30	32	8	24	25	12	22	25	13	19.0342	25.3426	11.369	28.6929	29.9739	8.48136	25.5982	22.9314	12.6881	20.0658	26.2162	13.8085	0.830191	1.01876	0.406602	0.900349
1039	A0A286ZPG4|A0A286ZPG4_PIG	Filamin B OS=Sus scrofa OX=9823 GN=FLNB PE=1 SV=1	Carbamidomethylation; CAMthiopropanoyl-pei	278931	253.88	30	30	8	5	16	3	2	4	9	5	4	14	5	5	8.45964	4.69308	16.5367	2.86929	1.87337	4.24068	9.59933	4.58629	4.22935	12.7692	5.24323	5.31095	3.30494	0.78955	0.133617	0.169715
881	F1SIE3|F1SIE3_PIG	Coiled-coil domain containing 33 OS=Sus scrofa OX=9823 GN=CCDC33 PE=4 SV=3	Carbamidomethylation; CAMthiopropanoyl-pei	84432	253.59	20	3	5	8	5	15	16	3	13	19	3	16	15	2	5.28728	7.50893	5.16771	14.3464	14.987	3.18051	13.8657	17.4279	3.17202	14.5933	15.7297	2.12438	0.552499	1.0622	0.294897	0.451382
602	I3LBD3|I3LBD3_PIG	Testis specific serine kinase 4 OS=Sus scrofa OX=9823 GN=TSSK4 PE=4 SV=2	Carbamidomethylation; CAMthiopropanoyl-pei	37972	253.57	24	24	16	14	27	18	15	16	19	19	19	23	14	16	16.9193	13.1406	27.9056	17.2157	14.0503	16.9627	20.2652	17.4279	20.0894	20.9779	14.6811	16.9951	1.20189	1.0974	0.488236	0.294773
665	F1SV60|F1SV60_PIG	Tektin 2 OS=Sus scrofa OX=9823 GN=TEKT2 PE=4 SV=1	Carbamidomethylation; Acetylation (Protein N-term); CAMthiopropanoyl-pei	49899	253.45	28	28	13	16	2	22	26	4	22	27	6	28	15	4	13.7469	15.0179	2.06708	21.0414	24.3538	4.24068	23.465	24.766	6.34403	25.5384	15.7297	4.24876	0.62116	1.19901	0.098708	0.449782
723	K7GPJ4|K7GPJ4_PIG	Acyl-CoA thioesterase 9 OS=Sus scrofa OX=9823 GN=ACOT9 PE=1 SV=2	Carbamidomethylation; CAMthiopropanoyl-pei	51305	253.41	24	24	2	2	17	13	8	19	14	9	23	14	12	31	2.11491	1.87723	17.5702	12.4336	7.49349	20.1432	14.9323	8.25532	24.3188	12.7692	12.5838	32.9279	0.538113	0.815129	0.111501	0.370114
719	K7GQK6|K7GQK6_PIG	Casein kinase II subunit beta OS=Sus scrofa OX=9823 GN=CSNK2B PE=1 SV=1	Carbamidomethylation; Oxidation (M); Acetylation (Protein N-term); CAMthiopropanoyl-pei	27024	253.39	18	18	8	7	10	28	23	11	12	18	13	17	12	9	8.45964	6.57031	10.3354	26.78	21.5438	11.6619	12.7991	16.5106	13.7454	15.5054	12.5838	9.55972	0.422857	1.1436	0.156556	0.508104
721	A0A287B1C7|A0A287B1C7_PIG	Prelamin-A/C OS=Sus scrofa OX=9823 GN=LMNA PE=1 SV=1	Carbamidomethylation; CAMthiopropanoyl-pei	65185	253.1	30	2	15	10	5	22	17	5	18	15	5	35	15	4	15.8618	9.38616	5.16771	21.0414	15.9237	5.30085	19.1987	13.7589	5.28669	31.9229	15.7297	4.24876	0.719627	0.736863	0.17982	0.389602
700	I3LDE6|I3LDE6_PIG	Rhophilin associated tail protein 1 like OS=Sus scrofa OX=9823 GN=ROPN1L PE=4 SV=1	Carbamidomethylation; Oxidation (M); CAMthiopropanoyl-pei	24581	253.04	20	19	10	11	5	23	19	8	20	17	8	23	16	12	10.5746	10.3248	5.16771	21.9979	17.797	8.48136	21.3318	15.5934	8.45871	20.9779	16.7783	12.7463	0.539956	0.898646	0.0871455	0.337741
884	A0A286ZJQ4|A0A286ZJQ4_PIG	Microtubule associated protein 1B OS=Sus scrofa OX=9823 GN=MAP1B PE=1 SV=1	Carbamidomethylation; Acetylation (Protein N-term)	268326	253.02	27	27	6	7	10	13	9	10	8	18	8	10	13	7	6.34473	6.57031	10.3354	12.4336	8.43017	10.6017	8.53274	16.5106	8.45871	9.12084	13.6324	7.43534	0.738921	1.10976	0.255676	0.385039
684	A0A287AKZ9|A0A287AKZ9_PIG	V-type proton ATPase subunit G OS=Sus scrofa OX=9823 GN=ATP6V1G1 PE=1 SV=1	Carbamidomethylation; Acetylation (Protein N-term); CAMthiopropanoyl-pei	13724	252.9	15	15	14	19	26	12	15	13	10	13	19	16	9	14	14.8044	17.8337	26.8721	11.4771	14.0503	13.7822	10.6659	11.9244	20.0894	14.5933	9.43782	14.8707	1.51388	1.09711	0.168491	0.687906
930	A0A287BFF4|A0A287BFF4_PIG	Glutaminase OS=Sus scrofa OX=9823 GN=GLS PE=1 SV=1	Carbamidomethylation	73540	252.74	19	19	4	6	15	8	5	12	2	5	20	6	5	16	4.22982	5.63169	15.5031	7.65143	4.68343	12.722	2.13318	4.58629	21.1468	5.4725	5.24323	16.9951	1.01228	1.00561	0.960605	0.983281
1034	F1S086|F1S086_PIG	Solute carrier family 25 (Aspartate/glutamate carrier) member 12 OS=Sus scrofa OX=9823 GN=SLC25A12 PE=1 SV=3	Carbamidomethylation; CAMthiopropanoyl-pei	74769	252.66	21	17	3	2	14	5	5	9	4	3	11	9	5	11	3.17237	1.87723	14.4696	4.78214	4.68343	9.54153	4.26637	2.75177	11.6307	8.20876	5.24323	11.6841	1.02694	0.741916	0.949848	0.196951
905	I3LHT9|I3LHT9_PIG	Uncharacterized protein OS=Sus scrofa OX=9823 GN=STX12 PE=1 SV=1	Carbamidomethylation; CAMthiopropanoyl-pei	31417	252.28	15	15	7	9	14	8	6	15	4	7	16	8	6	12	7.40219	8.44754	14.4696	7.65143	5.62011	15.9026	4.26637	6.42081	16.9174	7.29667	6.29188	12.7463	1.03925	1.04822	0.792051	0.857854
648	F1RRN6|F1RRN6_PIG	Septin 4 OS=Sus scrofa OX=9823 GN=SEPT4 PE=1 SV=2	Carbamidomethylation; CAMthiopropanoyl-pei	55178	252.23	27	27	9	12	16	24	16	10	24	18	8	32	14	12	9.5171	11.2634	16.5367	22.9543	14.987	10.6017	25.5982	16.5106	8.45871	29.1867	14.6811	12.7463	0.768745	0.893198	0.572313	0.406592
445	F1SP87|F1SP87_PIG	Uncharacterized protein OS=Sus scrofa OX=9823 PE=1 SV=3	CAMthiopropanoyl-pei	15379	251.97	16	16	19	18	18	49	43	25	36	42	22	42	26	20	20.0917	16.8951	18.6038	46.865	40.2775	26.5043	38.3973	38.5248	23.2615	38.3075	27.2648	21.2438	0.489152	1.15397	0.0795037	0.325359
554	sp|Q2EN76|NDKB_PIG	Nucleoside diphosphate kinase B OS=Sus scrofa OX=9823 GN=NME2 PE=2 SV=1	Carbamidomethylation; CAMthiopropanoyl-pei	17176	251.96	17	13	20	29	24	23	26	13	24	22	13	23	20	13	21.1491	27.2199	24.805	21.9979	24.3538	13.7822	25.5982	20.1797	13.7454	20.9779	20.9729	13.8085	1.21685	1.0675	0.340796	0.536482
893	K7GSR6|K7GSR6_PIG	5'-nucleotidase ecto OS=Sus scrofa OX=9823 GN=NT5E PE=1 SV=1	Carbamidomethylation; CAMthiopropanoyl-pei	62881	251.71	25	18	9	24	23	3	7	6	3	12	11	3	5	10	9.5171	22.5268	23.7715	2.86929	6.5568	6.36102	3.19978	11.0071	11.6307	2.73625	5.24323	10.6219	3.5355	1.38901	0.0583733	0.288252
736	sp|Q3ZD69|LMNA_PIG	Prelamin-A/C OS=Sus scrofa OX=9823 GN=LMNA PE=3 SV=1	Carbamidomethylation; CAMthiopropanoyl-pei	74219	251.65	29	1	15	10	5	21	16	5	17	15	5	33	14	4	15.8618	9.38616	5.16771	20.085	14.987	5.30085	18.1321	13.7589	5.28669	30.0988	14.6811	4.24876	0.753371	0.758285	0.180604	0.432044
499	A0A287AJ16|A0A287AJ16_PIG	Uncharacterized protein OS=Sus scrofa OX=9823 PE=4 SV=1	Carbamidomethylation; CAMthiopropanoyl-pei	14180	251.36	17	17	33	36	15	29	37	8	27	40	8	28	28	7	34.896	33.7902	15.5031	27.7364	34.6574	8.48136	28.798	36.6903	8.45871	25.5384	29.3621	7.43534	1.18785	1.18627	0.23632	0.170893
842	A0A2C9F3E7|A0A2C9F3E7_PIG	Succinate dehydrogenase cytochrome b560 subunit mitochondrial OS=Sus scrofa OX=9823 GN=SDHC PE=1 SV=1	Carbamidomethylation; Oxidation (M); Acetylation (Protein N-term); CAMthiopropanoyl-pei	18916	251.22	20	20	1	0	23	4	6	30	2	1	28	7	3	24	1.05746	0	23.7715	3.82571	5.62011	31.8051	2.13318	0.917258	29.6055	6.38459	3.14594	25.4926	0.6019	0.932411	0.069339	0.783792
1161	F1RTR6|F1RTR6_PIG	6-phosphofructo-2-kinase/fructose-2 6-biphosphatase 2 OS=Sus scrofa OX=9823 GN=PFKFB2 PE=4 SV=3	Carbamidomethylation; Acetylation (Protein N-term)	58971	251.2	26	26	13	18	18	0	0	2	0	1	5	0	1	2	13.7469	16.8951	18.6038	0	0	2.12034	0	0.917258	5.28669	0	1.04865	2.12438	23.2254	1.95521	0.00393218	0.447115
839	F1SEB3|F1SEB3_PIG	Chromosome 9 open reading frame 24 OS=Sus scrofa OX=9823 GN=C9orf24 PE=4 SV=2	Carbamidomethylation; Acetylation (Protein N-term); CAMthiopropanoyl-pei	34413	251.11	26	26	4	18	3	15	27	2	8	16	4	19	14	0	4.22982	16.8951	3.10063	14.3464	25.2905	2.12034	8.53274	14.6761	4.22935	17.3296	14.6811	0	0.580151	0.857159	0.232192	0.72954
851	F1SGF1|F1SGF1_PIG	Proteasome 26S subunit non-ATPase 6 OS=Sus scrofa OX=9823 GN=PSMD6 PE=1 SV=3	Carbamidomethylation; CAMthiopropanoyl-pei	52206	251.06	28	28	10	16	25	7	4	14	6	7	9	10	4	15	10.5746	15.0179	25.8385	6.695	3.74674	14.8424	6.39955	6.42081	9.51605	9.12084	4.19459	15.9329	2.03412	0.763682	0.0691561	0.454608
779	F1S3P8|F1S3P8_PIG	Syntaxin 7 OS=Sus scrofa OX=9823 GN=STX7 PE=1 SV=1	Carbamidomethylation; CAMthiopropanoyl-pei	29865	250.97	19	19	12	13	18	7	13	16	8	12	17	9	9	15	12.6895	12.202	18.6038	6.695	12.1769	16.9627	8.53274	11.0071	17.9748	8.20876	9.43782	15.9329	1.21378	1.11719	0.28837	0.124674
583	F1SJQ2|F1SJQ2_PIG	Septin 3 OS=Sus scrofa OX=9823 GN=SEPT3 PE=4 SV=2	Carbamidomethylation; CAMthiopropanoyl-pei	35922	250.66	14	14	16	17	17	18	19	18	16	29	22	17	16	24	16.9193	15.9565	17.5702	17.2157	17.797	19.0831	17.0655	26.6005	23.2615	15.5054	16.7783	25.4926	0.93253	1.15839	0.12231	0.48164
994	Q684M6|Q684M6_PIG	CDC37 cell division cycle 37 protein OS=Sus scrofa OX=9823 GN=CDC37 PE=1 SV=1	Carbamidomethylation; Acetylation (Protein N-term); CAMthiopropanoyl-pei	44490	250.62	23	23	14	19	11	4	4	5	3	3	8	8	3	7	14.8044	17.8337	11.369	3.82571	3.74674	5.30085	3.19978	2.75177	8.45871	7.29667	3.14594	7.43534	3.41847	0.806035	0.0470494	0.52794
855	F1RKW8|F1RKW8_PIG	Proteasome 26S subunit non-ATPase 11 OS=Sus scrofa OX=9823 GN=PSMD11 PE=1 SV=2	Carbamidomethylation; CAMthiopropanoyl-pei	47322	250.43	23	23	15	19	19	11	11	6	8	7	7	11	6	7	15.8618	17.8337	19.6373	10.5207	10.3035	6.36102	8.53274	6.42081	7.40137	10.0329	6.29188	7.43534	1.96183	0.940858	0.0664392	0.461319
652	F2Z565|F2Z565_PIG	Solute carrier family 25 member 5 OS=Sus scrofa OX=9823 GN=SLC25A5 PE=1 SV=1	Carbamidomethylation; Oxidation (M); Acetylation (Protein N-term); CAMthiopropanoyl-pei	32955	249.84	23	4	10	6	24	15	15	26	13	11	24	10	19	19	10.5746	5.63169	24.805	14.3464	14.0503	27.5644	13.8657	10.0898	25.3761	9.12084	19.9243	20.1816	0.732852	1.00213	0.103595	0.994991
908	A5GFT5|A5GFT5_PIG	Aminopeptidase-like 1 OS=Sus scrofa OX=9823 GN=NPEPL1 PE=1 SV=1	Carbamidomethylation	55656	249.69	24	24	18	21	27	4	3	7	3	5	6	9	3	5	19.0342	19.7109	27.9056	3.82571	2.81006	7.42119	3.19978	4.58629	6.34403	8.20876	3.14594	5.31095	4.74148	0.847858	0.00777888	0.724486
826	I6YP72|I6YP72_PIG	Glycogen synthase kinase 3 beta OS=Sus scrofa OX=9823 GN=GSK3B PE=1 SV=1	Carbamidomethylation; CAMthiopropanoyl-pei	48050	249.57	21	13	11	20	18	12	11	9	11	9	8	12	7	6	11.632	18.7723	18.6038	11.4771	10.3035	9.54153	11.7325	8.25532	8.45871	10.945	7.34053	6.37314	1.56464	1.15361	0.176826	0.0924447
765	F1SDE8|F1SDE8_PIG	Tektin 3 OS=Sus scrofa OX=9823 GN=TEKT3 PE=4 SV=2	Carbamidomethylation; Acetylation (Protein N-term); CAMthiopropanoyl-pei	56473	249.4	25	25	12	18	4	15	25	2	13	19	5	18	18	2	12.6895	16.8951	4.13417	14.3464	23.4171	2.12034	13.8657	17.4279	5.28669	16.4175	18.8756	2.12438	0.845421	0.977624	0.49325	0.887942
926	F2Z5J9|F2Z5J9_PIG	Uncharacterized protein OS=Sus scrofa OX=9823 GN=RAB11B PE=1 SV=1	Acetylation (Protein N-term); CAMthiopropanoyl-pei	24488	248.92	16	16	12	14	8	8	5	8	8	9	12	8	4	11	12.6895	13.1406	8.26834	7.65143	4.68343	8.48136	8.53274	8.25532	12.6881	7.29667	4.19459	11.6841	1.63807	1.27187	0.221188	0.166
1090	F1SPS7|F1SPS7_PIG	Acylamino-acid-releasing enzyme OS=Sus scrofa OX=9823 GN=APEH PE=4 SV=2	Carbamidomethylation	81258	248.81	21	21	14	17	19	1	1	4	1	2	5	1	2	2	14.8044	15.9565	19.6373	0.956428	0.936686	4.24068	1.06659	1.83452	5.28669	0.912084	2.09729	2.12438	8.21647	1.59489	0.000997203	0.444989
722	A0A286ZYL7|A0A286ZYL7_PIG	ATP synthase subunit delta mitochondrial OS=Sus scrofa OX=9823 GN=ATP5F1D PE=1 SV=1	Oxidation (M); CAMthiopropanoyl-pei	17475	248.66	17	17	5	3	37	11	7	27	5	9	23	8	8	21	5.28728	2.81585	38.241	10.5207	6.5568	28.6246	5.33296	8.25532	24.3188	7.29667	8.38917	22.306	1.01405	0.997768	0.96796	0.982613
822	A0A287BS08|A0A287BS08_PIG	Sulfite oxidase OS=Sus scrofa OX=9823 GN=SUOX PE=1 SV=1	Carbamidomethylation; CAMthiopropanoyl-pei	60410	248.59	18	18	5	5	6	14	17	13	7	18	15	13	10	13	5.28728	4.69308	6.20125	13.39	15.9237	13.7822	7.46614	16.5106	15.8601	11.8571	10.4865	13.8085	0.375479	1.10193	0.0157546	0.724845
365	I3LDS3|I3LDS3_PIG	Keratin 10 OS=Sus scrofa OX=9823 GN=KRT10 PE=1 SV=2	Oxidation (M); CAMthiopropanoyl-pei	58980	247.97	27	11	25	83	26	28	45	29	18	46	33	27	56	47	26.4364	77.9051	26.8721	26.78	42.1509	30.7449	19.1987	42.1939	34.8922	24.6263	58.7242	49.923	1.3164	0.72246	0.493721	0.071182
878	A0A287B2N9|A0A287B2N9_PIG	Fatty-acid amide hydrolase 1 OS=Sus scrofa OX=9823 GN=FAAH PE=1 SV=1	Carbamidomethylation	62887	247.94	20	20	4	7	19	4	9	18	6	11	16	7	4	16	4.22982	6.57031	19.6373	3.82571	8.43017	19.0831	6.39955	10.0898	16.9174	6.38459	4.19459	16.9951	0.971233	1.21152	0.737431	0.428839
875	F1RJM8|F1RJM8_PIG	Abhydrolase domain containing 11 OS=Sus scrofa OX=9823 GN=ABHD11 PE=1 SV=2	Carbamidomethylation; CAMthiopropanoyl-pei	33049	247.91	17	17	0	0	4	10	10	12	6	11	21	7	15	26	0	0	4.13417	9.56428	9.36686	12.722	6.39955	10.0898	22.2041	6.38459	15.7297	27.617	0.130608	0.778052	0.00105417	0.184782
1040	I3LFE1|I3LFE1_PIG	Anoctamin OS=Sus scrofa OX=9823 GN=ANO5 PE=3 SV=2	Carbamidomethylation; CAMthiopropanoyl-pei	122634	247.81	19	19	7	7	21	5	5	5	5	6	2	8	6	3	7.40219	6.57031	21.7044	4.78214	4.68343	5.30085	5.33296	5.50355	2.11468	7.29667	6.29188	3.18657	2.41608	0.772047	0.277877	0.0692615
1026	I3L712|I3L712_PIG	Phosphoribosylformylglycinamidine synthase OS=Sus scrofa OX=9823 GN=PFAS PE=1 SV=2	Carbamidomethylation; Acetylation (Protein N-term)	138938	247.78	29	29	28	34	0	3	3	0	3	7	0	2	2	0	29.6088	31.9129	0	2.86929	2.81006	0	3.19978	6.42081	0	1.82417	2.09729	0	10.8325	2.45332	0.184234	0.274778
782	I3LCP8|I3LCP8_PIG	Serpin family B member 6 OS=Sus scrofa OX=9823 GN=SERPINB6 PE=1 SV=2	Carbamidomethylation; Acetylation (Protein N-term); CAMthiopropanoyl-pei	42869	247.73	21	20	12	20	8	14	11	6	12	17	12	13	15	8	12.6895	18.7723	8.26834	13.39	10.3035	6.36102	12.7991	15.5934	12.6881	11.8571	15.7297	8.49753	1.32193	1.13846	0.358582	0.328743
917	A0A287A5X0|A0A287A5X0_PIG	Uncharacterized protein OS=Sus scrofa OX=9823 GN=LOC100157017 PE=1 SV=1	Carbamidomethylation; CAMthiopropanoyl-pei	37679	247.54	17	17	14	17	17	6	7	3	9	12	5	9	8	2	14.8044	15.9565	17.5702	5.73857	6.5568	3.18051	9.59933	11.0071	5.28669	8.20876	8.38917	2.12438	3.12299	1.38301	0.023834	0.0448452
784	A0A287AKB2|A0A287AKB2_PIG	YOD1 deubiquitinase OS=Sus scrofa OX=9823 GN=YOD1 PE=1 SV=1	Carbamidomethylation	38192	247.39	17	17	19	29	13	10	11	6	8	14	9	12	11	6	20.0917	27.2199	13.436	9.56428	10.3035	6.36102	8.53274	12.8416	9.51605	10.945	11.5351	6.37314	2.31606	1.0706	0.0574179	0.718074
959	F1RGS2|F1RGS2_PIG	Glucosylceramidase OS=Sus scrofa OX=9823 GN=GBA PE=3 SV=2	Carbamidomethylation	59861	247.36	17	17	7	8	15	8	8	6	8	9	6	8	10	5	7.40219	7.50893	15.5031	7.65143	7.49349	6.36102	8.53274	8.25532	6.34403	7.29667	10.4865	5.31095	1.41423	1.00165	0.437625	0.992028
635	A0A287AXH2|A0A287AXH2_PIG	Uncharacterized protein OS=Sus scrofa OX=9823 PE=4 SV=1	Carbamidomethylation; Acetylation (Protein N-term); CAMthiopropanoyl-pei	31685	247.35	24	2	18	17	8	21	21	10	16	28	6	24	20	10	19.0342	15.9565	8.26834	20.085	19.6704	10.6017	17.0655	25.6832	6.34403	21.89	20.9729	10.6219	0.859045	0.917881	0.0913773	0.682437
981	A0A287BHL2|A0A287BHL2_PIG	Phosphoglycolate phosphatase OS=Sus scrofa OX=9823 GN=PGP PE=1 SV=1	Carbamidomethylation	34290	247.32	19	19	14	26	13	3	6	8	4	5	4	5	1	3	14.8044	24.404	13.436	2.86929	5.62011	8.48136	4.26637	4.58629	4.22935	4.56042	1.04865	3.18657	3.10207	1.48733	0.0966491	0.331122
806	F1S0U2|F1S0U2_PIG	Cilia and flagella associated protein 77 OS=Sus scrofa OX=9823 GN=CFAP77 PE=4 SV=3	Carbamidomethylation; CAMthiopropanoyl-pei	31623	247.23	24	24	6	5	3	19	20	10	12	17	8	18	18	6	6.34473	4.69308	3.10063	18.1721	18.7337	10.6017	12.7991	15.5934	8.45871	16.4175	18.8756	6.37314	0.297604	0.884437	0.0285378	0.476641
790	K7GM40|K7GM40_PIG	Apolipoprotein A-I OS=Sus scrofa OX=9823 GN=APOA1 PE=3 SV=2	CAMthiopropanoyl-pei	30330	247.23	23	23	10	16	0	15	16	5	14	14	14	20	15	7	10.5746	15.0179	0	14.3464	14.987	5.30085	14.9323	12.8416	14.8027	18.2417	15.7297	7.43534	0.738933	1.02825	0.197606	0.921252
757	F1SAR5|F1SAR5_PIG	Glutaredoxin 5 OS=Sus scrofa OX=9823 GN=GLRX5 PE=1 SV=1	Carbamidomethylation	16617	247.17	15	15	13	14	10	13	20	11	13	19	11	9	14	10	13.7469	13.1406	10.3354	12.4336	18.7337	11.6619	13.8657	17.4279	11.6307	8.20876	14.6811	10.6219	0.869103	1.28088	0.451062	0.146744
934	I3LII3|I3LII3_PIG	Eukaryotic translation elongation factor 2 OS=Sus scrofa OX=9823 GN=EEF2 PE=1 SV=2	Carbamidomethylation; CAMthiopropanoyl-pei	95868	246.33	25	25	14	20	15	5	3	2	6	12	4	9	8	6	14.8044	18.7723	15.5031	4.78214	2.81006	2.12034	6.39955	11.0071	4.22935	8.20876	8.38917	6.37314	5.05324	0.94188	0.0167435	0.799113
820	A0A287B088|A0A287B088_PIG	Proteasome subunit beta OS=Sus scrofa OX=9823 GN=PSMB4 PE=1 SV=1	CAMthiopropanoyl-pei	29053	246.32	14	14	15	20	16	5	12	8	7	14	11	10	10	9	15.8618	18.7723	16.5367	4.78214	11.2402	8.48136	7.46614	12.8416	11.6307	9.12084	10.4865	9.55972	2.08829	1.09502	0.0151225	0.548753
963	F1SBJ3|F1SBJ3_PIG	NADH:ubiquinone oxidoreductase complex assembly factor 5 OS=Sus scrofa OX=9823 GN=NDUFAF5 PE=1 SV=2	Carbamidomethylation; CAMthiopropanoyl-pei	38763	246.3	17	17	3	0	8	8	9	13	5	7	12	7	9	16	3.17237	0	8.26834	7.65143	8.43017	13.7822	5.33296	6.42081	12.6881	6.38459	9.43782	16.9951	0.383096	0.744781	0.0351587	0.0982749
761	I3LAA0|I3LAA0_PIG	Retinoic acid receptor responder 1 OS=Sus scrofa OX=9823 GN=RARRES1 PE=4 SV=2	Carbamidomethylation; CAMthiopropanoyl-pei	32871	246.24	17	17	11	14	8	17	14	8	13	23	7	11	17	10	11.632	13.1406	8.26834	16.2593	13.1136	8.48136	13.8657	21.0969	7.40137	10.0329	17.827	10.6219	0.872847	1.10088	0.400087	0.625157
1215	A0A286ZQV5|A0A286ZQV5_PIG	DnaJ heat shock protein family (Hsp40) member C13 OS=Sus scrofa OX=9823 GN=DNAJC13 PE=1 SV=1	Carbamidomethylation	254548	246.15	26	26	5	18	18	1	1	2	1	1	3	0	1	2	5.28728	16.8951	18.6038	0.956428	0.936686	2.12034	1.06659	0.917258	3.17202	0	1.04865	2.12438	10.1623	1.6249	0.0906846	0.237215
929	A0A287AHK8|A0A287AHK8_PIG	Synaptosomal-associated protein OS=Sus scrofa OX=9823 GN=SNAP23 PE=1 SV=1	Carbamidomethylation; Acetylation (Protein N-term); CAMthiopropanoyl-pei	24503	246.01	14	14	5	5	10	6	11	14	4	10	13	8	7	12	5.28728	4.69308	10.3354	5.73857	10.3035	14.8424	4.26637	9.17258	13.7454	7.29667	7.34053	12.7463	0.657798	0.992728	0.153774	0.968752
837	F1SEF3|F1SEF3_PIG	Chromosome 2 open reading frame 16 OS=Sus scrofa OX=9823 GN=C2orf16 PE=4 SV=2	Carbamidomethylation; CAMthiopropanoyl-pei	221205	245.99	31	31	6	17	14	13	8	5	12	16	6	22	8	3	6.34473	15.9565	14.4696	12.4336	7.49349	5.30085	12.7991	14.6761	6.34403	20.0658	8.38917	3.18657	1.45754	1.06882	0.519998	0.875694
1019	K9IVR7|K9IVR7_PIG	WD repeat domain 1 OS=Sus scrofa OX=9823 GN=WDR1 PE=2 SV=1	Carbamidomethylation; CAMthiopropanoyl-pei	66187	245.93	19	19	6	9	6	10	10	0	5	12	0	19	7	0	6.34473	8.44754	6.20125	9.56428	9.36686	0	5.33296	11.0071	0	17.3296	7.34053	0	1.10894	0.662342	0.831042	0.616614
859	I3LS52|I3LS52_PIG	Uncharacterized protein OS=Sus scrofa OX=9823 GN=CEP76 PE=4 SV=2	Carbamidomethylation; CAMthiopropanoyl-pei	38922	245.78	18	18	8	14	25	11	3	10	9	5	13	11	6	11	8.45964	13.1406	25.8385	10.5207	2.81006	10.6017	9.59933	4.58629	13.7454	10.0329	6.29188	11.6841	1.98219	0.997219	0.267353	0.98341
845	F1S2V7|F1S2V7_PIG	Serine/threonine-protein phosphatase 2A 56 kDa regulatory subunit OS=Sus scrofa OX=9823 GN=PPP2R5A PE=1 SV=2	Carbamidomethylation; CAMthiopropanoyl-pei	56361	245.66	19	19	3	5	11	11	14	18	7	14	13	10	8	15	3.17237	4.69308	11.369	10.5207	13.1136	19.0831	7.46614	12.8416	13.7454	9.12084	8.38917	15.9329	0.450271	1.01825	0.00161217	0.932623
803	I3LLX9|I3LLX9_PIG	Uncharacterized protein OS=Sus scrofa OX=9823 GN=ARMC10 PE=1 SV=1	Carbamidomethylation; CAMthiopropanoyl-pei	33607	245.6	14	14	7	10	14	15	9	16	16	11	11	9	16	9	7.40219	9.38616	14.4696	14.3464	8.43017	16.9627	17.0655	10.0898	11.6307	8.20876	16.7783	9.55972	0.786574	1.12271	0.341828	0.783216
811	A0A287AF41|A0A287AF41_PIG	Phenylalanyl-tRNA synthetase 2 mitochondrial OS=Sus scrofa OX=9823 GN=FARS2 PE=4 SV=1	Carbamidomethylation	46324	245.57	24	4	9	10	14	10	13	17	4	16	17	6	10	14	9.5171	9.38616	14.4696	9.56428	12.1769	18.0229	4.26637	14.6761	17.9748	5.4725	10.4865	14.8707	0.839271	1.19746	0.183354	0.343289
834	A0A287A5F7|A0A287A5F7_PIG	Serine/threonine-protein phosphatase 2A 65 kDa regulatory subunit A beta isoform OS=Sus scrofa OX=9823 GN=PPP2R1B PE=4 SV=1	Carbamidomethylation	84100	245.22	17	8	9	6	11	14	13	13	12	10	9	13	11	11	9.5171	5.63169	11.369	13.39	12.1769	13.7822	12.7991	9.17258	9.51605	11.8571	11.5351	11.6841	0.67391	0.897692	0.0715282	0.380065
1096	F1RIP3|F1RIP3_PIG	Ferritin OS=Sus scrofa OX=9823 GN=FTL PE=1 SV=2	Carbamidomethylation	19993	244.76	15	7	6	6	25	4	1	5	6	2	4	6	1	3	6.34473	5.63169	25.8385	3.82571	0.936686	5.30085	6.39955	1.83452	4.22935	5.4725	1.04865	3.18657	3.75773	1.28387	0.244849	0.00647668
947	F1RVN1|F1RVN1_PIG	NADH dehydrogenase [ubiquinone] flavoprotein 1 mitochondrial OS=Sus scrofa OX=9823 GN=NDUFV1 PE=1 SV=1	Carbamidomethylation; CAMthiopropanoyl-pei	50570	244.74	21	21	6	6	6	10	9	12	6	9	7	8	11	11	6.34473	5.63169	6.20125	9.56428	8.43017	12.722	6.39955	8.25532	7.40137	7.29667	11.5351	11.6841	0.591789	0.722779	0.0709515	0.10684
954	A0A287AEH0|A0A287AEH0_PIG	Proteasome 26S subunit non-ATPase 7 OS=Sus scrofa OX=9823 GN=PSMD7 PE=1 SV=1	Carbamidomethylation; Oxidation (M); Acetylation (Protein N-term); CAMthiopropanoyl-pei	37011	244.49	21	21	9	13	21	6	4	9	5	3	10	9	4	6	9.5171	12.202	21.7044	5.73857	3.74674	9.54153	5.33296	2.75177	10.5734	8.20876	4.19459	6.37314	2.28222	0.993696	0.0786245	0.987084
734	F1S7E5|F1S7E5_PIG	EF-hand domain containing 1 OS=Sus scrofa OX=9823 GN=EFHC1 PE=4 SV=1	Carbamidomethylation; CAMthiopropanoyl-pei	74016	244.31	24	24	12	12	4	20	20	2	18	25	4	17	25	2	12.6895	11.2634	4.13417	19.1286	18.7337	2.12034	19.1987	22.9314	4.22935	15.5054	26.2162	2.12438	0.702481	1.05733	0.317707	0.729874
764	A0A287BQV4|A0A287BQV4_PIG	BolA family member 3 OS=Sus scrofa OX=9823 GN=BOLA3 PE=1 SV=1	Carbamidomethylation; CAMthiopropanoyl-pei	12260	243.53	11	11	14	12	9	15	14	11	10	14	12	13	15	13	14.8044	11.2634	9.30188	14.3464	13.1136	11.6619	10.6659	12.8416	12.6881	11.8571	15.7297	13.8085	0.904088	0.87439	0.285871	0.0954805
986	F1S5N5|F1S5N5_PIG	Cilia and flagella associated protein 58 OS=Sus scrofa OX=9823 GN=CFAP58 PE=4 SV=3	Carbamidomethylation; CAMthiopropanoyl-pei	103711	243.5	25	25	4	0	4	12	13	4	12	12	2	20	5	3	4.22982	0	4.13417	11.4771	12.1769	4.24068	12.7991	11.0071	2.11468	18.2417	5.24323	3.18657	0.299841	0.971857	0.204275	0.945826
760	F1RWX0|F1RWX0_PIG	Phenylalanyl-tRNA synthetase 2 mitochondrial OS=Sus scrofa OX=9823 GN=FARS2 PE=4 SV=2		51116	243.12	22	2	12	11	15	10	14	18	6	18	19	7	10	16	12.6895	10.3248	15.5031	9.56428	13.1136	19.0831	6.39955	16.5106	20.0894	6.38459	10.4865	16.9951	0.92233	1.2697	0.660131	0.221369
1028	A0A286ZYB0|A0A286ZYB0_PIG	Acyl-CoA synthetase family member 3 OS=Sus scrofa OX=9823 GN=ACSF3 PE=1 SV=1	Carbamidomethylation	64200	242.64	17	17	2	2	16	4	4	11	2	5	14	1	5	16	2.11491	1.87723	16.5367	3.82571	3.74674	11.6619	2.13318	4.58629	14.8027	0.912084	5.24323	16.9951	1.0673	0.92967	0.86397	0.637621
1092	A0A0B8RZS7|A0A0B8RZS7_PIG	Sterol O-acyltransferase 2 OS=Sus scrofa domesticus OX=9825 GN=ACAT2 PE=3 SV=1	Carbamidomethylation; Acetylation (Protein N-term)	41355	242.2	18	18	9	12	12	6	4	3	4	5	3	5	4	2	9.5171	11.2634	12.4025	5.73857	3.74674	3.18051	4.26637	4.58629	3.17202	4.56042	4.19459	2.12438	2.61988	1.10527	0.0510532	0.428236
866	A0A287B2P2|A0A287B2P2_PIG	Protein phosphatase Mg2+/Mn2+ dependent 1A OS=Sus scrofa OX=9823 GN=PPM1A PE=1 SV=1	Carbamidomethylation; CAMthiopropanoyl-pei	44483	241.74	24	21	8	8	6	13	9	7	12	18	9	18	11	5	8.45964	7.50893	6.20125	12.4336	8.43017	7.42119	12.7991	16.5106	9.51605	16.4175	11.5351	5.31095	0.783803	1.16722	0.170805	0.56906
728	I3LN92|I3LN92_PIG	NME/NM23 family member 5 OS=Sus scrofa OX=9823 GN=NME5 PE=3 SV=1	Carbamidomethylation; Oxidation (M); Acetylation (Protein N-term); CAMthiopropanoyl-pei	24116	241.64	17	17	9	11	6	18	18	8	17	17	12	16	16	16	9.5171	10.3248	6.20125	17.2157	16.8603	8.48136	18.1321	15.5934	12.6881	14.5933	16.7783	16.9951	0.611953	0.959616	0.0790416	0.802118
1054	I3LHM6|I3LHM6_PIG	Epididymis-specific alpha-mannosidase OS=Sus scrofa OX=9823 GN=MAN2B2 PE=4 SV=2	Carbamidomethylation	115185	240.63	20	20	22	22	5	5	3	1	2	7	1	5	4	0	23.264	20.6495	5.16771	4.78214	2.81006	1.06017	2.13318	6.42081	1.05734	4.56042	4.19459	0	5.67258	1.09781	0.102708	0.857074
759	F1S2V3|F1S2V3_PIG	HD domain containing 2 OS=Sus scrofa OX=9823 GN=HDDC2 PE=4 SV=1	Carbamidomethylation; Acetylation (Protein N-term); CAMthiopropanoyl-pei	23380	239.97	16	16	13	22	9	15	21	1	21	16	5	22	10	1	13.7469	20.6495	9.30188	14.3464	19.6704	1.06017	22.3984	14.6761	5.28669	20.0658	10.4865	1.06219	1.24578	1.33993	0.401831	0.0291095
1086	K9IVC2|K9IVC2_PIG	BAG family molecular chaperone regulator 5 isoform b OS=Sus scrofa OX=9823 GN=BAG5_tv3 PE=2 SV=1	Carbamidomethylation; Acetylation (Protein N-term); CAMthiopropanoyl-pei	50585	239.83	19	19	6	10	14	3	2	6	6	5	4	9	2	3	6.34473	9.38616	14.4696	2.86929	1.87337	6.36102	6.39955	4.58629	4.22935	8.20876	2.09729	3.18657	2.71986	1.12767	0.0484946	0.693893
727	C3S7K4|C3S7K4_PIG	Calcium-binding protein A12 OS=Sus scrofa OX=9823 PE=2 SV=1	Acetylation (Protein N-term); CAMthiopropanoyl-pei	10745	239.73	13	13	14	9	25	15	5	20	10	8	25	12	3	18	14.8044	8.44754	25.8385	14.3464	4.68343	21.2034	10.6659	7.33806	26.4335	10.945	3.14594	19.1194	1.22015	1.33806	0.146086	0.231528
921	F1SFB7|F1SFB7_PIG	Family with sequence similarity 183 member A OS=Sus scrofa OX=9823 GN=FAM183A PE=4 SV=3	CAMthiopropanoyl-pei	16293	239.56	13	13	4	1	6	10	11	20	7	9	17	5	5	14	4.22982	0.938616	6.20125	9.56428	10.3035	21.2034	7.46614	8.25532	17.9748	4.56042	5.24323	14.8707	0.276829	1.36564	0.0716767	0.000362996
840	I3LDY2|I3LDY2_PIG	Uncharacterized protein OS=Sus scrofa OX=9823 GN=LOC100625049 PE=4 SV=1	Carbamidomethylation	32585	239.39	19	19	7	6	10	12	7	20	4	12	15	10	9	18	7.40219	5.63169	10.3354	11.4771	6.5568	21.2034	4.26637	11.0071	15.8601	9.12084	9.43782	19.1194	0.595588	0.826304	0.213182	0.375876
835	A0A287BL80|A0A287BL80_PIG	Mannose-6-phosphate isomerase OS=Sus scrofa OX=9823 GN=MPI PE=1 SV=1	Carbamidomethylation	46459	239.16	16	16	7	13	13	14	14	5	12	18	5	17	10	4	7.40219	12.202	13.436	13.39	13.1136	5.30085	12.7991	16.5106	5.28669	15.5054	10.4865	4.24876	1.03886	1.14404	0.929653	0.623825
705	F1SKL3|F1SKL3_PIG	Testis expressed 33 OS=Sus scrofa OX=9823 GN=TEX33 PE=4 SV=2	Carbamidomethylation; Oxidation (M); Acetylation (Protein N-term); CAMthiopropanoyl-pei	30197	239.04	19	19	5	12	6	16	22	20	11	17	13	12	17	19	5.28728	11.2634	6.20125	15.3029	20.6071	21.2034	11.7325	15.5934	13.7454	10.945	17.827	20.1816	0.398364	0.838984	0.0234302	0.336429
778	A0A286ZS69|A0A286ZS69_PIG	Proteasome subunit beta OS=Sus scrofa OX=9823 GN=PSMB2 PE=1 SV=1	Carbamidomethylation; Acetylation (Protein N-term); CAMthiopropanoyl-pei	22780	239.02	17	17	16	24	14	11	9	12	15	12	9	11	10	6	16.9193	22.5268	14.4696	10.5207	8.43017	12.722	15.9989	11.0071	9.51605	10.0329	10.4865	6.37314	1.70226	1.35807	0.175703	0.177971
637	F1S5Q9|F1S5Q9_PIG	Theg spermatid protein OS=Sus scrofa OX=9823 GN=THEG PE=4 SV=3	Carbamidomethylation; Acetylation (Protein N-term); CAMthiopropanoyl-pei	43616	238.77	20	20	7	14	17	20	25	13	16	21	12	25	16	12	7.40219	13.1406	17.5702	19.1286	23.4171	13.7822	17.0655	19.2624	12.6881	22.8021	16.7783	12.7463	0.676627	0.936729	0.344597	0.694243
961	F1SAI8|F1SAI8_PIG	Hypoxia up-regulated 1 OS=Sus scrofa OX=9823 GN=HYOU1 PE=1 SV=2	Carbamidomethylation; CAMthiopropanoyl-pei	111496	238.56	20	20	5	7	11	2	9	10	5	9	13	10	6	10	5.28728	6.57031	11.369	1.91286	8.43017	10.6017	5.33296	8.25532	13.7454	9.12084	6.29188	10.6219	1.10894	1.0499	0.664669	0.858158
807	A0A0B8RZ88|A0A0B8RZ88_PIG	Prune exopolyphosphatase OS=Sus scrofa domesticus OX=9825 GN=PRUNE PE=4 SV=1	Carbamidomethylation	49947	238.49	20	20	19	23	14	12	8	12	6	11	7	11	10	9	20.0917	21.5882	14.4696	11.4771	7.49349	12.722	6.39955	10.0898	7.40137	10.0329	10.4865	9.55972	1.77168	0.794264	0.149952	0.158274
876	I3LLY4|I3LLY4_PIG	N-ribosyldihydronicotinamide:quinone reductase 2 OS=Sus scrofa OX=9823 GN=NQO2 PE=1 SV=2	Carbamidomethylation; CAMthiopropanoyl-pei	26120	238.42	20	20	11	11	8	17	13	1	12	10	5	17	17	0	11.632	10.3248	8.26834	16.2593	12.1769	1.06017	12.7991	9.17258	5.28669	15.5054	17.827	0	1.02471	0.817774	0.951989	0.665896
423	sp|P00999|IACA_PIG	Seminal plasma acrosin inhibitor A1 OS=Sus scrofa OX=9823 PE=1 SV=1	Carbamidomethylation; Acetylation (Protein N-term); CAMthiopropanoyl-pei	7595	238.37	25	6	73	157	56	8	11	10	11	18	10	12	8	8	77.1943	147.363	57.8783	7.65143	10.3035	10.6017	11.7325	16.5106	10.5734	10.945	8.38917	8.49753	9.89034	1.39469	0.0884496	0.246735
1011	A0A0D5BWD2|A0A0D5BWD2_PIG	Mitochondrial complement component 1 Q subcomponent-binding protein OS=Sus scrofa OX=9823 GN=C1QBP PE=2 SV=1	Carbamidomethylation; CAMthiopropanoyl-pei	31015	238.24	10	10	4	2	12	6	3	12	4	3	17	4	4	15	4.22982	1.87723	12.4025	5.73857	2.81006	12.722	4.26637	2.75177	17.9748	3.64834	4.19459	15.9329	0.870191	1.05119	0.115544	0.727155
1198	F1SCW8|F1SCW8_PIG	Cilia and flagella associated protein 46 OS=Sus scrofa OX=9823 GN=CFAP46 PE=4 SV=2	Carbamidomethylation; Acetylation (Protein N-term)	182099	238.18	18	6	4	0	7	5	7	0	8	5	1	13	4	1	4.22982	0	7.23479	4.78214	6.5568	0	8.53274	4.58629	1.05734	11.8571	4.19459	1.06219	1.01108	0.828355	0.992581	0.493341
980	F1RHK8|F1RHK8_PIG	Leucine rich repeat containing 71 OS=Sus scrofa OX=9823 GN=LRRC71 PE=4 SV=1	Carbamidomethylation; CAMthiopropanoyl-pei	61632	238.11	21	21	5	3	3	12	10	8	8	8	5	15	9	6	5.28728	2.81585	3.10063	11.4771	9.36686	8.48136	8.53274	7.33806	5.28669	13.6813	9.43782	6.37314	0.38205	0.717392	0.00326456	0.150622
879	V5PZZ6|V5PZZ6_PIG	Arrestin domain-containing 5 OS=Sus scrofa OX=9823 GN=ARRDC5 PE=2 SV=1	Carbamidomethylation; CAMthiopropanoyl-pei	37585	238.06	22	22	10	13	16	6	9	9	10	11	13	9	6	9	10.5746	12.202	16.5367	5.73857	8.43017	9.54153	10.6659	10.0898	13.7454	8.20876	6.29188	9.55972	1.65807	1.43394	0.0316683	0.0218984
972	F1S4S3|F1S4S3_PIG	Enolase 4 OS=Sus scrofa OX=9823 GN=ENO4 PE=4 SV=3	Carbamidomethylation	61802	237.97	15	3	7	5	5	10	10	2	12	14	2	16	9	2	7.40219	4.69308	5.16771	9.56428	9.36686	2.12034	12.7991	12.8416	2.11468	14.5933	9.43782	2.12438	0.820036	1.06117	0.634461	0.759945
694	F1RL96|F1RL96_PIG	Synaptogyrin OS=Sus scrofa OX=9823 GN=SYNGR4 PE=3 SV=2	Carbamidomethylation; Oxidation (M); Acetylation (Protein N-term); CAMthiopropanoyl-pei	25147	237.82	12	12	10	15	25	7	11	28	1	8	31	6	10	21	10.5746	14.0792	25.8385	6.695	10.3035	29.6848	1.06659	7.33806	32.7775	5.4725	10.4865	22.306	1.08159	1.07624	0.668843	0.857133
900	A0A287BDZ0|A0A287BDZ0_PIG	Angel homolog 2 OS=Sus scrofa OX=9823 GN=ANGEL2 PE=4 SV=1	Carbamidomethylation; Acetylation (Protein N-term)	58232	237.43	16	16	2	7	11	7	10	17	4	7	15	6	12	16	2.11491	6.57031	11.369	6.695	9.36686	18.0229	4.26637	6.42081	15.8601	5.4725	12.5838	16.9951	0.588362	0.757382	0.0523738	0.230629
873	A0A287B1B9|A0A287B1B9_PIG	AFG1 like ATPase OS=Sus scrofa OX=9823 GN=AFG1L PE=4 SV=1	Carbamidomethylation	54566	236.81	19	19	11	7	13	11	16	9	7	12	10	4	9	13	11.632	6.57031	13.436	10.5207	14.987	9.54153	7.46614	11.0071	10.5734	3.64834	9.43782	13.8085	0.902684	1.08002	0.789167	0.763091
701	F1RUE0|F1RUE0_PIG	Acyl-CoA thioesterase 13 OS=Sus scrofa OX=9823 GN=ACOT13 PE=1 SV=2	Carbamidomethylation; Oxidation (M); CAMthiopropanoyl-pei	15184	236.31	13	13	9	13	22	13	11	18	8	11	18	14	14	20	9.5171	12.202	22.7379	12.4336	10.3035	19.0831	8.53274	10.0898	19.0321	12.7692	14.6811	21.2438	1.06305	0.773291	0.698333	0.0382533
912	F1SA54|F1SA54_PIG	Alpha-(1 6)-fucosyltransferase OS=Sus scrofa OX=9823 GN=FUT8 PE=3 SV=2	Carbamidomethylation; CAMthiopropanoyl-pei	67176	236.22	20	5	7	7	10	10	9	7	9	11	7	10	15	7	7.40219	6.57031	10.3354	9.56428	8.43017	7.42119	9.59933	10.0898	7.40137	9.12084	15.7297	7.43534	0.956415	0.839083	0.843154	0.470069
915	F1SJV8|F1SJV8_PIG	RNA exonuclease 2 OS=Sus scrofa OX=9823 GN=REXO2 PE=1 SV=3	Carbamidomethylation; Oxidation (M)	26901	236.21	18	18	5	5	6	11	12	12	7	11	8	12	10	11	5.28728	4.69308	6.20125	10.5207	11.2402	12.722	7.46614	10.0898	8.45871	10.945	10.4865	11.6841	0.469264	0.785573	0.00501345	0.138821
924	A0A288CFW1|A0A288CFW1_PIG	Uncharacterized protein OS=Sus scrofa OX=9823 GN=PGRMC2 PE=1 SV=1	Carbamidomethylation; CAMthiopropanoyl-pei	23679	236.19	13	12	6	7	9	10	13	7	5	9	13	9	10	10	6.34473	6.57031	9.30188	9.56428	12.1769	7.42119	5.33296	8.25532	13.7454	8.20876	10.4865	10.6219	0.761835	0.932345	0.404452	0.761244
965	F1SKK1|F1SKK1_PIG	Solute carrier family 25 member 20 OS=Sus scrofa OX=9823 GN=SLC25A20 PE=3 SV=1	Carbamidomethylation; Oxidation (M); Acetylation (Protein N-term)	32852	236.16	16	16	3	2	14	5	13	10	4	9	11	4	13	9	3.17237	1.87723	14.4696	4.78214	12.1769	10.6017	4.26637	8.25532	11.6307	3.64834	13.6324	9.55972	0.708224	0.899851	0.582449	0.732201
1243	A0A287APQ3|A0A287APQ3_PIG	Proteasome activator subunit 4 OS=Sus scrofa OX=9823 GN=PSME4 PE=4 SV=1	Carbamidomethylation	211346	236.05	20	20	5	15	16	2	1	2	2	2	0	1	2	2	5.28728	14.0792	16.5367	1.91286	0.936686	2.12034	2.13318	1.83452	0	0.912084	2.09729	2.12438	7.22415	0.772864	0.0979021	0.726817
1141	A0A2C9F3H7|A0A2C9F3H7_PIG	Dipeptidyl peptidase 4 OS=Sus scrofa OX=9823 GN=DPP4 PE=1 SV=1	Carbamidomethylation; CAMthiopropanoyl-pei	89967	235.9	23	23	8	14	12	0	2	10	0	0	6	0	0	10	8.45964	13.1406	12.4025	0	1.87337	10.6017	0	0	6.34403	0	0	10.6219	2.72566	0.597259	0.124976	0.42265
925	K9IVE3|K9IVE3_PIG	Casein kinase 2 alpha 2 OS=Sus scrofa OX=9823 GN=CSNK2A2 PE=1 SV=1	Carbamidomethylation; Acetylation (Protein N-term); CAMthiopropanoyl-pei	41187	235.75	20	19	6	9	2	14	16	7	11	10	4	12	8	8	6.34473	8.44754	2.06708	13.39	14.987	7.42119	11.7325	9.17258	4.22935	10.945	8.38917	8.49753	0.470956	0.903087	0.00624316	0.646907
788	I3LDJ2|I3LDJ2_PIG	Uncharacterized protein OS=Sus scrofa OX=9823 GN=SPATA19 PE=4 SV=1	Carbamidomethylation; Oxidation (M); CAMthiopropanoyl-pei	17970	235.72	16	16	10	10	12	18	9	9	19	11	10	25	11	3	10.5746	9.38616	12.4025	17.2157	8.43017	9.54153	20.2652	10.0898	10.5734	22.8021	11.5351	3.18657	0.919738	1.09073	0.776456	0.752521
798	I3L752|I3L752_PIG	Thioredoxin reductase 3 OS=Sus scrofa OX=9823 GN=TXNRD3 PE=3 SV=2	Carbamidomethylation	53774	235.59	15	9	17	23	15	7	10	8	10	14	9	15	10	6	17.9767	21.5882	15.5031	6.695	9.36686	8.48136	10.6659	12.8416	9.51605	13.6813	10.4865	6.37314	2.24372	1.08129	0.023839	0.71051
749	A0A0B8RTN5|A0A0B8RTN5_PIG	Lactoylglutathione lyase OS=Sus scrofa domesticus OX=9825 GN=GLO1 PE=3 SV=1	Carbamidomethylation; Acetylation (Protein N-term); CAMthiopropanoyl-pei	20731	235.42	18	18	18	20	8	20	22	0	13	23	1	20	14	0	19.0342	18.7723	8.26834	19.1286	20.6071	0	13.8657	21.0969	1.05734	18.2417	14.6811	0	1.15953	1.09408	0.567894	0.77185
793	B8Y650|B8Y650_PIG	Tctex-type 1 dynein light chain OS=Sus scrofa OX=9823 GN=DYNLT1 PE=1 SV=1	Carbamidomethylation; Oxidation (M); Acetylation (Protein N-term); CAMthiopropanoyl-pei	12482	235.29	11	11	12	5	7	20	10	8	18	16	8	18	13	10	12.6895	4.69308	7.23479	19.1286	9.36686	8.48136	19.1987	14.6761	8.45871	16.4175	13.6324	10.6219	0.665751	1.04086	0.113968	0.738929
885	F1SDZ2|F1SDZ2_PIG	Galactosylceramidase OS=Sus scrofa OX=9823 GN=GALC PE=4 SV=1	Carbamidomethylation	77221	235.28	14	14	14	10	17	4	10	8	7	11	10	7	10	11	14.8044	9.38616	17.5702	3.82571	9.36686	8.48136	7.46614	10.0898	10.5734	6.38459	10.4865	11.6841	1.92677	0.985089	0.186319	0.846381
685	Q29096|Q29096_PIG	Proteasome endopeptidase complex (Fragment) OS=Sus scrofa OX=9823 PE=2 SV=2	Carbamidomethylation; CAMthiopropanoyl-pei	25491	234.97	14	1	21	26	12	13	20	10	12	16	10	12	19	8	22.2066	24.404	12.4025	12.4336	18.7337	10.6017	12.7991	14.6761	10.5734	10.945	19.9243	8.49753	1.41284	0.966515	0.12984	0.871886
1165	A0A287AU03|A0A287AU03_PIG	Uncharacterized protein OS=Sus scrofa OX=9823 GN=UBA3 PE=1 SV=1	Carbamidomethylation	50040	234.89	16	16	13	15	10	2	2	4	1	5	4	0	1	3	13.7469	14.0792	10.3354	1.91286	1.87337	4.24068	1.06659	4.58629	4.22935	0	1.04865	3.18657	4.75421	2.33335	0.0366567	0.150798
868	A0A287AT18|A0A287AT18_PIG	Proteasome subunit alpha type OS=Sus scrofa OX=9823 GN=PSMA7 PE=1 SV=1	Carbamidomethylation; CAMthiopropanoyl-pei	27867	234.87	17	9	16	18	11	11	11	9	9	11	6	11	5	6	16.9193	16.8951	11.369	10.5207	10.3035	9.54153	9.59933	10.0898	6.34403	10.0329	5.24323	6.37314	1.48797	1.2025	0.0866392	0.479856
772	I6LNT8|I6LNT8_PIG	Glycogen synthase kinase 3 alpha OS=Sus scrofa OX=9823 GN=GSK3A PE=2 SV=1	Carbamidomethylation; CAMthiopropanoyl-pei	50998	234.86	20	1	12	13	18	13	16	9	13	14	10	10	12	9	12.6895	12.202	18.6038	12.4336	14.987	9.54153	13.8657	12.8416	10.5734	9.12084	12.5838	9.55972	1.17675	1.19244	0.602284	0.285096
808	F1SSL6|F1SSL6_PIG	Proteasome subunit alpha type OS=Sus scrofa OX=9823 GN=PSMA3 PE=1 SV=1	Carbamidomethylation; Acetylation (Protein N-term); CAMthiopropanoyl-pei	28433	234.79	19	19	15	19	8	11	15	8	10	15	8	12	12	8	15.8618	17.8337	8.26834	10.5207	14.0503	8.48136	10.6659	13.7589	8.45871	10.945	12.5838	8.49753	1.26962	1.02677	0.214354	0.590451
821	Q32YV9|Q32YV9_PIG	Proteasome 26S subunit non-ATPase 4 OS=Sus scrofa OX=9823 GN=PSMD4 PE=2 SV=1	Carbamidomethylation; CAMthiopropanoyl-pei	40764	234.69	14	1	9	20	14	12	14	11	8	15	11	8	7	8	9.5171	18.7723	14.4696	11.4771	13.1136	11.6619	8.53274	13.7589	11.6307	7.29667	7.34053	8.49753	1.17947	1.46629	0.43205	0.14075
735	sp|A5GFN6|RAEL1_PIG	mRNA export factor OS=Sus scrofa OX=9823 GN=RAE1 PE=3 SV=1	Carbamidomethylation; Acetylation (Protein N-term); CAMthiopropanoyl-pei	41025	234.51	15	15	11	14	10	17	17	4	19	23	8	17	16	5	11.632	13.1406	10.3354	16.2593	15.9237	4.24068	20.2652	21.0969	8.45871	15.5054	16.7783	5.31095	0.963881	1.32521	0.90672	0.0136449
614	F2Z4Z1|F2Z4Z1_PIG	Tyrosine 3-monooxygenase/tryptophan 5-monooxygenase activation protein gamma OS=Sus scrofa OX=9823 GN=YWHAG PE=1 SV=1	Carbamidomethylation; Oxidation (M); Acetylation (Protein N-term); CAMthiopropanoyl-pei	28303	234.46	18	12	29	18	14	27	19	10	21	15	10	18	21	8	30.6662	16.8951	14.4696	25.8236	17.797	10.6017	22.3984	13.7589	10.5734	16.4175	22.0216	8.49753	1.14401	0.995613	0.280172	0.988578
825	A0A287ABB8|A0A287ABB8_PIG	Nipsnap homolog 2 OS=Sus scrofa OX=9823 GN=NIPSNAP2 PE=1 SV=1	Carbamidomethylation; CAMthiopropanoyl-pei	33505	234.32	14	14	3	5	8	12	14	12	9	17	17	11	15	12	3.17237	4.69308	8.26834	11.4771	13.1136	12.722	9.59933	15.5934	17.9748	10.0329	15.7297	12.7463	0.432393	1.12097	0.0324378	0.487515
776	A0A287A424|A0A287A424_PIG	Nitrilase 1 OS=Sus scrofa OX=9823 GN=NIT1 PE=1 SV=1	Carbamidomethylation; Acetylation (Protein N-term); CAMthiopropanoyl-pei	38012	234.25	18	18	12	14	14	18	10	9	10	12	12	16	9	13	12.6895	13.1406	14.4696	17.2157	9.36686	9.54153	10.6659	11.0071	12.6881	14.5933	9.43782	13.8085	1.11559	0.908071	0.686182	0.540972
914	A0A286ZWN9|A0A286ZWN9_PIG	Retinol dehydrogenase 13 OS=Sus scrofa OX=9823 GN=RDH13 PE=3 SV=1	Carbamidomethylation; Acetylation (Protein N-term); CAMthiopropanoyl-pei	36206	234.15	19	19	5	9	10	8	9	6	10	15	11	12	7	8	5.28728	8.44754	10.3354	7.65143	8.43017	6.36102	10.6659	13.7589	11.6307	10.945	7.34053	8.49753	1.07252	1.34621	0.796795	0.251027
874	F1RHF0|F1RHF0_PIG	Ubiquitin carboxyl-terminal hydrolase OS=Sus scrofa OX=9823 GN=UCHL3 PE=1 SV=3	Carbamidomethylation; CAMthiopropanoyl-pei	26164	233.92	19	19	21	22	8	11	7	2	9	10	8	14	8	2	22.2066	20.6495	8.26834	10.5207	6.5568	2.12034	9.59933	9.17258	8.45871	12.7692	8.38917	2.12438	2.66303	1.16956	0.0455364	0.680159
703	A0A286ZIE8|A0A286ZIE8_PIG	Solute carrier family 25 member 4 OS=Sus scrofa OX=9823 GN=SLC25A4 PE=1 SV=1	Carbamidomethylation; Oxidation (M); Acetylation (Protein N-term); CAMthiopropanoyl-pei	33026	233.77	18	1	9	6	23	13	12	24	12	9	21	9	17	15	9.5171	5.63169	23.7715	12.4336	11.2402	25.4441	12.7991	8.25532	22.2041	8.20876	17.827	15.9329	0.792385	1.03074	0.0996237	0.939597
936	F1SV49|F1SV49_PIG	DNA damage inducible 1 homolog 1 OS=Sus scrofa OX=9823 GN=DDI1 PE=4 SV=1	Carbamidomethylation; CAMthiopropanoyl-pei	44766	233.64	17	17	11	6	2	19	10	3	12	8	5	11	11	5	11.632	5.63169	2.06708	18.1721	9.36686	3.18051	12.7991	7.33806	5.28669	10.0329	11.5351	5.31095	0.629268	0.945864	0.136359	0.832868
942	A0A286ZT81|A0A286ZT81_PIG	WD repeat domain 63 OS=Sus scrofa OX=9823 GN=WDR63 PE=4 SV=1	Carbamidomethylation; CAMthiopropanoyl-pei	103905	233.14	21	21	4	1	8	13	7	6	15	11	2	22	8	5	4.22982	0.938616	8.26834	12.4336	6.5568	6.36102	15.9989	10.0898	2.11468	20.0658	8.38917	5.31095	0.530021	0.835261	0.320561	0.410189
979	F1SFY5|F1SFY5_PIG	HIV-1 Tat interactive protein 2 OS=Sus scrofa OX=9823 GN=HTATIP2 PE=1 SV=3	Carbamidomethylation; CAMthiopropanoyl-pei	34160	233.09	17	17	7	13	10	6	11	5	4	8	7	8	7	7	7.40219	12.202	10.3354	5.73857	10.3035	5.30085	4.26637	7.33806	7.40137	7.29667	7.34053	7.43534	1.40279	0.861061	0.118726	0.415746
680	F1SLE5|F1SLE5_PIG	ATPase H+ transporting V1 subunit B1 OS=Sus scrofa OX=9823 GN=ATP6V1B1 PE=1 SV=3	Carbamidomethylation; Acetylation (Protein N-term); CAMthiopropanoyl-pei	44176	232.72	13	1	18	22	27	8	13	18	9	11	19	12	9	15	19.0342	20.6495	27.9056	7.65143	12.1769	19.0831	9.59933	10.0898	20.0894	10.945	9.43782	15.9329	1.73701	1.09536	0.00908289	0.547397
656	F1SNW2|F1SNW2_PIG	Uncharacterized protein OS=Sus scrofa OX=9823 GN=PRSS50 PE=4 SV=3	Carbamidomethylation; CAMthiopropanoyl-pei	43765	232.61	14	14	19	13	11	13	21	19	7	20	18	12	15	23	20.0917	12.202	11.369	12.4336	19.6704	20.1432	7.46614	18.3452	19.0321	10.945	15.7297	24.4304	0.835693	0.877474	0.641759	0.478652
952	sp|Q5S3G4|COX5B_PIG	Cytochrome c oxidase subunit 5B mitochondrial OS=Sus scrofa OX=9823 GN=COX5B PE=2 SV=1	Carbamidomethylation	13783	232.59	14	14	3	4	15	5	7	14	3	6	13	5	7	18	3.17237	3.75446	15.5031	4.78214	6.5568	14.8424	3.19978	5.50355	13.7454	4.56042	7.34053	19.1194	0.856716	0.723677	0.343411	0.1526
907	K9IVF7|K9IVF7_PIG	X-prolyl aminopeptidase (Aminopeptidase P) 1 soluble OS=Sus scrofa OX=9823 GN=XPNPEP1 PE=1 SV=1	Carbamidomethylation; CAMthiopropanoyl-pei	74669	232.39	20	20	11	11	24	9	9	7	5	5	11	7	5	7	11.632	10.3248	24.805	8.60786	8.43017	7.42119	5.33296	4.58629	11.6307	6.38459	5.24323	7.43534	1.91183	1.13045	0.274419	0.671809
887	sp|Q6SEG5|UCHL1_PIG	Ubiquitin carboxyl-terminal hydrolase isozyme L1 OS=Sus scrofa OX=9823 GN=UCHL1 PE=2 SV=1	Carbamidomethylation; CAMthiopropanoyl-pei	24859	231.94	15	15	14	16	12	8	10	3	11	12	6	13	8	5	14.8044	15.0179	12.4025	7.65143	9.36686	3.18051	11.7325	11.0071	6.34403	11.8571	8.38917	5.31095	2.09046	1.13798	0.0193058	0.277289
982	K7GMY4|K7GMY4_PIG	Glomulin FKBP associated protein OS=Sus scrofa OX=9823 GN=GLMN PE=1 SV=2	Carbamidomethylation; Acetylation (Protein N-term)	65575	231.89	21	21	17	24	20	1	0	12	1	0	5	2	0	10	17.9767	22.5268	20.6708	0.956428	0	12.722	1.06659	0	5.28669	1.82417	0	10.6219	4.47231	0.510465	0.0651051	0.347217
1100	A0A287AHQ9|A0A287AHQ9_PIG	HECT and RLD domain containing E3 ubiquitin protein ligase 4 OS=Sus scrofa OX=9823 GN=HERC4 PE=4 SV=1	Carbamidomethylation	117730	231.7	25	25	16	22	16	0	2	1	0	4	1	4	2	0	16.9193	20.6495	16.5367	0	1.87337	1.06017	0	3.66903	1.05734	3.64834	2.09729	0	18.4437	0.822603	0.00312016	0.856848
1024	F2Z572|F2Z572_PIG	Uncharacterized protein OS=Sus scrofa OX=9823 GN=PRPS1 PE=1 SV=1	Carbamidomethylation	34834	231.59	17	17	17	18	10	3	3	5	2	4	7	3	5	6	17.9767	16.8951	10.3354	2.86929	2.81006	5.30085	2.13318	3.66903	7.40137	2.73625	5.24323	6.37314	4.11716	0.919942	0.0704901	0.664033
848	sp|Q29387|EF1G_PIG	Elongation factor 1-gamma (Fragment) OS=Sus scrofa OX=9823 GN=EEF1G PE=2 SV=2	Carbamidomethylation	49624	231.35	16	1	17	26	11	11	9	7	10	12	5	8	8	4	17.9767	24.404	11.369	10.5207	8.43017	7.42119	10.6659	11.0071	5.28669	7.29667	8.38917	4.24876	2.03813	1.35241	0.125017	0.0763476
1057	I3LN57|I3LN57_PIG	Enolase 4 OS=Sus scrofa OX=9823 GN=ENO4 PE=4 SV=2	Carbamidomethylation	61419	231.23	15	3	4	4	4	7	7	1	11	13	1	16	6	2	4.22982	3.75446	4.13417	6.695	6.5568	1.06017	11.7325	11.9244	1.05734	14.5933	6.29188	2.12438	0.846735	1.07408	0.738084	0.846391
992	K0BVM3|K0BVM3_PIG	Septin 12 OS=Sus scrofa OX=9823 PE=2 SV=1	Carbamidomethylation; CAMthiopropanoyl-pei	41109	230.96	20	20	6	7	12	6	6	6	9	8	6	15	4	5	6.34473	6.57031	12.4025	5.73857	5.62011	6.36102	9.59933	7.33806	6.34403	13.6813	4.19459	5.31095	1.42878	1.00408	0.286232	0.989603
522	A0A287ANW8|A0A287ANW8_PIG	Uncharacterized protein OS=Sus scrofa OX=9823 PE=4 SV=1	Acetylation (Protein N-term); CAMthiopropanoyl-pei	12382	230.95	16	1	18	16	23	16	27	29	18	37	30	16	26	22	19.0342	15.0179	23.7715	15.3029	25.2905	30.7449	19.1987	33.9385	31.7202	14.5933	27.2648	23.3682	0.810553	1.30097	0.398146	0.0263392
688	A0A286ZRY7|A0A286ZRY7_PIG	ATP synthase H+ transporting mitochondrial Fo complex subunit s (factor B) OS=Sus scrofa OX=9823 GN=ATP5S PE=1 SV=1	Carbamidomethylation; Oxidation (M)	28356	230.58	15	15	14	14	13	16	17	13	12	21	13	13	18	12	14.8044	13.1406	13.436	15.3029	15.9237	13.7822	12.7991	19.2624	13.7454	11.8571	18.8756	12.7463	0.9194	1.05354	0.264705	0.0578948
962	A0A286ZTY5|A0A286ZTY5_PIG	Cilia and flagella associated protein 99 OS=Sus scrofa OX=9823 GN=CFAP99 PE=4 SV=1	Carbamidomethylation; CAMthiopropanoyl-pei	69425	230.54	23	23	4	6	9	13	12	8	6	9	5	11	8	6	4.22982	5.63169	9.30188	12.4336	11.2402	8.48136	6.39955	8.25532	5.28669	10.0329	8.38917	6.37314	0.595966	0.80425	0.247774	0.261529
987	A0A2C9F3E9|A0A2C9F3E9_PIG	Uncharacterized protein OS=Sus scrofa OX=9823 GN=JUP PE=4 SV=1	Carbamidomethylation; Oxidation (M)	81737	230.06	15	15	1	4	7	6	7	11	1	5	18	2	6	23	1.05746	3.75446	7.23479	5.73857	6.5568	11.6619	1.06659	4.58629	19.0321	1.82417	6.29188	24.4304	0.502842	0.758454	0.021274	0.20536
1053	A0A286ZLP7|A0A286ZLP7_PIG	Uncharacterized protein OS=Sus scrofa OX=9823 GN=PSMD9 PE=1 SV=1	Carbamidomethylation; Acetylation (Protein N-term); CAMthiopropanoyl-pei	24416	229.82	12	12	11	15	7	4	6	4	6	4	4	6	4	6	11.632	14.0792	7.23479	3.82571	5.62011	4.24068	6.39955	3.66903	4.22935	5.4725	4.19459	6.37314	2.40719	0.89138	0.0650924	0.579826
763	Q2VTP6|Q2VTP6_PIG	Peptidylprolyl isomerase OS=Sus scrofa OX=9823 GN=FKBP1A PE=4 SV=1	Carbamidomethylation; CAMthiopropanoyl-pei	11896	229.74	15	15	13	16	5	16	14	4	15	21	11	15	16	7	13.7469	15.0179	5.16771	15.3029	13.1136	4.24068	15.9989	19.2624	11.6307	13.6813	16.7783	7.43534	1.03905	1.23742	0.719819	0.0377855
843	A0A287BFP2|A0A287BFP2_PIG	Adenylate kinase 8 OS=Sus scrofa OX=9823 GN=AK8 PE=3 SV=1	Carbamidomethylation; Oxidation (M); CAMthiopropanoyl-pei	45947	229.7	16	16	8	3	3	19	11	15	8	15	11	13	10	13	8.45964	2.81585	3.10063	18.1721	10.3035	15.9026	8.53274	13.7589	11.6307	11.8571	10.4865	13.8085	0.323945	0.938324	0.0229254	0.74994
802	I3LKQ7|I3LKQ7_PIG	Lamin tail domain containing 2 OS=Sus scrofa OX=9823 GN=LMNTD2 PE=4 SV=2	Carbamidomethylation; CAMthiopropanoyl-pei	69464	229.68	21	21	17	17	4	19	10	3	16	18	6	14	16	4	17.9767	15.9565	4.13417	18.1721	9.36686	3.18051	17.0655	16.5106	6.34403	12.7692	16.7783	4.24876	1.23919	1.1812	0.363126	0.261488
901	I3LKM1|I3LKM1_PIG	Serine protease 21 OS=Sus scrofa OX=9823 GN=PRSS21 PE=3 SV=2	Carbamidomethylation; Oxidation (M); CAMthiopropanoyl-pei	35397	229.65	13	13	6	9	7	9	14	11	7	13	10	10	9	8	6.34473	8.44754	7.23479	8.60786	13.1136	11.6619	7.46614	11.9244	10.5734	9.12084	9.43782	8.49753	0.659822	1.10747	0.0384285	0.538462
819	F1RPW9|F1RPW9_PIG	Elongation factor 1-gamma OS=Sus scrofa OX=9823 GN=EEF1G PE=4 SV=2	Carbamidomethylation; Acetylation (Protein N-term)	48459	229.37	16	1	18	28	10	11	10	7	11	13	6	9	9	5	19.0342	26.2812	10.3354	10.5207	9.36686	7.42119	11.7325	11.9244	6.34403	8.20876	9.43782	5.31095	2.03784	1.3068	0.145921	0.0830384
864	F1RT17|F1RT17_PIG	N(4)-(Beta-N-acetylglucosaminyl)-L-asparaginase OS=Sus scrofa OX=9823 GN=AGA PE=1 SV=2	Carbamidomethylation	36651	229.22	13	13	3	9	13	12	10	6	9	12	12	13	12	14	3.17237	8.44754	13.436	11.4771	9.36686	6.36102	9.59933	11.0071	12.6881	11.8571	12.5838	14.8707	0.921005	0.84694	0.886673	0.0113588
861	A0A288CG47|A0A288CG47_PIG	Proteasome 26S subunit non-ATPase 4 OS=Sus scrofa OX=9823 GN=PSMD4 PE=1 SV=1	Carbamidomethylation; CAMthiopropanoyl-pei	41106	229.17	15	2	8	19	13	10	14	10	7	15	10	7	7	6	8.45964	17.8337	13.436	9.56428	13.1136	10.6017	7.46614	13.7589	10.5734	6.38459	7.34053	6.37314	1.19381	1.58215	0.336864	0.127973
650	A0A287B186|A0A287B186_PIG	Vesicle-associated membrane protein-associated protein B OS=Sus scrofa OX=9823 GN=VAPB PE=4 SV=1	Carbamidomethylation; Acetylation (Protein N-term); CAMthiopropanoyl-pei	27037	228.9	21	18	14	12	16	20	16	13	23	19	8	27	18	7	14.8044	11.2634	16.5367	19.1286	14.987	13.7822	24.5316	17.4279	8.45871	24.6263	18.8756	7.43534	0.889487	0.989811	0.517696	0.831223
858	I3LMP8|I3LMP8_PIG	Uncharacterized protein OS=Sus scrofa OX=9823 GN=RMDN2 PE=4 SV=2	Carbamidomethylation; Oxidation (M)	54481	228.9	15	15	14	15	10	10	6	5	11	10	8	21	11	6	14.8044	14.0792	10.3354	9.56428	5.62011	5.30085	11.7325	9.17258	8.45871	19.1538	11.5351	6.37314	1.9145	0.792288	0.030114	0.448745
1010	A0A287BDR1|A0A287BDR1_PIG	FAD synthase OS=Sus scrofa OX=9823 GN=CKS1B PE=1 SV=1	Carbamidomethylation	55987	228.66	20	20	4	5	25	7	3	12	2	2	11	3	2	10	4.22982	4.69308	25.8385	6.695	2.81006	12.722	2.13318	1.83452	11.6307	2.73625	2.09729	10.6219	1.56392	1.00925	0.463086	0.931461
956	A0A287AIR5|A0A287AIR5_PIG	HscB mitochondrial iron-sulfur cluster cochaperone OS=Sus scrofa OX=9823 GN=HSCB PE=3 SV=1	Carbamidomethylation; CAMthiopropanoyl-pei	27053	228.56	16	16	2	1	5	6	9	13	6	9	16	5	11	16	2.11491	0.938616	5.16771	5.73857	8.43017	13.7822	6.39955	8.25532	16.9174	4.56042	11.5351	16.9951	0.294131	0.954117	0.0489818	0.76693
896	A0A287A9A6|A0A287A9A6_PIG	Uncharacterized protein OS=Sus scrofa OX=9823 GN=XPNPEP3 PE=3 SV=1	Carbamidomethylation; CAMthiopropanoyl-pei	52379	228.55	15	15	3	3	7	9	13	9	8	16	11	9	12	15	3.17237	2.81585	7.23479	8.60786	12.1769	9.54153	8.53274	14.6761	11.6307	8.20876	12.5838	15.9329	0.436024	0.948652	0.107805	0.772935
1055	F1SCT9|F1SCT9_PIG	Retinol dehydrogenase 14 OS=Sus scrofa OX=9823 GN=RDH14 PE=1 SV=1	Carbamidomethylation	36829	228.15	14	14	5	8	9	7	5	7	6	7	8	5	5	5	5.28728	7.50893	9.30188	6.695	4.68343	7.42119	6.39955	6.42081	8.45871	4.56042	5.24323	5.31095	1.17545	1.40785	0.481737	0.0710141
977	F1SI09|F1SI09_PIG	Uncharacterized protein OS=Sus scrofa OX=9823 GN=PPP1R7 PE=1 SV=2	Carbamidomethylation	41395	228.13	19	19	11	15	10	8	7	3	9	8	4	10	6	2	11.632	14.0792	10.3354	7.65143	6.5568	3.18051	9.59933	7.33806	4.22935	9.12084	6.29188	2.12438	2.07299	1.20697	0.0311646	0.126416
1032	F1SF92|F1SF92_PIG	Zinc finger MYND-type containing 12 OS=Sus scrofa OX=9823 GN=ZMYND12 PE=4 SV=3	Carbamidomethylation; Acetylation (Protein N-term)	42973	227.62	12	12	5	5	2	10	9	5	12	10	4	12	4	4	5.28728	4.69308	2.06708	9.56428	8.43017	5.30085	12.7991	9.17258	4.22935	10.945	4.19459	4.24876	0.517162	1.35138	0.00639272	0.259559
541	A5A759|A5A759_PIG	Keratin 2A OS=Sus scrofa OX=9823 GN=KRT2A PE=2 SV=1	Carbamidomethylation; Oxidation (M); Acetylation (Protein N-term)	65866	227.53	20	9	10	35	17	21	21	22	10	17	32	20	17	35	10.5746	32.8515	17.5702	20.085	19.6704	23.3237	10.6659	15.5934	33.8348	18.2417	17.827	37.1767	0.966981	0.82045	0.930257	0.114647
990	A0A287AF28|A0A287AF28_PIG	Transmembrane protein 209 OS=Sus scrofa OX=9823 GN=TMEM209 PE=4 SV=1	Carbamidomethylation; CAMthiopropanoyl-pei	63643	227.34	23	23	4	10	10	4	6	2	10	10	3	18	11	2	4.22982	9.38616	10.3354	3.82571	5.62011	2.12034	10.6659	9.17258	3.17202	16.4175	11.5351	2.12438	2.07082	0.765053	0.209546	0.352976
502	A0A287ATD0|A0A287ATD0_PIG	Keratin 75 OS=Sus scrofa OX=9823 GN=KRT75 PE=1 SV=1	Carbamidomethylation	58738	227.14	23	5	10	29	23	19	17	32	10	17	41	17	21	58	10.5746	27.2199	23.7715	18.1721	15.9237	33.9254	10.6659	15.5934	43.3509	15.5054	22.0216	61.6071	0.905098	0.702182	0.780548	0.145613
1022	A0A287AZQ5|A0A287AZQ5_PIG	TNF alpha induced protein 2 OS=Sus scrofa OX=9823 GN=TNFAIP2 PE=4 SV=1	Carbamidomethylation	77660	227.07	21	21	13	14	10	7	3	3	8	4	6	10	3	2	13.7469	13.1406	10.3354	6.695	2.81006	3.18051	8.53274	3.66903	6.34403	9.12084	3.14594	2.12438	2.93428	1.28869	0.0168737	0.441183
949	A0A287ALZ2|A0A287ALZ2_PIG	Coiled-coil domain containing 33 OS=Sus scrofa OX=9823 GN=CCDC33 PE=4 SV=1	Carbamidomethylation; CAMthiopropanoyl-pei	101240	227.06	18	1	4	5	5	13	14	3	11	14	3	13	13	2	4.22982	4.69308	5.16771	12.4336	13.1136	3.18051	11.7325	12.8416	3.17202	11.8571	13.6324	2.12438	0.490489	1.00479	0.29122	0.942085
539	A0A287AZF5|A0A287AZF5_PIG	Uncharacterized protein OS=Sus scrofa OX=9823 PE=3 SV=1	Acetylation (Protein N-term); CAMthiopropanoyl-pei	11620	226.95	19	1	11	22	25	11	20	33	23	16	35	19	15	28	11.632	20.6495	25.8385	10.5207	18.7337	34.9856	24.5316	14.6761	37.0069	17.3296	15.7297	29.7413	0.904733	1.2136	0.624567	0.246954
869	K7GPW3|K7GPW3_PIG	MICOS complex subunit OS=Sus scrofa OX=9823 GN=APOO PE=1 SV=1	Carbamidomethylation; Oxidation (M); CAMthiopropanoyl-pei	22372	226.74	14	14	7	7	6	12	17	3	14	19	6	14	15	4	7.40219	6.57031	6.20125	11.4771	15.9237	3.18051	14.9323	17.4279	6.34403	12.7692	15.7297	4.24876	0.659676	1.18189	0.435277	0.0052903
898	F1RIF8|F1RIF8_PIG	6-phosphogluconate dehydrogenase decarboxylating OS=Sus scrofa OX=9823 GN=PGD PE=1 SV=3	Carbamidomethylation; Acetylation (Protein N-term); CAMthiopropanoyl-pei	52301	226.62	21	21	11	13	6	7	15	2	10	20	3	13	12	2	11.632	12.202	6.20125	6.695	14.0503	2.12034	10.6659	18.3452	3.17202	11.8571	12.5838	2.12438	1.31356	1.21147	0.379088	0.457231
933	sp|P20735|GGT1_PIG	Glutathione hydrolase 1 proenzyme OS=Sus scrofa OX=9823 GN=GGT1 PE=2 SV=1	Carbamidomethylation; CAMthiopropanoyl-pei	61316	226.58	16	16	20	23	7	5	6	8	4	7	8	8	2	6	21.1491	21.5882	7.23479	4.78214	5.62011	8.48136	4.26637	6.42081	8.45871	7.29667	2.09729	6.37314	2.64632	1.21429	0.216204	0.656362
971	A0A287AF01|A0A287AF01_PIG	Uncharacterized protein OS=Sus scrofa OX=9823 PE=4 SV=1	Carbamidomethylation	65285	226.47	20	19	12	6	12	10	3	3	10	12	2	17	6	2	12.6895	5.63169	12.4025	9.56428	2.81006	3.18051	10.6659	11.0071	2.11468	15.5054	6.29188	2.12438	1.97518	0.994399	0.136126	0.98855
1114	F1RQU6|F1RQU6_PIG	Calpain 11 OS=Sus scrofa OX=9823 GN=CAPN11 PE=3 SV=3	Carbamidomethylation	70369	226.08	16	16	11	15	10	2	3	2	5	6	3	3	5	2	11.632	14.0792	10.3354	1.91286	2.81006	2.12034	5.33296	5.50355	3.17202	2.73625	5.24323	2.12438	5.26747	1.38645	0.0081038	0.198352
1003	F1RIS6|F1RIS6_PIG	Methylmalonic aciduria (cobalamin deficiency) cblB type OS=Sus scrofa OX=9823 GN=MMAB PE=1 SV=2	Carbamidomethylation; CAMthiopropanoyl-pei	26535	225.93	14	14	2	2	4	8	6	8	7	8	12	6	9	16	2.11491	1.87723	4.13417	7.65143	5.62011	8.48136	7.46614	7.33806	12.6881	5.4725	9.43782	16.9951	0.373574	0.861681	0.0131895	0.509052
1081	F1RWP0|F1RWP0_PIG	Phosphoribosyl pyrophosphate synthetase associated protein 1 OS=Sus scrofa OX=9823 GN=PRPSAP1 PE=1 SV=1	Carbamidomethylation	42436	225.74	16	13	12	12	15	2	6	5	2	3	5	4	2	3	12.6895	11.2634	15.5031	1.91286	5.62011	5.30085	2.13318	2.75177	5.28669	3.64834	2.09729	3.18657	3.07437	1.13876	0.0318926	0.732092
726	A0A286ZMB5|A0A286ZMB5_PIG	ATP synthase subunit beta OS=Sus scrofa OX=9823 PE=3 SV=1	Carbamidomethylation; CAMthiopropanoyl-pei	52410	225.71	15	2	8	5	31	11	4	28	6	6	24	7	9	24	8.45964	4.69308	32.0398	10.5207	3.74674	29.6848	6.39955	5.50355	25.3761	6.38459	9.43782	25.4926	1.02822	0.902317	0.780981	0.40802
777	F1S325|F1S325_PIG	Putative hydroxypyruvate isomerase OS=Sus scrofa OX=9823 GN=HYI PE=1 SV=2	Carbamidomethylation	30263	225.71	18	18	15	11	10	22	15	4	13	15	11	11	16	6	15.8618	10.3248	10.3354	21.0414	14.0503	4.24068	13.8657	13.7589	11.6307	10.0329	16.7783	6.37314	0.928548	1.18294	0.816108	0.511348
891	A0A287AQS7|A0A287AQS7_PIG	Uncharacterized protein OS=Sus scrofa OX=9823 GN=SCO2 PE=1 SV=1	Carbamidomethylation	29594	225.65	12	12	8	10	10	9	12	10	9	10	11	11	8	10	8.45964	9.38616	10.3354	8.60786	11.2402	10.6017	9.59933	9.17258	11.6307	10.0329	8.38917	10.6219	0.925498	1.04678	0.302932	0.418472
985	A0A287AN57|A0A287AN57_PIG	Uncharacterized protein OS=Sus scrofa OX=9823 GN=LCN12 PE=3 SV=1	Carbamidomethylation; CAMthiopropanoyl-pei	21661	225.28	11	11	4	4	8	6	8	9	6	6	12	5	6	18	4.22982	3.75446	8.26834	5.73857	7.49349	9.54153	6.39955	5.50355	12.6881	4.56042	6.29188	19.1194	0.713661	0.820478	0.109577	0.538788
1146	A0A287AYZ7|A0A287AYZ7_PIG	3'(2') 5'-bisphosphate nucleotidase 1 OS=Sus scrofa OX=9823 GN=BPNT1 PE=1 SV=1	Carbamidomethylation; Acetylation (Protein N-term)	33430	225.13	15	1	9	15	4	3	6	2	3	5	4	5	5	1	9.5171	14.0792	4.13417	2.86929	5.62011	2.12034	3.19978	4.58629	4.22935	4.56042	5.24323	1.06219	2.61368	1.1058	0.096925	0.810861
903	A0A286ZL91|A0A286ZL91_PIG	Uncharacterized protein OS=Sus scrofa OX=9823 PE=4 SV=1	Carbamidomethylation; CAMthiopropanoyl-pei	15589	225.04	17	17	11	20	12	6	10	9	3	7	13	6	5	12	11.632	18.7723	12.4025	5.73857	9.36686	9.54153	3.19978	6.42081	13.7454	5.4725	5.24323	12.7463	1.7368	0.995906	0.085283	0.97982
932	F1S9Y5|F1S9Y5_PIG	Serine/threonine-protein phosphatase 2A 56 kDa regulatory subunit OS=Sus scrofa OX=9823 GN=PPP2R5C PE=1 SV=3	Carbamidomethylation; CAMthiopropanoyl-pei	57963	225.04	19	19	5	6	14	14	12	5	9	7	7	11	9	5	5.28728	5.63169	14.4696	13.39	11.2402	5.30085	9.59933	6.42081	7.40137	10.0329	9.43782	5.31095	0.848234	0.945113	0.805156	0.787523
689	F1RP34|F1RP34_PIG	NAD(P)H-hydrate epimerase OS=Sus scrofa OX=9823 GN=APOA1BP PE=1 SV=2	Carbamidomethylation; CAMthiopropanoyl-pei	31480	224.99	17	17	7	8	8	15	19	10	20	21	16	17	18	16	7.40219	7.50893	8.26834	14.3464	17.797	10.6017	21.3318	19.2624	16.9174	15.5054	18.8756	16.9951	0.542271	1.11942	0.105587	0.393405
928	A0A287BR43|A0A287BR43_PIG	Protein XRP2 OS=Sus scrofa OX=9823 GN=RP2 PE=1 SV=1	Carbamidomethylation; CAMthiopropanoyl-pei	37158	224.91	17	17	11	10	7	7	8	10	7	9	12	10	7	7	11.632	9.38616	7.23479	6.695	7.49349	10.6017	7.46614	8.25532	12.6881	9.12084	7.34053	7.43534	1.13968	1.18885	0.68106	0.53329
512	A0A287AUC1|A0A287AUC1_PIG	Uncharacterized protein OS=Sus scrofa OX=9823 PE=4 SV=1	Acetylation (Protein N-term); CAMthiopropanoyl-pei	13211	224.88	16	1	20	17	27	19	26	28	19	37	28	16	27	22	21.1491	15.9565	27.9056	18.1721	24.3538	29.6848	20.2652	33.9385	29.6055	14.5933	28.3135	23.3682	0.900298	1.26457	0.542488	0.001131
850	I3LR64|I3LR64_PIG	Iron-sulfur cluster assembly enzyme OS=Sus scrofa OX=9823 GN=ISCU PE=1 SV=2	Carbamidomethylation; Oxidation (M); CAMthiopropanoyl-pei	20795	224.83	12	12	7	10	8	13	17	7	10	12	8	12	16	8	7.40219	9.38616	8.26834	12.4336	15.9237	7.42119	10.6659	11.0071	8.45871	10.945	16.7783	8.49753	0.700329	0.831888	0.25355	0.391572
883	F1RYX9|F1RYX9_PIG	Armadillo repeat containing 12 OS=Sus scrofa OX=9823 GN=ARMC12 PE=4 SV=2	Carbamidomethylation; CAMthiopropanoyl-pei	38747	224.72	15	15	3	3	8	13	10	13	15	5	14	20	7	9	3.17237	2.81585	8.26834	12.4336	9.36686	13.7822	15.9989	4.58629	14.8027	18.2417	7.34053	9.55972	0.40066	1.007	0.0238169	0.977574
862	A0A287ARU4|A0A287ARU4_PIG	S-phase kinase associated protein 1 OS=Sus scrofa OX=9823 GN=SKP1 PE=3 SV=1	Carbamidomethylation	18658	224.71	12	12	14	10	11	11	10	6	11	12	10	11	13	7	14.8044	9.38616	11.369	10.5207	9.36686	6.36102	11.7325	11.0071	10.5734	10.0329	13.6324	7.43534	1.35472	1.07113	0.184286	0.711697
1179	A0A287AQJ3|A0A287AQJ3_PIG	Tetratricopeptide repeat domain 29 OS=Sus scrofa OX=9823 GN=TTC29 PE=4 SV=1	Carbamidomethylation; CAMthiopropanoyl-pei	53635	224.54	15	15	3	0	1	11	6	3	8	5	2	10	6	3	3.17237	0	1.03354	10.5207	5.62011	3.18051	8.53274	4.58629	2.11468	9.12084	6.29188	3.18657	0.217682	0.819047	0.0810908	0.0740585
791	A0A286ZQA4|A0A286ZQA4_PIG	Uncharacterized protein OS=Sus scrofa OX=9823 PE=4 SV=1	CAMthiopropanoyl-pei	20912	224.51	14	14	13	8	19	12	11	11	11	11	15	13	10	12	13.7469	7.50893	19.6373	11.4771	10.3035	11.6619	11.7325	10.0898	15.8601	11.8571	10.4865	12.7463	1.22279	1.07388	0.50841	0.523519
1049	F1SNT0|F1SNT0_PIG	Ubiquitin like modifier activating enzyme 5 OS=Sus scrofa OX=9823 GN=UBA5 PE=1 SV=3	Carbamidomethylation	49465	224.46	11	11	12	23	9	5	3	3	6	5	3	6	2	1	12.6895	21.5882	9.30188	4.78214	2.81006	3.18051	6.39955	4.58629	3.17202	5.4725	2.09729	1.06219	4.04536	1.64016	0.109694	0.059454
543	I3LLF8|I3LLF8_PIG	Testis expressed 29 OS=Sus scrofa OX=9823 GN=TEX29 PE=4 SV=2	Carbamidomethylation; CAMthiopropanoyl-pei	14184	224.4	17	17	8	9	13	24	32	34	14	23	32	20	15	33	8.45964	8.44754	13.436	22.9543	29.9739	36.0458	14.9323	21.0969	33.8348	18.2417	15.7297	35.0523	0.341035	1.01218	0.0165227	0.924447
810	A0A287AZF9|A0A287AZF9_PIG	Cytochrome c1 OS=Sus scrofa OX=9823 GN=CYC1 PE=1 SV=1	Carbamidomethylation; Oxidation (M)	35442	224.11	12	12	5	9	9	14	11	16	9	11	17	15	10	14	5.28728	8.44754	9.30188	13.39	10.3035	16.9627	9.59933	10.0898	17.9748	13.6813	10.4865	14.8707	0.566621	0.964792	0.100107	0.845715
817	sp|Q45FY6|HPRT_PIG	Hypoxanthine-guanine phosphoribosyltransferase OS=Sus scrofa OX=9823 GN=HPRT1 PE=2 SV=3	Carbamidomethylation; CAMthiopropanoyl-pei	24555	224.09	20	20	15	26	12	11	12	5	8	17	9	11	7	5	15.8618	24.404	12.4025	10.5207	11.2402	5.30085	8.53274	15.5934	9.51605	10.0329	7.34053	5.31095	1.94623	1.48305	0.0691531	0.325761
642	A0A1W6Q744|A0A1W6Q744_PIG	TMCO2 protein OS=Sus scrofa OX=9823 GN=TMCO2 PE=4 SV=1	Oxidation (M); Acetylation (Protein N-term); CAMthiopropanoyl-pei	20033	224.04	10	10	5	2	34	8	9	38	7	4	38	9	8	35	5.28728	1.87723	35.1404	7.65143	8.43017	40.2865	7.46614	3.66903	40.1789	8.20876	8.38917	37.1767	0.750512	0.954243	0.0625328	0.748257
1205	A0A0B8RZF2|A0A0B8RZF2_PIG	Leucyl-tRNA synthetase 2 mitochondrial OS=Sus scrofa domesticus OX=9825 GN=LARS2 PE=3 SV=1	Carbamidomethylation	102062	223.98	18	18	0	1	7	1	3	9	1	4	12	0	3	13	0	0.938616	7.23479	0.956428	2.81006	9.54153	1.06659	3.66903	12.6881	0	3.14594	13.8085	0.614172	1.02768	0.0500302	0.834086
797	F1SB15|F1SB15_PIG	5' 3'-nucleotidase mitochondrial OS=Sus scrofa OX=9823 GN=NT5M PE=4 SV=1	Carbamidomethylation	26158	223.97	14	14	5	4	13	13	14	12	7	14	15	13	18	16	5.28728	3.75446	13.436	12.4336	13.1136	12.722	7.46614	12.8416	15.8601	11.8571	18.8756	16.9951	0.587359	0.757794	0.227171	0.115819
1006	F1SP77|F1SP77_PIG	IZUMO family member 3 OS=Sus scrofa OX=9823 GN=IZUMO3 PE=4 SV=2	Carbamidomethylation; CAMthiopropanoyl-pei	28342	223.9	16	16	2	0	8	3	8	17	3	3	17	4	7	15	2.11491	0	8.26834	2.86929	7.49349	18.0229	3.19978	2.75177	17.9748	3.64834	7.34053	15.9329	0.365792	0.888736	0.156607	0.657037
1407	F1RT12|F1RT12_PIG	Trafficking protein particle complex 11 OS=Sus scrofa OX=9823 GN=TRAPPC11 PE=1 SV=3	Carbamidomethylation	128675	223.8	19	19	3	13	16	0	0	0	0	0	0	0	0	1	3.17237	12.202	16.5367	0	0	0	0	0	0	0	0	1.06219	#DIV/0!	0	0.114007	0.42265
731	F1RJ25|F1RJ25_PIG	Fructose-bisphosphate aldolase OS=Sus scrofa OX=9823 GN=ALDOC PE=1 SV=2	Carbamidomethylation; CAMthiopropanoyl-pei	39377	223.64	15	9	16	11	13	21	14	6	20	15	7	17	12	10	16.9193	10.3248	13.436	20.085	13.1136	6.36102	21.3318	13.7589	7.40137	15.5054	12.5838	10.6219	1.02832	1.09767	0.921467	0.677086
916	F1RS52|F1RS52_PIG	Methylmalonic aciduria (cobalamin deficiency) cblA type OS=Sus scrofa OX=9823 GN=MMAA PE=4 SV=1	Carbamidomethylation	46959	223.59	14	14	10	12	9	9	5	6	9	13	9	9	12	6	10.5746	11.2634	9.30188	8.60786	4.68343	6.36102	9.59933	11.9244	9.51605	8.20876	12.5838	6.37314	1.58454	1.14261	0.112231	0.360849
849	F1RPQ3|F1RPQ3_PIG	Proteasome 26S subunit non-ATPase 14 OS=Sus scrofa OX=9823 GN=PSMD14 PE=1 SV=3	Carbamidomethylation	34577	223.56	15	15	13	22	13	8	8	6	13	11	10	8	8	8	13.7469	20.6495	13.436	7.65143	7.49349	6.36102	13.8657	10.0898	10.5734	7.29667	8.38917	8.49753	2.22415	1.4278	0.0578878	0.15826
991	A9X3T3|A9X3T3_PIG	Peroxisomal D3 D2-enoyl-CoA isomerase OS=Sus scrofa OX=9823 GN=PECI PE=2 SV=1	Carbamidomethylation; CAMthiopropanoyl-pei	43321	223.28	12	12	4	6	10	6	7	11	3	8	11	6	8	10	4.22982	5.63169	10.3354	5.73857	6.5568	11.6619	3.19978	7.33806	11.6307	5.4725	8.38917	10.6219	0.843041	0.905446	0.0183959	0.504898
1000	I3LEP1|I3LEP1_PIG	Leucine rich repeats and IQ motif containing 4 OS=Sus scrofa OX=9823 GN=LRRIQ4 PE=4 SV=2	Carbamidomethylation	65841	223.22	20	20	6	1	3	13	9	1	13	9	2	19	11	1	6.34473	0.938616	3.10063	12.4336	8.43017	1.06017	13.8657	8.25532	2.11468	17.3296	11.5351	1.06219	0.473637	0.80983	0.324772	0.327368
1061	I3LD11|I3LD11_PIG	Cilia and flagella associated protein 74 OS=Sus scrofa OX=9823 GN=CFAP74 PE=4 SV=2	Carbamidomethylation; Acetylation (Protein N-term); CAMthiopropanoyl-pei	105541	223.09	22	2	5	5	11	7	3	1	10	9	0	18	6	0	5.28728	4.69308	11.369	6.695	2.81006	1.06017	10.6659	8.25532	0	16.4175	6.29188	0	2.02072	0.83319	0.41115	0.640133
846	A0A287A6X5|A0A287A6X5_PIG	HtrA serine peptidase 2 OS=Sus scrofa OX=9823 GN=HTRA2 PE=4 SV=1	CAMthiopropanoyl-pei	48191	222.87	14	14	2	5	7	7	15	14	8	20	12	11	16	12	2.11491	4.69308	7.23479	6.695	14.0503	14.8424	8.53274	18.3452	12.6881	10.0329	16.7783	12.7463	0.394597	1.00021	0.0357406	0.997765
716	A0A286ZQ27|A0A286ZQ27_PIG	Hexokinase domain containing 1 OS=Sus scrofa OX=9823 GN=HKDC1 PE=1 SV=1	Carbamidomethylation; Oxidation (M); Acetylation (Protein N-term); CAMthiopropanoyl-pei	102438	222.85	15	2	10	7	20	17	7	19	11	10	19	17	16	14	10.5746	6.57031	20.6708	16.2593	6.5568	20.1432	11.7325	9.17258	20.0894	15.5054	16.7783	14.8707	0.880268	0.869367	0.479843	0.643138
888	A0A286ZNH3|A0A286ZNH3_PIG	Reactive intermediate imine deaminase A homolog OS=Sus scrofa OX=9823 GN=RIDA PE=1 SV=1	Carbamidomethylation; CAMthiopropanoyl-pei	14370	222.82	13	13	10	12	9	11	12	3	17	10	7	14	11	3	10.5746	11.2634	9.30188	10.5207	11.2402	3.18051	18.1321	9.17258	7.40137	12.7692	11.5351	3.18657	1.24852	1.26246	0.415414	0.422917
918	F1SJ34|F1SJ34_PIG	Cytochrome c oxidase subunit 5A OS=Sus scrofa OX=9823 GN=COX5A PE=1 SV=1		16748	222.78	11	11	3	6	12	8	7	12	6	7	14	7	9	18	3.17237	5.63169	12.4025	7.65143	6.5568	12.722	6.39955	6.42081	14.8027	6.38459	9.43782	19.1194	0.787462	0.790545	0.279222	0.197675
1200	F1S9K3|F1S9K3_PIG	3'(2') 5'-bisphosphate nucleotidase 1 OS=Sus scrofa OX=9823 GN=BPNT1 PE=1 SV=2	Carbamidomethylation; Acetylation (Protein N-term)	35224	222.36	15	1	6	14	4	3	5	2	3	4	4	4	5	1	6.34473	13.1406	4.13417	2.86929	4.68343	2.12034	3.19978	3.66903	4.22935	3.64834	5.24323	1.06219	2.44179	1.11497	0.139983	0.814672
938	A0A286ZP82|A0A286ZP82_PIG	Uncharacterized protein OS=Sus scrofa OX=9823 PE=4 SV=1	Carbamidomethylation; CAMthiopropanoyl-pei	19314	222.21	16	11	18	12	7	8	4	4	13	8	5	14	7	3	19.0342	11.2634	7.23479	7.65143	3.74674	4.24068	13.8657	7.33806	5.28669	12.7692	7.34053	3.18657	2.39994	1.13711	0.0948886	0.221594
872	F1RUP0|F1RUP0_PIG	Enoyl-CoA hydratase domain containing 3 OS=Sus scrofa OX=9823 GN=ECHDC3 PE=1 SV=2	Carbamidomethylation; CAMthiopropanoyl-pei	26884	222.11	14	14	8	11	9	14	12	8	8	14	7	14	8	10	8.45964	10.3248	9.30188	13.39	11.2402	8.48136	8.53274	12.8416	7.40137	12.7692	8.38917	10.6219	0.848232	0.905459	0.429014	0.749995
913	A0A0K1TQQ7|A0A0K1TQQ7_PIG	Carbonyl reductase 3 OS=Sus scrofa OX=9823 GN=CBR3 PE=2 SV=1	Carbamidomethylation; CAMthiopropanoyl-pei	30596	222.09	16	16	17	13	3	13	11	1	12	15	2	13	9	0	17.9767	12.202	3.10063	12.4336	10.3035	1.06017	12.7991	13.7589	2.11468	11.8571	9.43782	0	1.39845	1.34646	0.117642	0.131081
1371	I3LFZ7|I3LFZ7_PIG	Ring finger protein 123 OS=Sus scrofa OX=9823 GN=RNF123 PE=1 SV=2		148227	221.61	15	15	6	5	12	0	0	5	0	1	5	1	0	1	6.34473	4.69308	12.4025	0	0	5.30085	0	0.917258	5.28669	0.912084	0	1.06219	4.42199	3.1424	0.0135508	0.447274
783	I3L7Z2|I3L7Z2_PIG	Uncharacterized protein OS=Sus scrofa OX=9823 PE=3 SV=2	Carbamidomethylation; Acetylation (Protein N-term); CAMthiopropanoyl-pei	34638	221.34	15	15	13	12	6	15	14	12	11	16	8	16	13	13	13.7469	11.2634	6.20125	14.3464	13.1136	12.722	11.7325	14.6761	8.45871	14.5933	13.6324	13.8085	0.776753	0.829499	0.238886	0.32782
1310	sp|P47788|THOP1_PIG	Thimet oligopeptidase OS=Sus scrofa OX=9823 GN=THOP1 PE=2 SV=2	Carbamidomethylation	78144	221.17	14	14	6	18	6	1	1	2	2	2	1	2	0	1	6.34473	16.8951	6.20125	0.956428	0.936686	2.12034	2.13318	1.83452	1.05734	1.82417	0	1.06219	7.33559	1.74096	0.152918	0.336277
1004	F1S365|F1S365_PIG	Uroporphyrinogen decarboxylase OS=Sus scrofa OX=9823 GN=UROD PE=1 SV=2	Carbamidomethylation; Acetylation (Protein N-term)	40822	221.12	12	12	5	13	7	8	9	1	8	10	6	10	8	3	5.28728	12.202	7.23479	7.65143	8.43017	1.06017	8.53274	9.17258	6.34403	9.12084	8.38917	3.18657	1.44233	1.162	0.424899	0.41447
970	F1S5S1|F1S5S1_PIG	Uncharacterized protein OS=Sus scrofa OX=9823 GN=IBA57 PE=1 SV=2	Carbamidomethylation	38245	221.08	11	11	6	11	8	6	12	5	5	12	7	12	6	6	6.34473	10.3248	8.26834	5.73857	11.2402	5.30085	5.33296	11.0071	7.40137	10.945	6.29188	6.37314	1.11931	1.00557	0.514961	0.989751
904	F1S574|F1S574_PIG	Alpha-amylase OS=Sus scrofa OX=9823 GN=AMY2 PE=3 SV=3	Carbamidomethylation; CAMthiopropanoyl-pei	57130	221.06	17	17	13	16	0	15	14	3	9	12	2	9	16	3	13.7469	15.0179	0	14.3464	13.1136	3.18051	9.59933	11.0071	2.11468	8.20876	16.7783	3.18657	0.938782	0.806466	0.711604	0.478145
805	A0A287AS29|A0A287AS29_PIG	Nucleoside diphosphate kinase OS=Sus scrofa OX=9823 GN=NME1 PE=1 SV=1	Carbamidomethylation; CAMthiopropanoyl-pei	17109	221.02	12	8	12	14	10	14	12	7	20	12	10	16	9	7	12.6895	13.1406	10.3354	13.39	11.2402	7.42119	21.3318	11.0071	10.5734	14.5933	9.43782	7.43534	1.12836	1.36375	0.33071	0.130172
1271	A0A0B8RZ38|A0A0B8RZ38_PIG	Sperm associated antigen 9 OS=Sus scrofa domesticus OX=9825 GN=SPAG9 PE=4 SV=1	Carbamidomethylation	146089	220.99	22	22	10	15	10	1	0	2	0	1	4	2	0	1	10.5746	14.0792	10.3354	0.956428	0	2.12034	0	0.917258	4.22935	1.82417	0	1.06219	11.3721	1.78308	0.0265267	0.653699
856	I3LE65|I3LE65_PIG	ATP6V1F neighbor OS=Sus scrofa OX=9823 GN=ATP6V1FNB PE=4 SV=2	Carbamidomethylation; Oxidation (M); CAMthiopropanoyl-pei	24520	220.93	12	12	7	5	5	14	13	13	15	11	8	15	10	11	7.40219	4.69308	5.16771	13.39	12.1769	13.7822	15.9989	10.0898	8.45871	13.6813	10.4865	11.6841	0.438713	0.963617	0.0105086	0.811324
1109	F1S0G4|F1S0G4_PIG	Chromosome 6 open reading frame 163 OS=Sus scrofa OX=9823 GN=C6orf163 PE=4 SV=3	Carbamidomethylation; Acetylation (Protein N-term); CAMthiopropanoyl-pei	38565	220.68	18	18	1	3	1	8	7	1	13	8	0	18	6	1	1.05746	2.81585	1.03354	7.65143	6.5568	1.06017	13.8657	7.33806	0	16.4175	6.29188	1.06219	0.321373	0.891979	0.210919	0.498368
989	A0A287AXL2|A0A287AXL2_PIG	Secretory carrier-associated membrane protein OS=Sus scrofa OX=9823 GN=SCAMP2 PE=1 SV=1	Carbamidomethylation	36712	220.67	8	8	5	10	14	6	6	11	2	6	10	4	4	13	5.28728	9.38616	14.4696	5.73857	5.62011	11.6619	2.13318	5.50355	10.5734	3.64834	4.19459	13.8085	1.26596	0.841059	0.250959	0.477781
955	A0A0B8RVY0|A0A0B8RVY0_PIG	DnaJ-like subfamily C member 5 OS=Sus scrofa domesticus OX=9825 GN=DNAJC5 PE=4 SV=1	CAMthiopropanoyl-pei	22061	220.55	13	13	1	3	10	6	10	17	4	7	15	10	7	9	1.05746	2.81585	10.3354	5.73857	9.36686	18.0229	4.26637	6.42081	15.8601	9.12084	7.34053	9.55972	0.4289	1.02022	0.018771	0.962058
895	I3L847|I3L847_PIG	IQ motif containing F1 OS=Sus scrofa OX=9823 GN=IQCF1 PE=4 SV=2	Oxidation (M); Acetylation (Protein N-term); CAMthiopropanoyl-pei	24434	220.31	13	13	1	2	22	9	2	21	2	4	21	8	4	19	1.05746	1.87723	22.7379	8.60786	1.87337	22.2636	2.13318	3.66903	22.2041	7.29667	4.19459	20.1816	0.784021	0.884237	0.46028	0.619969
1491	F1RWC5|F1RWC5_PIG	Kinesin-like protein OS=Sus scrofa OX=9823 GN=KIF5B PE=1 SV=2	Carbamidomethylation	109762	219.88	18	18	1	4	20	0	0	0	0	0	0	0	0	0	1.05746	3.75446	20.6708	0	0	0	0	0	0	0	0	0	#DIV/0!	#DIV/0!	0.300593	#DIV/0!
832	A0A287A278|A0A287A278_PIG	Uncharacterized protein OS=Sus scrofa OX=9823 GN=DDT PE=1 SV=1	Carbamidomethylation; CAMthiopropanoyl-pei	12888	219.82	16	16	18	13	5	17	13	2	17	18	1	16	12	1	19.0342	12.202	5.16771	16.2593	12.1769	2.12034	18.1321	16.5106	1.05734	14.5933	12.5838	1.06219	1.19136	1.2642	0.180897	0.185135
1110	F1S8X7|F1S8X7_PIG	Uncharacterized protein OS=Sus scrofa OX=9823 GN=PI4K2A PE=1 SV=1	Carbamidomethylation; CAMthiopropanoyl-pei	54065	219.74	20	20	4	4	5	3	15	4	5	15	3	4	3	2	4.22982	3.75446	5.16771	2.86929	14.0503	4.24068	5.33296	13.7589	3.17202	3.64834	3.14594	2.12438	0.621542	2.49632	0.556561	0.286373
951	F1RN44|F1RN44_PIG	Uncharacterized protein OS=Sus scrofa OX=9823 GN=LAMP1 PE=1 SV=2	Carbamidomethylation; Acetylation (Protein N-term); CAMthiopropanoyl-pei	43932	219.68	11	11	7	7	10	9	13	8	3	8	13	9	3	10	7.40219	6.57031	10.3354	8.60786	12.1769	8.48136	3.19978	7.33806	13.7454	8.20876	3.14594	10.6219	0.830582	1.10496	0.525036	0.816062
865	A0A287AHZ7|A0A287AHZ7_PIG	Uncharacterized protein OS=Sus scrofa OX=9823 GN=SSNA1 PE=1 SV=1	Carbamidomethylation; Acetylation (Protein N-term); CAMthiopropanoyl-pei	13571	219.67	15	15	11	16	12	7	11	7	8	12	9	14	8	10	11.632	15.0179	12.4025	6.695	10.3035	7.42119	8.53274	11.0071	9.51605	12.7692	8.38917	10.6219	1.59921	0.914275	0.000286761	0.691666
1074	F1SMA3|F1SMA3_PIG	Uncharacterized protein OS=Sus scrofa OX=9823 GN=PPP4R1 PE=4 SV=3	Carbamidomethylation; CAMthiopropanoyl-pei	102899	219.46	20	20	14	24	13	1	2	1	1	5	3	3	3	2	14.8044	22.5268	13.436	0.956428	1.87337	1.06017	1.06659	4.58629	3.17202	2.73625	3.14594	2.12438	13.0508	1.10221	0.0256032	0.806472
1020	F1SNZ1|F1SNZ1_PIG	Leucine zipper transcription factor like 1 OS=Sus scrofa OX=9823 GN=LZTFL1 PE=1 SV=1	Carbamidomethylation; Acetylation (Protein N-term); CAMthiopropanoyl-pei	34546	219.26	15	15	7	7	9	8	9	4	8	9	4	11	5	3	7.40219	6.57031	9.30188	7.65143	8.43017	4.24068	8.53274	8.25532	4.22935	10.0329	5.24323	3.18657	1.14526	1.13837	0.684247	0.581323
1091	A0A287B1A8|A0A287B1A8_PIG	Prominin 1 OS=Sus scrofa OX=9823 GN=PROM1 PE=1 SV=1	Carbamidomethylation; CAMthiopropanoyl-pei	93994	218.88	18	18	6	6	5	6	5	3	6	6	8	8	5	5	6.34473	5.63169	5.16771	5.73857	4.68343	3.18051	6.39955	5.50355	8.45871	7.29667	5.24323	5.31095	1.26037	1.14066	0.104656	0.558481
997	F1SI89|F1SI89_PIG	Uncharacterized protein OS=Sus scrofa OX=9823 PE=4 SV=3	CAMthiopropanoyl-pei	13862	218.83	10	10	1	3	15	4	6	17	1	4	12	5	4	17	1.05746	2.81585	15.5031	3.82571	5.62011	18.0229	1.06659	3.66903	12.6881	4.56042	4.19459	18.0572	0.7054	0.649841	0.00109758	0.156656
899	F1SV59|F1SV59_PIG	ADP-ribosylhydrolase like 2 OS=Sus scrofa OX=9823 GN=ADPRHL2 PE=1 SV=3	Carbamidomethylation; Acetylation (Protein N-term)	39253	218.55	13	13	13	14	9	11	11	4	5	16	7	6	10	8	13.7469	13.1406	9.30188	10.5207	10.3035	4.24068	5.33296	14.6761	7.40137	5.4725	10.4865	8.49753	1.44383	1.12078	0.0325419	0.606393
1127	sp|P79282|FUT8_PIG	Alpha-(1 6)-fucosyltransferase OS=Sus scrofa OX=9823 GN=FUT8 PE=1 SV=1	Carbamidomethylation	66229	218.35	16	1	3	5	5	6	7	3	6	8	3	6	10	2	3.17237	4.69308	5.16771	5.73857	6.5568	3.18051	6.39955	7.33806	3.17202	5.4725	10.4865	2.12438	0.842159	0.935094	0.623184	0.803307
1097	sp|P19133|FRIL_PIG	Ferritin light chain (Fragment) OS=Sus scrofa OX=9823 GN=FTL PE=1 SV=1	Carbamidomethylation	8784	218.14	10	2	8	7	17	5	2	5	7	4	4	5	2	3	8.45964	6.57031	17.5702	4.78214	1.87337	5.30085	7.46614	3.66903	4.22935	4.56042	2.09729	3.18657	2.7266	1.56076	0.126366	0.0799971
946	F1RT99|F1RT99_PIG	MYCBP associated protein OS=Sus scrofa OX=9823 GN=MYCBPAP PE=4 SV=3	Carbamidomethylation; CAMthiopropanoyl-pei	105636	218.08	23	23	2	5	9	21	12	5	11	7	3	17	4	5	2.11491	4.69308	9.30188	20.085	11.2402	5.30085	11.7325	6.42081	3.17202	15.5054	4.19459	5.31095	0.439847	0.852639	0.393794	0.563511
1005	A0A287BL42|A0A287BL42_PIG	Malate dehydrogenase 1B OS=Sus scrofa OX=9823 GN=MDH1B PE=4 SV=1	Carbamidomethylation; CAMthiopropanoyl-pei	58723	218.01	15	15	4	4	3	10	6	9	10	8	8	10	6	9	4.22982	3.75446	3.10063	9.56428	5.62011	9.54153	10.6659	7.33806	8.45871	9.12084	6.29188	9.55972	0.448311	1.05968	0.0808807	0.602873
1044	F1S5K0|F1S5K0_PIG	Uncharacterized protein OS=Sus scrofa OX=9823 GN=PPM1B PE=1 SV=3	Carbamidomethylation; CAMthiopropanoyl-pei	52388	217.38	19	16	13	10	9	4	6	4	6	6	6	7	5	3	13.7469	9.38616	9.30188	3.82571	5.62011	4.24068	6.39955	5.50355	6.34403	6.38459	5.24323	3.18657	2.36985	1.23172	0.0793282	0.374444
1012	sp|Q8MJ30|DHPR_PIG	Dihydropteridine reductase OS=Sus scrofa OX=9823 GN=QDPR PE=2 SV=1	Carbamidomethylation	25758	217.22	10	10	1	2	8	7	9	6	5	9	9	7	14	9	1.05746	1.87723	8.26834	6.695	8.43017	6.36102	5.33296	8.25532	9.51605	6.38459	14.6811	9.55972	0.521406	0.754418	0.329317	0.333125
1216	A0A287AL55|A0A287AL55_PIG	Alpha-1 4 glucan phosphorylase OS=Sus scrofa OX=9823 GN=PYGB PE=1 SV=1	Carbamidomethylation	96273	217.21	16	14	11	13	7	3	3	3	2	5	1	3	0	2	11.632	12.202	7.23479	2.86929	2.81006	3.18051	2.13318	4.58629	1.05734	2.73625	0	2.12438	3.5067	1.59996	0.0480558	0.64534
1122	F1S1A8|F1S1A8_PIG	NADH:ubiquinone oxidoreductase core subunit S2 OS=Sus scrofa OX=9823 GN=NDUFS2 PE=1 SV=2	Carbamidomethylation	53641	217.11	15	15	3	5	3	8	4	5	4	5	7	8	7	6	3.17237	4.69308	3.10063	7.65143	3.74674	5.30085	4.26637	4.58629	7.40137	7.29667	7.34053	6.37314	0.656689	0.77362	0.348341	0.349593
1136	F1RNT2|F1RNT2_PIG	Leucine rich repeat containing 43 OS=Sus scrofa OX=9823 GN=LRRC43 PE=4 SV=3	Carbamidomethylation	69165	217	10	10	3	1	5	11	4	5	8	3	7	8	4	4	3.17237	0.938616	5.16771	10.5207	3.74674	5.30085	8.53274	2.75177	7.40137	7.29667	4.19459	4.24876	0.474169	1.18716	0.244929	0.537932
1139	F1SCV6|F1SCV6_PIG	Cilia and flagella associated protein 46 OS=Sus scrofa OX=9823 GN=CFAP46 PE=4 SV=3	Carbamidomethylation; Acetylation (Protein N-term)	248424	216.97	22	10	3	0	7	6	4	2	11	7	2	15	3	2	3.17237	0	7.23479	5.73857	3.74674	2.12034	11.7325	6.42081	2.11468	13.6813	3.14594	2.12438	0.896732	1.06946	0.898833	0.80056
1070	F1RLS7|F1RLS7_PIG	Radial spoke head 14 homolog OS=Sus scrofa OX=9823 GN=RSPH14 PE=4 SV=3	Carbamidomethylation; CAMthiopropanoyl-pei	37182	216.71	15	15	5	3	0	15	11	0	12	11	0	7	9	0	5.28728	2.81585	0	14.3464	10.3035	0	12.7991	10.0898	0	6.38459	9.43782	0	0.328728	1.44662	0.187161	0.367224
1029	F1SVB0|F1SVB0_PIG	Capping actin protein gelsolin like OS=Sus scrofa OX=9823 GN=CAPG PE=1 SV=1	Carbamidomethylation; CAMthiopropanoyl-pei	38942	215.96	14	14	4	9	16	4	6	4	4	10	8	8	4	5	4.22982	8.44754	16.5367	3.82571	5.62011	4.24068	4.26637	9.17258	8.45871	7.29667	4.19459	5.31095	2.13451	1.30326	0.289822	0.55585
920	F1RGV5|F1RGV5_PIG	Nucleoside diphosphate kinase OS=Sus scrofa OX=9823 GN=NME4 PE=3 SV=2	Carbamidomethylation	20431	215.75	15	15	4	15	10	11	10	9	6	9	7	15	8	7	4.22982	14.0792	10.3354	10.5207	9.36686	9.54153	6.39955	8.25532	7.40137	13.6813	8.38917	7.43534	0.973338	0.747523	0.942659	0.40945
1137	B2ZF50|B2ZF50_PIG	Mitochondrial tryptophanyl tRNA synthetase 2 OS=Sus scrofa OX=9823 GN=WARS2 PE=2 SV=1	Carbamidomethylation	40087	215.69	11	11	0	2	4	4	5	8	3	6	8	1	8	14	0	1.87723	4.13417	3.82571	4.68343	8.48136	3.19978	5.50355	8.45871	0.912084	8.38917	14.8707	0.353809	0.709998	0.0149476	0.452654
1073	A0A287AZQ6|A0A287AZQ6_PIG	Uncharacterized protein OS=Sus scrofa OX=9823 GN=AK9 PE=4 SV=1	CAMthiopropanoyl-pei	123838	215.5	15	15	3	1	4	7	6	8	7	7	7	7	9	6	3.17237	0.938616	4.13417	6.695	5.62011	8.48136	7.46614	6.42081	7.40137	6.38459	9.43782	6.37314	0.396469	0.959125	0.006707	0.844384
1082	A0A287A6G6|A0A287A6G6_PIG	Polyamine oxidase OS=Sus scrofa OX=9823 GN=PAOX PE=4 SV=1	Carbamidomethylation; Acetylation (Protein N-term)	55428	215.45	15	15	7	11	16	10	1	2	8	4	1	7	3	1	7.40219	10.3248	16.5367	9.56428	0.936686	2.12034	8.53274	3.66903	1.05734	6.38459	3.14594	1.06219	2.71474	1.25172	0.279359	0.303712
1036	F1RYU5|F1RYU5_PIG	NAD(P)(+)--arginine ADP-ribosyltransferase OS=Sus scrofa OX=9823 GN=ART3 PE=1 SV=2	Carbamidomethylation; Oxidation (M); Acetylation (Protein N-term); CAMthiopropanoyl-pei	42646	215.44	13	7	9	15	2	5	7	4	4	9	3	6	12	5	9.5171	14.0792	2.06708	4.78214	6.5568	4.24068	4.26637	8.25532	3.17202	5.4725	12.5838	5.31095	1.64724	0.671612	0.363762	0.109749
1150	F1S5Z7|F1S5Z7_PIG	Sortilin OS=Sus scrofa OX=9823 GN=SORT1 PE=1 SV=2	Carbamidomethylation	101394	215.26	15	15	6	13	9	5	4	5	1	2	6	5	2	3	6.34473	12.202	9.30188	4.78214	3.74674	5.30085	1.06659	1.83452	6.34403	4.56042	2.09729	3.18657	2.01368	0.939138	0.14656	0.926658
906	A5GFM8|A5GFM8_PIG	Orthologue of H. sapiens chromosome 20 open reading frame 85 (C20orf85) OS=Sus scrofa OX=9823 GN=C17H20orf85 PE=4 SV=1	Carbamidomethylation; Acetylation (Protein N-term); CAMthiopropanoyl-pei	15707	215.18	11	5	7	12	3	9	18	7	4	20	7	6	14	5	7.40219	11.2634	3.10063	8.60786	16.8603	7.42119	4.26637	18.3452	7.40137	5.4725	14.6811	5.31095	0.6618	1.17862	0.104657	0.401481
1027	A0A287BGG6|A0A287BGG6_PIG	STIP1 homology and U-box containing protein 1 OS=Sus scrofa OX=9823 GN=STUB1 PE=1 SV=1	Carbamidomethylation	34992	215.15	13	13	9	10	13	4	7	5	3	12	5	3	7	4	9.5171	9.38616	13.436	3.82571	6.5568	5.30085	3.19978	11.0071	5.28669	2.73625	7.34053	4.24876	2.06201	1.36076	0.0685199	0.222723
1159	A0A287AHC2|A0A287AHC2_PIG	Glucosamine-6-phosphate isomerase OS=Sus scrofa OX=9823 GN=GNPDA1 PE=1 SV=1	Carbamidomethylation; CAMthiopropanoyl-pei	35066	215.05	15	10	7	7	7	5	3	1	3	5	6	5	4	7	7.40219	6.57031	7.23479	4.78214	2.81006	1.06017	3.19978	4.58629	6.34403	4.56042	4.19459	7.43534	2.45104	0.872749	0.0573531	0.334614
1357	F1RVE8|F1RVE8_PIG	Ubiquitin like modifier activating enzyme 6 OS=Sus scrofa OX=9823 GN=UBA6 PE=1 SV=3	Carbamidomethylation	115604	214.97	17	17	11	14	10	0	1	0	0	1	0	0	0	0	11.632	13.1406	10.3354	0	0.936686	0	0	0.917258	0	0	0	0	37.4811	#DIV/0!	0.00234663	0.42265
940	I3LUD1|I3LUD1_PIG	Superoxide dismutase [Cu-Zn] OS=Sus scrofa OX=9823 GN=SOD3 PE=1 SV=2	Carbamidomethylation	32469	214.93	13	13	7	9	9	11	4	7	8	10	8	12	11	8	7.40219	8.44754	9.30188	10.5207	3.74674	7.42119	8.53274	9.17258	8.45871	10.945	11.5351	8.49753	1.15967	0.84461	0.663773	0.176965
679	F1SUB4|F1SUB4_PIG	Thymus brain and testes associated OS=Sus scrofa OX=9823 GN=TBATA PE=4 SV=3	Oxidation (M); Acetylation (Protein N-term); CAMthiopropanoyl-pei	38489	214.81	17	17	6	14	8	14	22	16	8	26	14	16	22	15	6.34473	13.1406	8.26834	13.39	20.6071	16.9627	8.53274	23.8487	14.8027	14.5933	23.0702	15.9329	0.544619	0.880361	0.00406479	0.404233
1126	A0A287BAZ0|A0A287BAZ0_PIG	Neuroplastin OS=Sus scrofa OX=9823 GN=NPTN PE=1 SV=1	Carbamidomethylation; CAMthiopropanoyl-pei	44526	214.76	11	1	3	3	10	7	3	8	5	6	6	5	2	6	3.17237	2.81585	10.3354	6.695	2.81006	8.48136	5.33296	5.50355	6.34403	4.56042	2.09729	6.37314	0.907553	1.31845	0.758838	0.314085
1185	C0JPM4|C0JPM4_PIG	TIMP metallopeptidase inhibitor 2 OS=Sus scrofa OX=9823 GN=TIMP-2 PE=1 SV=1	Carbamidomethylation; CAMthiopropanoyl-pei	24506	214.19	16	16	1	4	19	2	2	4	0	4	9	0	4	8	1.05746	3.75446	19.6373	1.91286	1.87337	4.24068	0	3.66903	9.51605	0	4.19459	8.49753	3.04591	1.03884	0.389661	0.751672
579	A0A287BK89|A0A287BK89_PIG	Uncharacterized protein OS=Sus scrofa OX=9823 PE=4 SV=1	Carbamidomethylation; CAMthiopropanoyl-pei	8266	213.96	7	7	27	20	23	17	19	19	15	23	18	22	9	18	28.5513	18.7723	23.7715	16.2593	17.797	20.1432	15.9989	21.0969	19.0321	20.0658	9.43782	19.1194	1.31173	1.15435	0.241083	0.649112
1467	F1RQI7|F1RQI7_PIG	Unconventional myosin-VI OS=Sus scrofa OX=9823 GN=MYO6 PE=1 SV=1	Carbamidomethylation	144927	213.85	19	19	2	12	13	0	0	0	0	0	0	0	0	0	2.11491	11.2634	13.436	0	0	0	0	0	0	0	0	0	#DIV/0!	#DIV/0!	0.123355	#DIV/0!
1411	F1SK95|F1SK95_PIG	Uncharacterized protein OS=Sus scrofa OX=9823 GN=CPOX PE=1 SV=2	Carbamidomethylation; CAMthiopropanoyl-pei	49158	213.8	16	16	2	3	15	0	0	5	0	0	2	1	0	4	2.11491	2.81585	15.5031	0	0	5.30085	0	0	2.11468	0.912084	0	4.24876	3.85483	0.409754	0.190486	0.242205
1030	A0A0B8RZA3|A0A0B8RZA3_PIG	Prohibitin OS=Sus scrofa domesticus OX=9825 GN=PHB PE=4 SV=1	Carbamidomethylation; CAMthiopropanoyl-pei	29804	213.65	14	14	3	2	8	11	9	7	5	8	10	5	7	7	3.17237	1.87723	8.26834	10.5207	8.43017	7.42119	5.33296	7.33806	10.5734	4.56042	7.34053	7.43534	0.505001	1.20211	0.237331	0.301815
1066	A0A286ZM55|A0A286ZM55_PIG	Uncharacterized protein OS=Sus scrofa OX=9823 PE=4 SV=1	Carbamidomethylation	115560	213.63	13	13	9	7	15	5	3	3	4	9	6	5	4	4	9.5171	6.57031	15.5031	4.78214	2.81006	3.18051	4.26637	8.25532	6.34403	4.56042	4.19459	4.24876	2.93246	1.45079	0.124357	0.260868
1276	A0A287A5U7|A0A287A5U7_PIG	HSPA (Hsp70) binding protein 1 OS=Sus scrofa OX=9823 GN=HSPBP1 PE=1 SV=1	Carbamidomethylation	34656	213.59	12	12	7	8	9	3	3	2	1	3	5	1	1	3	7.40219	7.50893	9.30188	2.86929	2.81006	2.12034	1.06659	2.75177	5.28669	0.912084	1.04865	3.18657	3.10436	1.7689	0.0236453	0.156301
844	A0A287B8D6|A0A287B8D6_PIG	Nucleoporin 58 OS=Sus scrofa OX=9823 GN=NUP58 PE=4 SV=1	Carbamidomethylation; CAMthiopropanoyl-pei	56838	213.28	12	12	10	10	9	10	14	7	11	18	5	16	14	5	10.5746	9.38616	9.30188	9.56428	13.1136	7.42119	11.7325	16.5106	5.28669	14.5933	14.6811	5.31095	0.972209	0.969481	0.88757	0.820551
1060	A0A287AV94|A0A287AV94_PIG	Nucleoporin 98 OS=Sus scrofa OX=9823 GN=NUP98 PE=1 SV=1	Carbamidomethylation; CAMthiopropanoyl-pei	171890	213.15	17	17	10	9	4	11	4	0	6	14	0	8	9	0	10.5746	8.44754	4.13417	10.5207	3.74674	0	6.39955	12.8416	0	7.29667	9.43782	0	1.62301	1.14979	0.180242	0.588859
1369	F1SAL9|F1SAL9_PIG	Trafficking protein particle complex 8 OS=Sus scrofa OX=9823 GN=TRAPPC8 PE=4 SV=2	Carbamidomethylation	153865	213.1	18	18	6	10	16	0	0	1	0	0	2	0	0	1	6.34473	9.38616	16.5367	0	0	1.06017	0	0	2.11468	0	0	1.06219	30.4362	1.99086	0.0606117	0.42265
1320	A0A287B5G9|A0A287B5G9_PIG	AP complex subunit beta OS=Sus scrofa OX=9823 GN=AP1B1 PE=1 SV=1	Carbamidomethylation; CAMthiopropanoyl-pei	103746	213.09	24	24	10	24	6	0	0	0	0	0	2	0	0	0	10.5746	22.5268	6.20125	0	0	0	0	0	2.11468	0	0	0	#DIV/0!	#DIV/0!	0.115219	0.42265
1098	I3L6T1|I3L6T1_PIG	Leucine rich repeats and death domain containing 1 OS=Sus scrofa OX=9823 GN=LRRD1 PE=4 SV=2	Carbamidomethylation; CAMthiopropanoyl-pei	97005	213	18	18	4	3	5	10	8	3	6	7	3	9	8	2	4.22982	2.81585	5.16771	9.56428	7.49349	3.18051	6.39955	6.42081	3.17202	8.20876	8.38917	2.12438	0.603479	0.854188	0.371166	0.451103
1052	F1RMV5|F1RMV5_PIG	ETHE1 persulfide dioxygenase OS=Sus scrofa OX=9823 GN=ETHE1 PE=1 SV=2	Carbamidomethylation	27024	212.98	14	14	2	1	3	10	8	5	5	8	7	9	9	10	2.11491	0.938616	3.10063	9.56428	7.49349	5.30085	5.33296	7.33806	7.40137	8.20876	9.43782	10.6219	0.275247	0.710063	0.0795017	0.0143997
1291	A0A286ZSE4|A0A286ZSE4_PIG	Ubiquitin protein ligase E3A OS=Sus scrofa OX=9823 GN=UBE3A PE=1 SV=1	Carbamidomethylation	93746	212.87	14	14	8	14	5	1	2	1	1	2	6	2	1	1	8.45964	13.1406	5.16771	0.956428	1.87337	1.06017	1.06659	1.83452	6.34403	1.82417	1.04865	1.06219	6.88128	2.34946	0.0662918	0.431569
1064	C4MQ03|C4MQ03_PIG	ADP-ribosylation factor 6 OS=Sus scrofa OX=9823 GN=ARF6 PE=3 SV=1	Carbamidomethylation; CAMthiopropanoyl-pei	20082	212.77	13	13	5	10	12	7	7	4	4	5	4	7	6	4	5.28728	9.38616	12.4025	6.695	6.5568	4.24068	4.26637	4.58629	4.22935	6.38459	6.29188	4.24876	1.54786	0.77293	0.36782	0.184117
1212	A9NJG8|A9NJG8_PIG	Monocarboxylate transporter 1 (Fragment) OS=Sus scrofa OX=9823 GN=SLC16A1 PE=2 SV=1	Carbamidomethylation; CAMthiopropanoyl-pei	24987	212.46	11	1	2	0	11	2	3	6	1	2	13	0	2	12	2.11491	0	11.369	1.91286	2.81006	6.36102	1.06659	1.83452	13.7454	0	2.09729	12.7463	1.21652	1.12146	0.758858	0.298991
1111	A0A287A0Y4|A0A287A0Y4_PIG	Chromosome 3 open reading frame 20 OS=Sus scrofa OX=9823 GN=C3orf20 PE=4 SV=1	Carbamidomethylation	100409	212.39	16	4	6	18	6	3	5	0	5	11	1	9	3	0	6.34473	16.8951	6.20125	2.86929	4.68343	0	5.33296	10.0898	1.05734	8.20876	3.14594	0	3.89808	1.45139	0.105648	0.610114
937	K9IVF4|K9IVF4_PIG	Selenide water dikinase 1 isoform 1 OS=Sus scrofa OX=9823 GN=SEPHS1_tv1 PE=1 SV=1	Carbamidomethylation	42895	212.13	14	14	11	15	7	11	8	3	9	12	4	10	10	3	11.632	14.0792	7.23479	10.5207	7.49349	3.18051	9.59933	11.0071	4.22935	9.12084	10.4865	3.18657	1.55445	1.08958	0.131632	0.0643132
813	sp|P62936|PPIA_PIG	Peptidyl-prolyl cis-trans isomerase A OS=Sus scrofa OX=9823 GN=PPIA PE=1 SV=2	Carbamidomethylation; Acetylation (Protein N-term); CAMthiopropanoyl-pei	17869	212.02	13	13	8	20	4	14	16	8	11	15	6	15	19	3	8.45964	18.7723	4.13417	13.39	14.987	8.48136	11.7325	13.7589	6.34403	13.6813	19.9243	3.18657	0.850991	0.865278	0.581959	0.602302
1190	A0A287BM71|A0A287BM71_PIG	Cilia and flagella associated protein 69 OS=Sus scrofa OX=9823 GN=CFAP69 PE=4 SV=1	Carbamidomethylation; CAMthiopropanoyl-pei	106177	211.64	18	18	1	1	3	6	9	7	7	3	3	10	4	2	1.05746	0.938616	3.10063	5.73857	8.43017	7.42119	7.46614	2.75177	3.17202	9.12084	4.19459	2.12438	0.236068	0.867234	0.0316685	0.513474
1118	F6QA08|F6QA08_PIG	Protein disulfide-isomerase OS=Sus scrofa OX=9823 GN=PDIA3 PE=1 SV=1	Carbamidomethylation; CAMthiopropanoyl-pei	56730	211.58	19	19	6	16	6	1	7	1	0	11	2	4	10	2	6.34473	15.0179	6.20125	0.956428	6.5568	1.06017	0	10.0898	2.11468	3.64834	10.4865	2.12438	3.21504	0.750623	0.0272969	0.362108
1361	sp|P10775|RINI_PIG	Ribonuclease inhibitor OS=Sus scrofa OX=9823 GN=RNH1 PE=1 SV=1	Carbamidomethylation; Acetylation (Protein N-term)	49023	211.42	15	15	4	7	16	0	1	3	0	0	2	0	0	4	4.22982	6.57031	16.5367	0	0.936686	3.18051	0	0	2.11468	0	0	4.24876	6.63966	0.497716	0.112208	0.42265
1078	A0A286ZQW4|A0A286ZQW4_PIG	Nucleoporin 210 like OS=Sus scrofa OX=9823 GN=NUP210L PE=4 SV=1	Carbamidomethylation	210467	211.18	18	18	6	16	0	9	8	0	7	13	0	3	9	0	6.34473	15.0179	0	8.60786	7.49349	0	7.46614	11.9244	0	2.73625	9.43782	0	1.32676	1.59277	0.613409	0.220309
867	F2Z5I8|F2Z5I8_PIG	Uncharacterized protein OS=Sus scrofa OX=9823 GN=RAB8A PE=1 SV=2	Carbamidomethylation; CAMthiopropanoyl-pei	26631	211.09	16	8	18	13	11	12	7	10	8	13	7	11	7	7	19.0342	12.202	11.369	11.4771	6.5568	10.6017	8.53274	11.9244	7.40137	10.0329	7.34053	7.43534	1.48784	1.12293	0.147785	0.634945
1370	I3LNK5|I3LNK5_PIG	G1 to S phase transition 1 OS=Sus scrofa OX=9823 GN=GSPT1 PE=1 SV=2	Carbamidomethylation; CAMthiopropanoyl-pei	69025	210.84	18	18	8	15	7	0	1	0	0	1	0	1	2	1	8.45964	14.0792	7.23479	0	0.936686	0	0	0.917258	0	0.912084	2.09729	1.06219	31.7862	0.225284	0.0333295	0.00539427
570	O77818|O77818_PIG	Cysteine-rich secretory protein-3 (Fragment) OS=Sus scrofa OX=9823 GN=crisp-3 PE=2 SV=1	Carbamidomethylation; CAMthiopropanoyl-pei	8808	210.57	7	1	14	19	10	16	28	17	24	26	18	17	28	16	14.8044	17.8337	10.3354	15.3029	26.2272	18.0229	25.5982	23.8487	19.0321	15.5054	29.3621	16.9951	0.721601	1.10695	0.159809	0.672932
1175	I3L9N5|I3L9N5_PIG	Proteasome 26S subunit non-ATPase 5 OS=Sus scrofa OX=9823 GN=PSMD5 PE=1 SV=2	Carbamidomethylation; Acetylation (Protein N-term)	56183	210.55	15	15	11	10	8	9	3	3	4	3	0	5	2	0	11.632	9.38616	8.26834	8.60786	2.81006	3.18051	4.26637	2.75177	0	4.56042	2.09729	0	2.00614	1.05414	0.0415079	0.709975
1153	F1SGQ0|F1SGQ0_PIG	Dehydrogenase/reductase 1 OS=Sus scrofa OX=9823 GN=DHRS1 PE=1 SV=1	Carbamidomethylation	34095	210.32	11	11	0	0	13	1	2	11	0	3	12	2	2	15	0	0	13.436	0.956428	1.87337	11.6619	0	2.75177	12.6881	1.82417	2.09729	15.9329	0.927156	0.777656	0.778514	0.325651
927	F1SEQ9|F1SEQ9_PIG	DPY30 domain containing 1 OS=Sus scrofa OX=9823 GN=DYDC1 PE=4 SV=3	Carbamidomethylation; Oxidation (M); Acetylation (Protein N-term); CAMthiopropanoyl-pei	21684	210.3	10	10	5	10	5	15	13	7	8	11	5	10	12	6	5.28728	9.38616	5.16771	14.3464	12.1769	7.42119	8.53274	10.0898	5.28669	9.12084	12.5838	6.37314	0.584517	0.851538	0.1643	0.135269
1014	F1RKC7|F1RKC7_PIG	Phospholipase B-like OS=Sus scrofa OX=9823 GN=PLBD2 PE=1 SV=3	Carbamidomethylation; CAMthiopropanoyl-pei	65837	210.07	12	12	3	7	7	7	9	4	4	12	8	7	11	6	3.17237	6.57031	7.23479	6.695	8.43017	4.24068	4.26637	11.0071	8.45871	6.38459	11.5351	6.37314	0.87667	0.97692	0.723286	0.892783
1351	K7GMV8|K7GMV8_PIG	Uncharacterized protein OS=Sus scrofa OX=9823 GN=ENPP3 PE=1 SV=2	Carbamidomethylation; Acetylation (Protein N-term); CAMthiopropanoyl-pei	99787	210.06	15	15	14	14	3	1	1	1	0	1	2	0	1	0	14.8044	13.1406	3.10063	0.956428	0.936686	1.06017	0	0.917258	2.11468	0	1.04865	0	10.5122	2.89128	0.126621	0.459564
1087	F1ST05|F1ST05_PIG	Chromodomain helicase DNA binding protein 3 OS=Sus scrofa OX=9823 GN=CHD3 PE=3 SV=1	Carbamidomethylation	26621	210.03	9	9	3	6	3	6	7	4	7	8	8	8	5	5	3.17237	5.63169	3.10063	5.73857	6.5568	4.24068	7.46614	7.33806	8.45871	7.29667	5.24323	5.31095	0.719923	1.30318	0.0955821	0.17444
1237	F1RUP6|F1RUP6_PIG	Dehydrogenase E1 and transketolase domain containing 1 OS=Sus scrofa OX=9823 GN=DHTKD1 PE=1 SV=3	Carbamidomethylation	90960	209.84	15	15	1	0	0	4	9	3	2	8	3	2	11	8	1.05746	0	0	3.82571	8.43017	3.18051	2.13318	7.33806	3.17202	1.82417	11.5351	8.49753	0.068504	0.578459	0.119264	0.216302
1222	A0A287A3S5|A0A287A3S5_PIG	Tektin 4 OS=Sus scrofa OX=9823 GN=TEKT4 PE=4 SV=1	Carbamidomethylation; Acetylation (Protein N-term)	51941	209.79	17	17	2	7	2	5	16	0	3	7	1	4	5	1	2.11491	6.57031	2.06708	4.78214	14.987	0	3.19978	6.42081	1.05734	3.64834	5.24323	1.06219	0.543894	1.07275	0.425904	0.668211
1069	F1RFE3|F1RFE3_PIG	Leucine carboxyl methyltransferase 1 OS=Sus scrofa OX=9823 GN=LCMT1 PE=1 SV=3	Carbamidomethylation; Oxidation (M)	37943	209.58	12	12	10	12	10	3	5	3	4	8	3	6	6	3	10.5746	11.2634	10.3354	2.86929	4.68343	3.18051	4.26637	7.33806	3.17202	5.4725	6.29188	3.18657	2.99755	0.988328	0.00206005	0.9369
1037	sp|Q6PWT7|CCS_PIG	Copper chaperone for superoxide dismutase OS=Sus scrofa OX=9823 GN=CCS PE=2 SV=1	Carbamidomethylation	29405	209.56	12	12	17	14	8	7	4	3	4	4	3	6	7	4	17.9767	13.1406	8.26834	6.695	3.74674	3.18051	4.26637	3.66903	3.17202	5.4725	7.34053	4.24876	2.89128	0.651011	0.0426584	0.143074
1067	F1S743|F1S743_PIG	Uncharacterized protein OS=Sus scrofa OX=9823 GN=LOC100624136 PE=4 SV=3	Carbamidomethylation; Oxidation (M); CAMthiopropanoyl-pei	30221	209.49	8	8	5	2	7	8	2	7	6	5	7	10	8	7	5.28728	1.87723	7.23479	7.65143	1.87337	7.42119	6.39955	4.58629	7.40137	9.12084	8.38917	7.43534	0.849717	0.7371	0.379997	0.190325
830	F1S0K1|F1S0K1_PIG	Uncharacterized protein OS=Sus scrofa OX=9823 GN=LOC100515166 PE=1 SV=2	Carbamidomethylation	45868	209.14	18	4	6	21	8	10	11	6	7	10	13	7	13	21	6.34473	19.7109	8.26834	9.56428	10.3035	6.36102	7.46614	9.17258	13.7454	6.38459	13.6324	22.306	1.30864	0.71791	0.538366	0.290347
854	A0A287A2R9|A0A287A2R9_PIG	Uncharacterized protein OS=Sus scrofa OX=9823 GN=YWHAE PE=1 SV=1	Carbamidomethylation; Oxidation (M); Acetylation (Protein N-term); CAMthiopropanoyl-pei	29174	209.1	15	12	19	11	5	21	10	6	9	9	6	17	11	3	20.0917	10.3248	5.16771	20.085	9.36686	6.36102	9.59933	8.25532	6.34403	15.5054	11.5351	3.18657	0.993613	0.800562	0.913699	0.533262
1129	F1S0G3|F1S0G3_PIG	Uncharacterized protein OS=Sus scrofa OX=9823 GN=CFAP206 PE=4 SV=1	Carbamidomethylation; CAMthiopropanoyl-pei	70958	209.06	19	19	3	2	4	10	4	1	7	6	1	19	7	0	3.17237	1.87723	4.13417	9.56428	3.74674	1.06017	7.46614	5.50355	1.05734	17.3296	7.34053	0	0.63904	0.568584	0.591684	0.390918
1015	A0A287BPZ2|A0A287BPZ2_PIG	D-2-hydroxyglutarate dehydrogenase OS=Sus scrofa OX=9823 GN=D2HGDH PE=1 SV=1	Carbamidomethylation	57201	209.04	11	11	7	7	12	5	7	4	4	4	9	10	10	6	7.40219	6.57031	12.4025	4.78214	6.5568	4.24068	4.26637	3.66903	9.51605	9.12084	10.4865	6.37314	1.69292	0.671715	0.272903	0.449184
1079	I3LPT7|I3LPT7_PIG	Sperm associated antigen 8 OS=Sus scrofa OX=9823 GN=SPAG8 PE=4 SV=2	Carbamidomethylation; CAMthiopropanoyl-pei	48549	208.92	13	13	3	7	1	8	14	3	4	7	8	5	7	4	3.17237	6.57031	1.03354	7.65143	13.1136	3.18051	4.26637	6.42081	8.45871	4.56042	7.34053	4.24876	0.45003	1.18552	0.0744593	0.599505
1168	A0A287A3A6|A0A287A3A6_PIG	Patatin like phospholipase domain containing 7 OS=Sus scrofa OX=9823 GN=PNPLA7 PE=4 SV=1	Carbamidomethylation; CAMthiopropanoyl-pei	149002	208.83	18	18	7	10	0	3	9	0	5	12	0	6	7	0	7.40219	9.38616	0	2.86929	8.43017	0	5.33296	11.0071	0	5.4725	7.34053	0	1.48577	1.27527	0.315935	0.445025
1099	F1SBK5|F1SBK5_PIG	Ankyrin repeat and EF-hand domain containing 1 OS=Sus scrofa OX=9823 GN=ANKEF1 PE=4 SV=1	Carbamidomethylation; CAMthiopropanoyl-pei	86902	208.54	17	17	5	4	3	10	9	4	6	7	1	10	7	3	5.28728	3.75446	3.10063	9.56428	8.43017	4.24068	6.39955	6.42081	1.05734	9.12084	7.34053	3.18657	0.546089	0.706318	0.0949709	0.0682825
537	A0A287AWZ4|A0A287AWZ4_PIG	Uncharacterized protein OS=Sus scrofa OX=9823 PE=1 SV=1	Carbamidomethylation; Oxidation (M); CAMthiopropanoyl-pei	8210	208.41	9	9	18	29	6	22	28	9	24	39	7	28	41	9	19.0342	27.2199	6.20125	21.0414	26.2272	9.54153	25.5982	35.7731	7.40137	25.5384	42.9945	9.55972	0.923344	0.880655	0.374778	0.286104
1046	F1S3H7|F1S3H7_PIG	Uncharacterized protein OS=Sus scrofa OX=9823 GN=PTGR2 PE=1 SV=3	Carbamidomethylation; CAMthiopropanoyl-pei	38372	208.33	14	14	8	11	1	12	7	0	12	12	0	7	9	0	8.45964	10.3248	1.03354	11.4771	6.5568	0	12.7991	11.0071	0	6.38459	9.43782	0	1.09893	1.50459	0.791358	0.301989
1133	A0A287A770|A0A287A770_PIG	Neuroplastin OS=Sus scrofa OX=9823 GN=NPTN PE=1 SV=1	Carbamidomethylation; CAMthiopropanoyl-pei	46177	208.28	11	1	3	3	10	7	3	7	5	6	5	5	2	7	3.17237	2.81585	10.3354	6.695	2.81006	7.42119	5.33296	5.50355	5.28669	4.56042	2.09729	7.43534	0.964398	1.14405	0.923899	0.714171
1218	A0A287A5T0|A0A287A5T0_PIG	Cell cycle control protein OS=Sus scrofa OX=9823 GN=TMEM30A PE=1 SV=1	Carbamidomethylation; Oxidation (M); Acetylation (Protein N-term)	40691	208.19	10	10	4	2	15	6	1	7	1	2	7	2	2	4	4.22982	1.87723	15.5031	5.73857	0.936686	7.42119	1.06659	1.83452	7.40137	1.82417	2.09729	4.24876	1.53302	1.26098	0.475775	0.621561
1154	F1RJP8|F1RJP8_PIG	Methionine sulfoxide reductase A OS=Sus scrofa OX=9823 GN=MSRA PE=1 SV=2	Carbamidomethylation	26263	208.02	11	11	3	1	3	4	3	6	3	7	8	5	6	12	3.17237	0.938616	3.10063	3.82571	2.81006	6.36102	3.19978	6.42081	8.45871	4.56042	6.29188	12.7463	0.554876	0.766117	0.124642	0.291897
789	A0A287BCM2|A0A287BCM2_PIG	CutA divalent cation tolerance homolog OS=Sus scrofa OX=9823 GN=CUTA PE=1 SV=1	Carbamidomethylation; Acetylation (Protein N-term)	19881	207.71	11	11	10	10	13	15	13	11	8	17	12	8	19	10	10.5746	9.38616	13.436	14.3464	12.1769	11.6619	8.53274	15.5934	12.6881	7.29667	19.9243	10.6219	0.874599	0.972817	0.448871	0.880143
1151	F1SP14|F1SP14_PIG	Alpha-methylacyl-CoA racemase OS=Sus scrofa OX=9823 GN=AMACR PE=1 SV=3	Carbamidomethylation; CAMthiopropanoyl-pei	42140	207.6	12	12	0	0	1	5	11	5	1	8	10	2	10	8	0	0	1.03354	4.78214	10.3035	5.30085	1.06659	7.33806	10.5734	1.82417	10.4865	8.49753	0.0506973	0.912048	0.0791859	0.725304
1231	F1S7L6|F1S7L6_PIG	UBX domain protein 6 OS=Sus scrofa OX=9823 GN=UBXN6 PE=1 SV=2	Carbamidomethylation; CAMthiopropanoyl-pei	55592	207.33	11	11	2	13	2	5	6	2	4	5	2	7	3	1	2.11491	12.202	2.06708	4.78214	5.62011	2.12034	4.26637	4.58629	2.11468	6.38459	3.14594	1.06219	1.30835	1.03537	0.686091	0.9219
1356	A0A287AUQ9|A0A287AUQ9_PIG	A-kinase anchoring protein 12 OS=Sus scrofa OX=9823 GN=AKAP12 PE=1 SV=1	Carbamidomethylation	177082	207.08	11	11	7	6	10	0	0	5	0	0	4	1	0	4	7.40219	5.63169	10.3354	0	0	5.30085	0	0	4.22935	0.912084	0	4.24876	4.40859	0.819508	0.0136476	0.410498
890	A0A287BTG0|A0A287BTG0_PIG	Metaxin-1 OS=Sus scrofa OX=9823 GN=MTX1 PE=1 SV=1	Carbamidomethylation; Oxidation (M); CAMthiopropanoyl-pei	35814	206.84	14	14	6	3	9	10	10	12	13	6	10	15	11	12	6.34473	2.81585	9.30188	9.56428	9.36686	12.722	13.8657	5.50355	10.5734	13.6813	11.5351	12.7463	0.583273	0.788739	0.0552382	0.278048
1144	A0A287BI04|A0A287BI04_PIG	Annexin OS=Sus scrofa OX=9823 GN=ANXA2 PE=3 SV=1	Carbamidomethylation	36288	206.71	12	12	2	12	4	3	6	3	2	7	7	2	5	9	2.11491	11.2634	4.13417	2.86929	5.62011	3.18051	2.13318	6.42081	7.40137	1.82417	5.24323	9.55972	1.50065	0.959599	0.415672	0.843489
1293	A0A287AMB2|A0A287AMB2_PIG	Gelsolin OS=Sus scrofa OX=9823 GN=GSN PE=4 SV=1	CAMthiopropanoyl-pei	82712	206.03	15	15	8	21	1	2	2	1	0	2	1	1	3	2	8.45964	19.7109	1.03354	1.91286	1.87337	1.06017	0	1.83452	1.05734	0.912084	3.14594	2.12438	6.02594	0.467756	0.259886	0.011045
1045	I3LQX1|I3LQX1_PIG	Uncharacterized protein OS=Sus scrofa OX=9823 GN=CCDC96 PE=4 SV=2	Carbamidomethylation; CAMthiopropanoyl-pei	63193	205.79	17	17	7	3	4	10	5	2	13	11	1	16	6	1	7.40219	2.81585	4.13417	9.56428	4.68343	2.12034	13.8657	10.0898	1.05734	14.5933	6.29188	1.06219	0.876842	1.13967	0.667036	0.542326
910	sp|Q9N0F1|ODO2_PIG	Dihydrolipoyllysine-residue succinyltransferase component of 2-oxoglutarate dehydrogenase complex mitochondrial OS=Sus scrofa OX=9823 GN=DLST PE=1 SV=1	Carbamidomethylation	48977	205.62	9	9	7	10	13	9	13	8	8	6	7	9	10	10	7.40219	9.38616	13.436	8.60786	12.1769	8.48136	8.53274	5.50355	7.40137	8.20876	10.4865	10.6219	1.03274	0.731233	0.904825	0.234385
1007	F1RWZ8|F1RWZ8_PIG	Uncharacterized protein OS=Sus scrofa OX=9823 GN=DUSP21 PE=3 SV=2	Carbamidomethylation	21119	205.54	8	8	6	8	0	12	9	4	8	9	5	12	11	3	6.34473	7.50893	0	11.4771	8.43017	4.24068	8.53274	8.25532	5.28669	10.945	11.5351	3.18657	0.573698	0.860054	0.115709	0.547313
1042	A0A287B5Q7|A0A287B5Q7_PIG	Uncharacterized protein OS=Sus scrofa OX=9823 GN=PSMD8 PE=1 SV=1	Acetylation (Protein N-term); CAMthiopropanoyl-pei	39732	205.4	16	16	7	6	7	6	6	10	5	6	8	6	6	7	7.40219	5.63169	7.23479	5.73857	5.62011	10.6017	5.33296	5.50355	8.45871	5.4725	6.29188	7.43534	0.922965	1.00497	0.739926	0.957566
1068	F1S2N5|F1S2N5_PIG	Leucine rich repeat containing 74A OS=Sus scrofa OX=9823 GN=LRRC74A PE=4 SV=3	Carbamidomethylation; CAMthiopropanoyl-pei	55837	205.31	12	12	4	3	3	9	5	6	7	6	7	10	6	7	4.22982	2.81585	3.10063	8.60786	4.68343	6.36102	7.46614	5.50355	7.40137	9.12084	6.29188	7.43534	0.51629	0.891588	0.0487121	0.219895
1171	sp|Q2L969|MTX2_PIG	Metaxin-2 OS=Sus scrofa OX=9823 GN=MTX2 PE=2 SV=1	Carbamidomethylation; Acetylation (Protein N-term); CAMthiopropanoyl-pei	30106	205.26	14	14	2	2	2	8	10	1	6	7	2	11	4	4	2.11491	1.87723	2.06708	7.65143	9.36686	1.06017	6.39955	6.42081	2.11468	10.0329	4.19459	4.24876	0.335163	0.808336	0.259263	0.570988
978	F2Z5N6|F2Z5N6_PIG	Serine/threonine-protein phosphatase OS=Sus scrofa OX=9823 GN=PPP6C PE=1 SV=1	Carbamidomethylation; Acetylation (Protein N-term); CAMthiopropanoyl-pei	35144	205.23	13	13	15	15	11	5	6	5	6	9	5	5	6	5	15.8618	14.0792	11.369	4.78214	5.62011	5.30085	6.39955	8.25532	5.28669	4.56042	6.29188	5.31095	2.63069	1.23376	0.0275644	0.189179
725	A0A286ZZK2|A0A286ZZK2_PIG	Leukocyte surface antigen CD47 OS=Sus scrofa OX=9823 GN=CD47 PE=1 SV=1	CAMthiopropanoyl-pei	30398	205.06	11	11	7	17	23	9	10	19	7	13	24	10	12	16	7.40219	15.9565	23.7715	8.60786	9.36686	20.1432	7.46614	11.9244	25.3761	9.12084	12.5838	16.9951	1.23643	1.15677	0.317028	0.591193
919	F1SB33|F1SB33_PIG	Uncharacterized protein OS=Sus scrofa OX=9823 GN=SYPL1 PE=1 SV=2	Carbamidomethylation; Oxidation (M); CAMthiopropanoyl-pei	26280	204.95	12	12	1	4	26	3	5	17	0	3	21	3	2	24	1.05746	3.75446	26.8721	2.86929	4.68343	18.0229	0	2.75177	22.2041	2.73625	2.09729	25.4926	1.23884	0.822917	0.611616	0.283575
1038	F1SC02|F1SC02_PIG	T-complex-associated-testis-expressed 3 OS=Sus scrofa OX=9823 GN=TCTE3 PE=4 SV=3	CAMthiopropanoyl-pei	22634	204.88	12	12	1	2	6	8	11	3	10	7	7	14	3	9	1.05746	1.87723	6.20125	7.65143	10.3035	3.18051	10.6659	6.42081	7.40137	12.7692	3.14594	9.55972	0.432256	0.961266	0.376867	0.871993
596	A0A286ZJM8|A0A286ZJM8_PIG	Keratin 77 OS=Sus scrofa OX=9823 GN=KRT77 PE=3 SV=1	Carbamidomethylation	63296	204.84	19	4	9	28	21	18	16	18	14	13	22	11	21	28	9.5171	26.2812	21.7044	17.2157	14.987	19.0831	14.9323	11.9244	23.2615	10.0329	22.0216	29.7413	1.12122	0.811027	0.742099	0.479749
1303	D3K5K2|D3K5K2_PIG	Peptidylprolyl isomerase OS=Sus scrofa OX=9823 GN=FKBP4 PE=2 SV=1	Carbamidomethylation; CAMthiopropanoyl-pei	51317	204.75	17	17	10	11	11	2	2	0	2	1	1	1	1	1	10.5746	10.3248	11.369	1.91286	1.87337	0	2.13318	0.917258	1.05734	0.912084	1.04865	1.06219	8.52254	1.35888	0.00964963	0.490014
1252	F1SI73|F1SI73_PIG	Chromosome 2 open reading frame 69 OS=Sus scrofa OX=9823 GN=C2orf69 PE=4 SV=2	Carbamidomethylation	42690	204.69	10	10	0	3	7	1	3	7	0	3	8	0	6	11	0	2.81585	7.23479	0.956428	2.81006	7.42119	0	2.75177	8.45871	0	6.29188	11.6841	0.898367	0.623637	0.326312	0.184385
964	F1SAN2|F1SAN2_PIG	Coiled-coil domain containing 105 OS=Sus scrofa OX=9823 GN=CCDC105 PE=4 SV=2	Carbamidomethylation; CAMthiopropanoyl-pei	57067	204.43	17	17	6	7	4	14	14	5	6	13	2	13	9	4	6.34473	6.57031	4.13417	13.39	13.1136	5.30085	6.39955	11.9244	2.11468	11.8571	9.43782	4.24876	0.536064	0.800143	0.120456	0.536982
1230	sp|P79384|PCCB_PIG	Propionyl-CoA carboxylase beta chain mitochondrial OS=Sus scrofa OX=9823 GN=PCCB PE=2 SV=1	Carbamidomethylation	58590	204.36	10	10	0	1	11	4	3	7	2	4	9	3	2	6	0	0.938616	11.369	3.82571	2.81006	7.42119	2.13318	3.66903	9.51605	2.73625	2.09729	6.37314	0.87555	1.36689	0.826076	0.334202
1142	A0A287BS81|A0A287BS81_PIG	Armadillo-like helical domain containing 1 OS=Sus scrofa OX=9823 GN=ARMH1 PE=4 SV=1		46091	204.35	15	14	2	2	2	9	6	7	7	5	5	7	7	4	2.11491	1.87723	2.06708	8.60786	5.62011	7.42119	7.46614	4.58629	5.28669	6.38459	7.34053	4.24876	0.279883	0.964685	0.0227655	0.88313
1240	A0A287BER4|A0A287BER4_PIG	Uncharacterized protein OS=Sus scrofa OX=9823 GN=DCDC2C PE=4 SV=1	Carbamidomethylation; CAMthiopropanoyl-pei	52625	204.27	14	11	7	2	3	5	6	2	2	12	1	3	7	1	7.40219	1.87723	3.10063	4.78214	5.62011	2.12034	2.13318	11.0071	1.05734	2.73625	7.34053	1.06219	0.988616	1.27459	0.982387	0.524761
1484	A0A287BF94|A0A287BF94_PIG	Cathepsin B OS=Sus scrofa OX=9823 GN=CTSB PE=1 SV=1	Carbamidomethylation; CAMthiopropanoyl-pei	40511	204.18	14	14	5	21	0	0	0	0	0	0	0	0	0	0	5.28728	19.7109	0	0	0	0	0	0	0	0	0	0	#DIV/0!	#DIV/0!	0.292782	#DIV/0!
1248	F1RII7|F1RII7_PIG	Hemoglobin subunit beta OS=Sus scrofa OX=9823 GN=HBB PE=3 SV=1	Carbamidomethylation; Oxidation (M)	16167	203.98	11	11	15	15	2	3	7	0	1	3	0	1	3	0	15.8618	14.0792	2.06708	2.86929	6.5568	0	1.06659	2.75177	0	0.912084	3.14594	0	3.3957	0.940942	0.139691	0.673176
1033	I3VKE6|I3VKE6_PIG	Ceruloplasmin OS=Sus scrofa OX=9823 PE=2 SV=1	Carbamidomethylation; CAMthiopropanoyl-pei	125545	203.97	10	4	10	10	2	11	7	4	10	9	3	7	5	3	10.5746	9.38616	2.06708	10.5207	6.5568	4.24068	10.6659	8.25532	3.17202	6.38459	5.24323	3.18657	1.03329	1.49134	0.885186	0.197202
969	sp|O02772|FABPH_PIG	Fatty acid-binding protein heart OS=Sus scrofa OX=9823 GN=FABP3 PE=2 SV=3	Carbamidomethylation; Acetylation (Protein N-term); CAMthiopropanoyl-pei	14749	203.83	12	12	9	9	6	15	11	4	6	9	5	8	10	4	9.5171	8.44754	6.20125	14.3464	10.3035	4.24068	6.39955	8.25532	5.28669	7.29667	10.4865	4.24876	0.836461	0.905122	0.506962	0.539225
950	A0A0B8RTW2|A0A0B8RTW2_PIG	Uncharacterized protein C6orf203 OS=Sus scrofa domesticus OX=9825 GN=C6orf203 PE=4 SV=1	CAMthiopropanoyl-pei	27580	203.48	12	12	1	3	6	11	8	8	8	9	11	9	14	12	1.05746	2.81585	6.20125	10.5207	7.49349	8.48136	8.53274	8.25532	11.6307	8.20876	14.6811	12.7463	0.380236	0.797472	0.122131	0.36187
1157	A0A287AEL5|A0A287AEL5_PIG	Leucine zipper and EF-hand containing transmembrane protein 2 OS=Sus scrofa OX=9823 GN=LETM2 PE=4 SV=1	Carbamidomethylation	51518	203.27	15	12	3	2	13	3	4	6	2	3	6	7	6	5	3.17237	1.87723	13.436	2.86929	3.74674	6.36102	2.13318	2.75177	6.34403	6.38459	6.29188	5.31095	1.42449	0.624269	0.565766	0.30668
1194	sp|Q9TV69|DHDH_PIG	Trans-1 2-dihydrobenzene-1 2-diol dehydrogenase OS=Sus scrofa OX=9823 GN=DHDH PE=1 SV=1	Carbamidomethylation	36527	203.26	10	10	7	14	7	2	2	2	3	6	2	4	3	4	7.40219	13.1406	7.23479	1.91286	1.87337	2.12034	3.19978	5.50355	2.11468	3.64834	3.14594	4.24876	4.70283	0.979622	0.0671818	0.959544
1174	sp|Q06AU6|RAB5A_PIG	Ras-related protein Rab-5A OS=Sus scrofa OX=9823 GN=RAB5A PE=2 SV=1	Carbamidomethylation; Oxidation (M)	23747	203.25	11	8	13	10	5	3	3	4	1	5	3	2	5	5	13.7469	9.38616	5.16771	2.86929	2.81006	4.24068	1.06659	4.58629	3.17202	1.82417	5.24323	5.31095	2.8529	0.71293	0.167329	0.131536
948	sp|F1RTY8|DNJ5B_PIG	DnaJ homolog subfamily C member 5B OS=Sus scrofa OX=9823 GN=DNAJC5B PE=3 SV=1	Oxidation (M); CAMthiopropanoyl-pei	22619	203.05	9	9	3	3	15	6	4	13	4	7	17	6	5	18	3.17237	2.81585	15.5031	5.73857	3.74674	13.7822	4.26637	6.42081	17.9748	5.4725	5.24323	19.1194	0.923663	0.960676	0.682218	0.667561
1016	A0A287A604|A0A287A604_PIG	Galectin 3 binding protein OS=Sus scrofa OX=9823 GN=LGALS3BP PE=4 SV=1	Carbamidomethylation; CAMthiopropanoyl-pei	60947	202.81	12	12	15	12	0	11	13	0	9	9	0	11	5	0	15.8618	11.2634	0	10.5207	12.1769	0	9.59933	8.25532	0	10.0329	5.24323	0	1.19507	1.16879	0.528248	0.510803
1156	A0A287ASA0|A0A287ASA0_PIG	Sterile alpha motif domain containing 15 OS=Sus scrofa OX=9823 GN=SAMD15 PE=4 SV=1	Carbamidomethylation; Acetylation (Protein N-term); CAMthiopropanoyl-pei	69095	202.62	16	2	1	4	6	9	4	5	4	6	7	7	2	5	1.05746	3.75446	6.20125	8.60786	3.74674	5.30085	4.26637	5.50355	7.40137	6.38459	2.09729	5.31095	0.623783	1.24494	0.495664	0.568767
1170	F1SPB5|F1SPB5_PIG	Uncharacterized protein OS=Sus scrofa OX=9823 GN=MAATS1 PE=4 SV=3	Carbamidomethylation; Acetylation (Protein N-term); CAMthiopropanoyl-pei	89635	202.53	17	17	4	2	1	8	10	3	7	9	1	7	6	2	4.22982	1.87723	1.03354	7.65143	9.36686	3.18051	7.46614	8.25532	1.05734	6.38459	6.29188	2.12438	0.353516	1.13364	0.114029	0.540015
616	I3LQN8|I3LQN8_PIG	Keratin 4 OS=Sus scrofa OX=9823 GN=KRT4 PE=1 SV=2	Carbamidomethylation; Oxidation (M); Acetylation (Protein N-term)	55389	202.44	17	2	4	17	19	10	10	26	10	7	40	9	9	47	4.22982	15.9565	19.6373	9.56428	9.36686	27.5644	10.6659	6.42081	42.2935	8.20876	9.43782	49.923	0.856503	0.878802	0.668121	0.447935
795	sp|P80928|MIF_PIG	Macrophage migration inhibitory factor OS=Sus scrofa OX=9823 GN=MIF PE=1 SV=3	Carbamidomethylation; CAMthiopropanoyl-pei	12451	202.37	9	9	8	20	8	16	16	7	11	21	6	7	17	7	8.45964	18.7723	8.26834	15.3029	14.987	7.42119	11.7325	19.2624	6.34403	6.38459	17.827	7.43534	0.941377	1.17986	0.837739	0.417707
1132	F1SM09|F1SM09_PIG	IQ motif containing with AAA domain 1 OS=Sus scrofa OX=9823 GN=IQCA1 PE=4 SV=3	Carbamidomethylation; CAMthiopropanoyl-pei	96931	202.28	14	14	1	0	2	5	8	6	5	9	7	7	8	5	1.05746	0	2.06708	4.78214	7.49349	6.36102	5.33296	8.25532	7.40137	6.38459	8.38917	5.31095	0.167656	1.04506	0.0478001	0.777092
1314	K7GNY9|K7GNY9_PIG	Prefoldin subunit 3 OS=Sus scrofa OX=9823 GN=VBP1 PE=1 SV=2	Carbamidomethylation	26509	202.21	11	10	10	10	4	2	2	1	2	3	2	2	2	2	10.5746	9.38616	4.13417	1.91286	1.87337	1.06017	2.13318	2.75177	2.11468	1.82417	2.09729	2.12438	4.97171	1.15776	0.0638293	0.239224
1043	F1RW31|F1RW31_PIG	Nudix hydrolase 9 OS=Sus scrofa OX=9823 GN=NUDT9 PE=1 SV=3	Carbamidomethylation	33974	201.98	13	13	4	5	4	7	11	8	5	10	7	5	6	8	4.22982	4.69308	4.13417	6.695	10.3035	8.48136	5.33296	9.17258	7.40137	4.56042	6.29188	8.49753	0.512446	1.13215	0.0454065	0.535386
1051	A0A287AGR0|A0A287AGR0_PIG	NSFL1 cofactor OS=Sus scrofa OX=9823 GN=NSFL1C PE=1 SV=1	CAMthiopropanoyl-pei	37596	201.61	11	11	7	13	4	5	9	3	7	8	3	9	6	3	7.40219	12.202	4.13417	4.78214	8.43017	3.18051	7.46614	7.33806	3.17202	8.20876	6.29188	3.18657	1.44809	1.01634	0.0958439	0.869947
1260	F1SE13|F1SE13_PIG	Sterile alpha motif domain containing 15 OS=Sus scrofa OX=9823 GN=SAMD15 PE=4 SV=2	Carbamidomethylation; Acetylation (Protein N-term); CAMthiopropanoyl-pei	69470	201.37	16	2	1	3	3	10	3	3	3	7	5	5	1	4	1.05746	2.81585	3.10063	9.56428	2.81006	3.18051	3.19978	6.42081	5.28669	4.56042	1.04865	4.24876	0.448344	1.51223	0.417647	0.482934
1239	D3K5K4|D3K5K4_PIG	Acyl-CoA synthetase long-chain family member 5 OS=Sus scrofa OX=9823 GN=ACSL5 PE=2 SV=1	Carbamidomethylation	76631	201.35	18	18	4	2	8	4	7	4	3	6	3	4	4	2	4.22982	1.87723	8.26834	3.82571	6.5568	4.24068	3.19978	5.50355	3.17202	3.64834	4.19459	2.12438	0.983054	1.19143	0.976877	0.365269
931	I3LVM4|I3LVM4_PIG	BPI fold containing family A member 3 OS=Sus scrofa OX=9823 GN=BPIFA3 PE=4 SV=1	Carbamidomethylation; Oxidation (M); CAMthiopropanoyl-pei	26909	201.31	16	16	6	5	0	12	16	8	5	14	4	14	12	8	6.34473	4.69308	0	11.4771	14.987	8.48136	5.33296	12.8416	4.22935	12.7692	12.5838	8.49753	0.315858	0.66185	0.0341565	0.229575
1172	F1SQA3|F1SQA3_PIG	Phosphatidate cytidylyltransferase mitochondrial OS=Sus scrofa OX=9823 GN=TAMM41 PE=1 SV=1	Carbamidomethylation; Acetylation (Protein N-term)	37989	201.28	9	9	2	4	12	4	4	3	2	7	8	5	6	2	2.11491	3.75446	12.4025	3.82571	3.74674	3.18051	2.13318	6.42081	8.45871	4.56042	6.29188	2.12438	1.69924	1.31102	0.53717	0.65655
1321	F1SAN6|F1SAN6_PIG	IlvB acetolactate synthase like OS=Sus scrofa OX=9823 GN=ILVBL PE=1 SV=3	Carbamidomethylation	68563	200.8	11	11	0	2	9	1	2	4	3	7	4	3	2	4	0	1.87723	9.30188	0.956428	1.87337	4.24068	3.19978	6.42081	4.22935	2.73625	2.09729	4.24876	1.5811	1.52494	0.539464	0.366978
1251	A0A287AMV5|A0A287AMV5_PIG	Polyribonucleotide nucleotidyltransferase 1 OS=Sus scrofa OX=9823 GN=PNPT1 PE=1 SV=1	Carbamidomethylation	86011	200.78	13	13	0	0	5	3	5	3	0	7	7	4	7	8	0	0	5.16771	2.86929	4.68343	3.18051	0	6.42081	7.40137	3.64834	7.34053	8.49753	0.481468	0.709325	0.449872	0.165523
1282	A0A287BB12|A0A287BB12_PIG	DCN1-like protein OS=Sus scrofa OX=9823 GN=DCUN1D1 PE=1 SV=1	Carbamidomethylation; Acetylation (Protein N-term)	29993	200.74	12	12	5	8	9	1	2	4	3	1	4	5	1	2	5.28728	7.50893	9.30188	0.956428	1.87337	4.24068	3.19978	0.917258	4.22935	4.56042	1.04865	2.12438	3.1254	1.07926	0.00563235	0.859005
1076	F1RXT6|F1RXT6_PIG	Outer dense fiber of sperm tails 3B OS=Sus scrofa OX=9823 GN=ODF3B PE=4 SV=1	Carbamidomethylation; CAMthiopropanoyl-pei	27382	200.44	11	11	5	7	0	9	13	4	9	4	3	8	5	5	5.28728	6.57031	0	8.60786	12.1769	4.24068	9.59933	3.66903	3.17202	7.29667	5.24323	5.31095	0.473821	0.920985	0.0221339	0.768325
535	A0A287BEN1|A0A287BEN1_PIG	Uncharacterized protein OS=Sus scrofa OX=9823 GN=SPINK2 PE=1 SV=1	Carbamidomethylation; Oxidation (M); CAMthiopropanoyl-pei	9497	200.24	10	10	16	33	19	29	26	12	25	31	12	21	23	18	16.9193	30.9743	19.6373	27.7364	24.3538	12.722	26.6648	28.435	12.6881	19.1538	24.1189	19.1194	1.04195	1.08648	0.891341	0.711262
1117	A0A287ANN3|A0A287ANN3_PIG	Serine/threonine kinase like domain containing 1 OS=Sus scrofa OX=9823 GN=STKLD1 PE=4 SV=1	Carbamidomethylation; CAMthiopropanoyl-pei	71921	200.23	11	6	5	2	5	6	5	12	6	4	5	4	4	8	5.28728	1.87723	5.16771	5.73857	4.68343	12.722	6.39955	3.66903	5.28669	3.64834	4.19459	8.49753	0.532846	0.93971	0.226619	0.866508
1135	F1SGT3|F1SGT3_PIG	Dihydrolipoamide acetyltransferase component of pyruvate dehydrogenase complex OS=Sus scrofa OX=9823 GN=PDHX PE=1 SV=2	Carbamidomethylation; CAMthiopropanoyl-pei	51180	200.15	13	13	6	2	2	6	6	4	3	8	7	5	6	8	6.34473	1.87723	2.06708	5.73857	5.62011	4.24068	3.19978	7.33806	7.40137	4.56042	6.29188	8.49753	0.659581	0.927099	0.298496	0.600092
1195	F1SMM8|F1SMM8_PIG	Family with sequence similarity 71 member F2 OS=Sus scrofa OX=9823 GN=FAM71F2 PE=4 SV=3	CAMthiopropanoyl-pei	33158	200.14	8	8	2	6	3	4	3	5	5	7	5	7	5	5	2.11491	5.63169	3.10063	3.82571	2.81006	5.30085	5.33296	6.42081	5.28669	6.38459	5.24323	5.31095	0.908735	1.006	0.841413	0.96282
577	A0A287B7K6|A0A287B7K6_PIG	Keratin 78 OS=Sus scrofa OX=9823 GN=KRT78 PE=1 SV=1		62608	199.91	17	2	8	19	21	17	13	26	14	10	34	8	16	44	8.45964	17.8337	21.7044	16.2593	12.1769	27.5644	14.9323	9.17258	35.9495	7.29667	16.7783	46.7364	0.857093	0.848089	0.590279	0.592701
556	A0A287BMT3|A0A287BMT3_PIG	Uncharacterized protein OS=Sus scrofa OX=9823 PE=4 SV=1	CAMthiopropanoyl-pei	9793	199.84	9	1	18	16	22	16	25	17	18	35	21	16	26	17	19.0342	15.0179	22.7379	15.3029	23.4171	18.0229	19.1987	32.104	22.2041	14.5933	27.2648	18.0572	1.00083	1.22684	0.997369	0.00200833
1339	I3L772|I3L772_PIG	E3 ubiquitin-protein ligase OS=Sus scrofa OX=9823 GN=WWP2 PE=1 SV=2	Carbamidomethylation	95021	199.68	11	11	5	8	6	1	4	1	0	4	4	4	1	1	5.28728	7.50893	6.20125	0.956428	3.74674	1.06017	0	3.66903	4.22935	3.64834	1.04865	1.06219	3.29626	1.37144	0.00812529	0.775284
1018	F1RK74|F1RK74_PIG	Solute carrier family 25 member 1 OS=Sus scrofa OX=9823 GN=SLC25A1 PE=1 SV=3	Carbamidomethylation; Oxidation (M); CAMthiopropanoyl-pei	33957	199.34	11	11	0	1	7	6	8	12	2	9	14	5	9	12	0	0.938616	7.23479	5.73857	7.49349	12.722	2.13318	8.25532	14.8027	4.56042	9.43782	12.7463	0.314918	0.941921	0.00294332	0.735767
1244	F1SRN6|F1SRN6_PIG	Neurolysin mitochondrial OS=Sus scrofa OX=9823 GN=NLN PE=1 SV=2		85111	199.27	15	15	0	1	5	3	7	3	2	8	6	4	4	7	0	0.938616	5.16771	2.86929	6.5568	3.18051	2.13318	7.33806	6.34403	3.64834	4.19459	7.43534	0.484375	1.03515	0.432582	0.9152
1163	A0A287ALJ3|A0A287ALJ3_PIG	Chromosome 3 open reading frame 20 OS=Sus scrofa OX=9823 GN=C3orf20 PE=4 SV=1	Carbamidomethylation	56836	198.78	13	1	5	15	6	2	6	0	5	12	1	5	3	0	5.28728	14.0792	6.20125	1.91286	5.62011	0	5.33296	11.0071	1.05734	4.56042	3.14594	0	3.39411	2.25754	0.0549755	0.297931
1160	F1S9T0|F1S9T0_PIG	DnaJ heat shock protein family (Hsp40) member B4 OS=Sus scrofa OX=9823 GN=DNAJB4 PE=1 SV=2	Carbamidomethylation; CAMthiopropanoyl-pei	37866	198.7	16	15	4	7	4	7	6	2	10	7	1	9	3	0	4.22982	6.57031	4.13417	6.695	5.62011	2.12034	10.6659	6.42081	1.05734	8.20876	3.14594	0	1.03456	1.59793	0.913302	0.0729982
998	F1SA43|F1SA43_PIG	Family with sequence similarity 71 member D OS=Sus scrofa OX=9823 GN=FAM71D PE=4 SV=2	Carbamidomethylation; CAMthiopropanoyl-pei	44240	198.63	14	14	3	9	5	9	15	5	6	10	6	10	6	4	3.17237	8.44754	5.16771	8.60786	14.0503	5.30085	6.39955	9.17258	6.34403	9.12084	6.29188	4.24876	0.600437	1.11467	0.17387	0.709604
1083	I3LCW0|I3LCW0_PIG	Nucleoporin NUP53 OS=Sus scrofa OX=9823 GN=NUP35 PE=3 SV=2	Carbamidomethylation; CAMthiopropanoyl-pei	35049	198.32	11	11	4	8	5	9	11	3	3	9	1	8	8	2	4.22982	7.50893	5.16771	8.60786	10.3035	3.18051	3.19978	8.25532	1.05734	7.29667	8.38917	2.12438	0.765278	0.702542	0.461651	0.277879
889	I3LIF4|I3LIF4_PIG	Ubiquitin domain containing 2 OS=Sus scrofa OX=9823 GN=UBTD2 PE=1 SV=2	Carbamidomethylation; CAMthiopropanoyl-pei	26175	198.23	11	11	9	11	10	13	13	6	11	10	11	11	6	6	9.5171	10.3248	10.3354	12.4336	12.1769	6.36102	11.7325	9.17258	11.6307	10.0329	6.29188	6.37314	0.974357	1.43343	0.912926	0.0884904
1001	A0A287BEH4|A0A287BEH4_PIG	Uncharacterized protein OS=Sus scrofa OX=9823 GN=FAHD2B PE=4 SV=1	Carbamidomethylation; Oxidation (M); CAMthiopropanoyl-pei	33364	198.18	11	1	4	1	8	9	4	12	3	6	13	6	5	17	4.22982	0.938616	8.26834	8.60786	3.74674	12.722	3.19978	5.50355	13.7454	5.4725	5.24323	18.0572	0.535828	0.780202	0.018579	0.251948
1297	F1S956|F1S956_PIG	6-phosphogluconolactonase OS=Sus scrofa OX=9823 GN=PGLS PE=1 SV=3	Carbamidomethylation; Acetylation (Protein N-term); CAMthiopropanoyl-pei	27535	198.12	14	14	5	6	5	4	5	0	4	6	2	3	4	0	5.28728	5.63169	5.16771	3.82571	4.68343	0	4.26637	5.50355	2.11468	2.73625	4.19459	0	1.89052	1.71474	0.197781	0.0205357
1234	F1S3B0|F1S3B0_PIG	Dihydroorotate dehydrogenase (quinone) mitochondrial OS=Sus scrofa OX=9823 GN=DHODH PE=1 SV=3		42726	197.67	14	14	3	3	3	5	4	5	3	4	6	6	6	4	3.17237	2.81585	3.10063	4.78214	3.74674	5.30085	3.19978	3.66903	6.34403	5.4725	6.29188	4.24876	0.657195	0.825124	0.0498576	0.601193
747	C7C1I8|C7C1I8_PIG	WAP four-disulfide core domain 10A-like (Fragment) OS=Sus scrofa OX=9823 GN=WFDC10AL PE=2 SV=1	Carbamidomethylation; Oxidation (M); CAMthiopropanoyl-pei	11726	197.63	11	11	49	55	15	2	10	2	7	6	2	3	5	2	51.8153	51.6239	15.5031	1.91286	9.36686	2.12034	7.46614	5.50355	2.11468	2.73625	5.24323	2.12438	8.87626	1.49293	0.0870617	0.392979
1283	F1RS10|F1RS10_PIG	Cilia and flagella associated protein 157 OS=Sus scrofa OX=9823 GN=CFAP157 PE=4 SV=3	CAMthiopropanoyl-pei	62822	197.41	14	14	0	0	3	10	4	7	4	4	3	5	2	3	0	0	3.10063	9.56428	3.74674	7.42119	4.26637	3.66903	3.17202	4.56042	2.09729	3.18657	0.149556	1.12831	0.0865106	0.543943
1184	sp|P20192|DGKA_PIG	Diacylglycerol kinase alpha OS=Sus scrofa OX=9823 GN=DGKA PE=1 SV=1	Carbamidomethylation	82606	197.37	15	15	8	13	9	2	3	2	2	7	2	2	5	2	8.45964	12.202	9.30188	1.91286	2.81006	2.12034	2.13318	6.42081	2.11468	1.82417	5.24323	2.12438	4.37855	1.16067	0.0122885	0.299637
1121	A0A287BMY7|A0A287BMY7_PIG	Acyl-CoA synthetase long chain family member 1 OS=Sus scrofa OX=9823 GN=ACSL1 PE=1 SV=1	Carbamidomethylation; CAMthiopropanoyl-pei	78033	197.07	14	9	5	8	11	3	4	3	6	5	5	10	3	2	5.28728	7.50893	11.369	2.86929	3.74674	3.18051	6.39955	4.58629	5.28669	9.12084	3.14594	2.12438	2.4667	1.13073	0.110867	0.753897
1101	D6QST6|D6QST6_PIG	2 4-dienoyl-CoA reductase 1 OS=Sus scrofa OX=9823 GN=DECR1 PE=1 SV=1	Carbamidomethylation	35431	196.96	13	3	8	5	0	12	10	0	6	7	0	12	8	0	8.45964	4.69308	0	11.4771	9.36686	0	6.39955	6.42081	0	10.945	8.38917	0	0.631008	0.663093	0.201801	0.240764
1229	Q6QA25|Q6QA25_PIG	Tropomyosin 3 OS=Sus scrofa OX=9823 GN=TPM3 PE=2 SV=1	Acetylation (Protein N-term); CAMthiopropanoyl-pei	29033	196.83	17	17	10	7	17	1	0	4	1	1	4	3	0	4	10.5746	6.57031	17.5702	0.956428	0	4.24068	1.06659	0.917258	4.22935	2.73625	0	4.24876	6.67969	0.889505	0.0372614	0.766102
960	F1SMZ3|F1SMZ3_PIG	F-box protein 36 OS=Sus scrofa OX=9823 GN=FBXO36 PE=4 SV=3	Carbamidomethylation; Acetylation (Protein N-term); CAMthiopropanoyl-pei	22125	196.83	9	9	5	4	4	13	9	9	12	3	10	13	8	8	5.28728	3.75446	4.13417	12.4336	8.43017	9.54153	12.7991	2.75177	10.5734	11.8571	8.38917	8.49753	0.433343	0.908866	0.0158889	0.751288
1266	F1RSD6|F1RSD6_PIG	Coilin OS=Sus scrofa OX=9823 GN=COIL PE=1 SV=3	Carbamidomethylation; CAMthiopropanoyl-pei	59115	196.71	16	16	3	2	4	9	0	3	10	1	0	13	1	1	3.17237	1.87723	4.13417	8.60786	0	3.18051	10.6659	0.917258	0	11.8571	1.04865	1.06219	0.779053	0.82927	0.742023	0.140216
1149	A0A287B5L2|A0A287B5L2_PIG	Propionyl-CoA carboxylase subunit alpha OS=Sus scrofa OX=9823 GN=PCCA PE=1 SV=1	Carbamidomethylation; Acetylation (Protein N-term)	80180	196.65	11	10	1	2	12	2	4	7	0	5	11	6	4	7	1.05746	1.87723	12.4025	1.91286	3.74674	7.42119	0	4.58629	11.6307	5.4725	4.19459	7.43534	1.1725	0.948229	0.758256	0.925986
953	I3LPR3|I3LPR3_PIG	Tetraspanin OS=Sus scrofa OX=9823 GN=CD9 PE=1 SV=1	Carbamidomethylation; CAMthiopropanoyl-pei	25101	196.44	8	7	4	7	5	6	9	10	9	8	14	8	6	13	4.22982	6.57031	5.16771	5.73857	8.43017	10.6017	9.59933	7.33806	14.8027	7.29667	6.29188	13.8085	0.644633	1.15852	0.144172	0.0773101
1227	A0A286ZPL5|A0A286ZPL5_PIG	Uncharacterized protein OS=Sus scrofa OX=9823 PE=4 SV=1	Carbamidomethylation; CAMthiopropanoyl-pei	12168	196.36	9	9	1	0	2	6	3	6	6	3	6	11	2	7	1.05746	0	2.06708	5.73857	2.81006	6.36102	6.39955	2.75177	6.34403	10.0329	2.09729	7.43534	0.209565	0.791971	0.0204263	0.389592
976	A0A287A2F2|A0A287A2F2_PIG	Chromosome 2 open reading frame 73 OS=Sus scrofa OX=9823 GN=C2orf73 PE=4 SV=1	Carbamidomethylation; CAMthiopropanoyl-pei	32782	196.32	13	13	4	6	5	12	13	4	8	11	5	10	11	4	4.22982	5.63169	5.16771	11.4771	12.1769	4.24068	8.53274	10.0898	5.28669	9.12084	11.5351	4.24876	0.538784	0.96003	0.242771	0.693322
1062	I3LER5|I3LER5_PIG	Cytochrome c oxidase subunit 4 isoform 1 mitochondrial OS=Sus scrofa OX=9823 GN=COX4I1 PE=1 SV=2		19641	196.04	12	12	3	3	4	9	9	4	7	10	7	7	7	5	3.17237	2.81585	4.13417	8.60786	8.43017	4.24068	7.46614	9.17258	7.40137	6.38459	7.34053	5.31095	0.475705	1.26287	0.175817	0.0313632
1279	F1RN71|F1RN71_PIG	Uncharacterized protein OS=Sus scrofa OX=9823 GN=BLMH PE=1 SV=3	Carbamidomethylation; Acetylation (Protein N-term); CAMthiopropanoyl-pei	28419	195.95	11	11	4	7	10	2	2	2	3	3	5	1	2	5	4.22982	6.57031	10.3354	1.91286	1.87337	2.12034	3.19978	2.75177	5.28669	0.912084	2.09729	5.31095	3.57831	1.3507	0.097519	0.29204
1113	F1RFV5|F1RFV5_PIG	Proteasome subunit beta OS=Sus scrofa OX=9823 GN=PSMB6 PE=1 SV=2	Carbamidomethylation	25692	195.64	11	11	9	13	6	3	5	3	3	9	2	7	2	5	9.5171	12.202	6.20125	2.86929	4.68343	3.18051	3.19978	8.25532	2.11468	6.38459	2.09729	5.31095	2.6013	0.983828	0.0532222	0.983131
871	F2Z5F2|F2Z5F2_PIG	Uncharacterized protein OS=Sus scrofa OX=9823 GN=RAB10 PE=1 SV=1	CAMthiopropanoyl-pei	22541	195.54	12	9	15	12	9	9	6	13	8	11	11	11	7	11	15.8618	11.2634	9.30188	8.60786	5.62011	13.7822	8.53274	10.0898	11.6307	10.0329	7.34053	11.6841	1.30049	1.04115	0.524719	0.779607
1188	F1RNR9|F1RNR9_PIG	WD repeat domain 66 OS=Sus scrofa OX=9823 GN=WDR66 PE=4 SV=3	Carbamidomethylation; CAMthiopropanoyl-pei	136976	195.11	19	19	0	0	1	4	6	8	1	7	12	7	4	6	0	0	1.03354	3.82571	5.62011	8.48136	1.06659	6.42081	12.6881	6.38459	4.19459	6.37314	0.0576522	1.19013	0.032792	0.782372
1327	F1RRU4|F1RRU4_PIG	EF-hand calcium binding domain 3 OS=Sus scrofa OX=9823 GN=EFCAB3 PE=4 SV=1	Carbamidomethylation; CAMthiopropanoyl-pei	49802	194.9	11	11	2	2	1	3	7	1	3	7	1	6	6	1	2.11491	1.87723	1.03354	2.86929	6.5568	1.06017	3.19978	6.42081	1.05734	5.4725	6.29188	1.06219	0.479264	0.832484	0.33489	0.455046
995	A0A287A5R7|A0A287A5R7_PIG	Serine protease 55 OS=Sus scrofa OX=9823 GN=PRSS55 PE=3 SV=1	Carbamidomethylation; CAMthiopropanoyl-pei	35883	194.83	11	11	6	18	10	3	5	10	2	7	9	5	4	10	6.34473	16.8951	10.3354	2.86929	4.68343	10.6017	2.13318	6.42081	9.51605	4.56042	4.19459	10.6219	1.84943	0.932555	0.298925	0.782824
659	F1SGG9|F1SGG9_PIG	Uncharacterized protein OS=Sus scrofa OX=9823 PE=1 SV=3		35349	194.67	19	1	3	19	14	12	18	23	8	9	27	10	9	36	3.17237	17.8337	14.4696	11.4771	16.8603	24.3839	8.53274	8.25532	28.5481	9.12084	9.43782	38.2389	0.672889	0.798207	0.232294	0.323416
1013	I3LUZ7|I3LUZ7_PIG	Serine/threonine/tyrosine interacting like 1 OS=Sus scrofa OX=9823 GN=STYXL1 PE=4 SV=2	Carbamidomethylation; Acetylation (Protein N-term)	35538	194.6	11	11	8	4	0	10	13	6	7	7	3	11	11	6	8.45964	3.75446	0	9.56428	12.1769	6.36102	7.46614	6.42081	3.17202	10.0329	11.5351	6.37314	0.434631	0.610531	0.135624	0.0417821
1312	A0A286ZXK8|A0A286ZXK8_PIG	Malonyl-CoA-acyl carrier protein transacylase OS=Sus scrofa OX=9823 GN=MCAT PE=1 SV=1	Carbamidomethylation; CAMthiopropanoyl-pei	42299	194.4	10	10	0	1	4	4	3	3	4	4	4	3	5	7	0	0.938616	4.13417	3.82571	2.81006	3.18051	4.26637	3.66903	4.22935	2.73625	5.24323	7.43534	0.516772	0.78916	0.372498	0.517079
1128	A0A287AC97|A0A287AC97_PIG	MICOS complex subunit OS=Sus scrofa OX=9823 GN=CHCHD3 PE=1 SV=1	Carbamidomethylation; CAMthiopropanoyl-pei	27168	194.39	10	10	1	1	2	6	7	6	11	4	4	13	4	5	1.05746	0.938616	2.06708	5.73857	6.5568	6.36102	11.7325	3.66903	4.22935	11.8571	4.19459	5.31095	0.217789	0.918936	0.00646753	0.172995
1169	F1RG66|F1RG66_PIG	Uncharacterized protein OS=Sus scrofa OX=9823 GN=PITPNB PE=1 SV=3	Carbamidomethylation; Oxidation (M); CAMthiopropanoyl-pei	31294	193.98	15	10	5	5	7	4	7	5	5	5	4	5	2	5	5.28728	4.69308	7.23479	3.82571	6.5568	5.30085	5.33296	4.58629	4.22935	4.56042	2.09729	5.31095	1.09767	1.18214	0.710775	0.553955
1375	K7GNW3|K7GNW3_PIG	ATP binding cassette subfamily B member 7 OS=Sus scrofa OX=9823 GN=ABCB7 PE=1 SV=1		78090	193.81	11	11	0	0	8	2	1	7	0	0	8	1	1	8	0	0	8.26834	1.91286	0.936686	7.42119	0	0	8.45871	0.912084	1.04865	8.49753	0.805038	0.808807	0.495638	0.169675
1274	A0A287BQ57|A0A287BQ57_PIG	Terpene cyclase/mutase family member OS=Sus scrofa OX=9823 GN=LSS PE=1 SV=1	Carbamidomethylation	83185	193.72	15	15	0	3	4	3	5	7	1	6	7	3	2	5	0	2.81585	4.13417	2.86929	4.68343	7.42119	1.06659	5.50355	7.40137	2.73625	2.09729	5.31095	0.464142	1.37725	0.0239092	0.48987
1093	F1RZQ2|F1RZQ2_PIG	Chromosome 4 open reading frame 47 OS=Sus scrofa OX=9823 GN=C4orf47 PE=4 SV=1	Carbamidomethylation; CAMthiopropanoyl-pei	34540	193.63	13	13	5	6	3	4	13	3	3	7	5	5	10	5	5.28728	5.63169	3.10063	3.82571	12.1769	3.18051	3.19978	6.42081	5.28669	4.56042	10.4865	5.31095	0.730829	0.732262	0.555506	0.26601
1241	G9F6X8|G9F6X8_PIG	Protein disulfide-isomerase OS=Sus scrofa OX=9823 GN=P4HB PE=2 SV=1	CAMthiopropanoyl-pei	56399	193.53	11	11	3	10	3	4	6	3	2	6	4	3	5	2	3.17237	9.38616	3.10063	3.82571	5.62011	3.18051	2.13318	5.50355	4.22935	2.73625	5.24323	2.12438	1.2402	1.17441	0.542	0.538602
1021	F1S2K3|F1S2K3_PIG	Uncharacterized protein OS=Sus scrofa OX=9823 GN=NUTF2 PE=1 SV=1	Carbamidomethylation; Acetylation (Protein N-term); CAMthiopropanoyl-pei	14509	193.48	9	9	5	7	9	7	9	6	5	6	7	14	6	3	5.28728	6.57031	9.30188	6.695	8.43017	6.36102	5.33296	5.50355	7.40137	12.7692	6.29188	3.18657	0.984794	0.819767	0.949745	0.730305
1143	A0A286ZYY7|A0A286ZYY7_PIG	ADAM metallopeptidase domain 20 OS=Sus scrofa OX=9823 GN=ADAM20 PE=4 SV=1	Carbamidomethylation; Acetylation (Protein N-term); CAMthiopropanoyl-pei	83310	193.41	12	12	2	1	4	6	4	10	3	6	10	4	4	8	2.11491	0.938616	4.13417	5.73857	3.74674	10.6017	3.19978	5.50355	10.5734	3.64834	4.19459	8.49753	0.357828	1.17969	0.0605597	0.320473
1050	A0A287B0I4|A0A287B0I4_PIG	ADP ribosylation factor like GTPase 8B OS=Sus scrofa OX=9823 GN=ARL8B PE=1 SV=1	Carbamidomethylation; CAMthiopropanoyl-pei	21554	193.16	11	6	12	6	8	5	7	5	5	6	7	5	5	7	12.6895	5.63169	8.26834	4.78214	6.5568	5.30085	5.33296	5.50355	7.40137	4.56042	5.24323	7.43534	1.59795	1.05794	0.323889	0.293185
1272	sp|P79403|GANAB_PIG	Neutral alpha-glucosidase AB OS=Sus scrofa OX=9823 GN=GANAB PE=1 SV=1		106662	193.05	11	11	2	3	1	1	5	8	0	5	10	2	3	6	2.11491	2.81585	1.03354	0.956428	4.68343	8.48136	0	4.58629	10.5734	1.82417	3.14594	6.37314	0.422364	1.33645	0.393533	0.540998
1226	A0A286ZPR8|A0A286ZPR8_PIG	Cytochrome b-c1 complex subunit 7 OS=Sus scrofa OX=9823 GN=UQCRB PE=1 SV=1	Acetylation (Protein N-term)	13564	192.98	10	10	1	2	8	3	4	7	2	3	9	4	2	8	1.05746	1.87723	8.26834	2.86929	3.74674	7.42119	2.13318	2.75177	9.51605	3.64834	2.09729	8.49753	0.798094	1.01108	0.402317	0.95301
863	F1RHJ8|F1RHJ8_PIG	Uncharacterized protein OS=Sus scrofa OX=9823 PE=4 SV=1	Carbamidomethylation; Oxidation (M); Acetylation (Protein N-term); CAMthiopropanoyl-pei	9662	192.92	13	13	11	16	3	17	18	3	12	14	2	17	10	2	11.632	15.0179	3.10063	16.2593	16.8603	3.18051	12.7991	12.8416	2.11468	15.5054	10.4865	2.12438	0.81957	0.987165	0.240864	0.941924
1140	F1S0J8|F1S0J8_PIG	Keratin 14 OS=Sus scrofa OX=9823 GN=KRT14 PE=1 SV=1	Oxidation (M)	44213	192.43	13	1	4	5	8	3	2	8	1	1	10	0	3	17	4.22982	4.69308	8.26834	2.86929	1.87337	8.48136	1.06659	0.917258	10.5734	0	3.14594	18.0572	1.3	0.592234	0.27009	0.366624
1088	F1SAA5|F1SAA5_PIG	Ubiquitin carboxyl-terminal hydrolase OS=Sus scrofa OX=9823 GN=UCHL5 PE=3 SV=3	Carbamidomethylation; Acetylation (Protein N-term); CAMthiopropanoyl-pei	37506	192.42	17	13	12	11	2	7	7	3	4	7	2	8	5	2	12.6895	10.3248	2.06708	6.695	6.5568	3.18051	4.26637	6.42081	2.11468	7.29667	5.24323	2.12438	1.52634	0.872995	0.303298	0.669255
1387	F1RZZ1|F1RZZ1_PIG	Uncharacterized protein OS=Sus scrofa OX=9823 GN=TBCD PE=1 SV=3	Carbamidomethylation	132418	192.4	15	15	5	16	9	1	0	1	0	1	2	0	0	1	5.28728	15.0179	9.30188	0.956428	0	1.06017	0	0.917258	2.11468	0	0	1.06219	14.6817	2.85442	0.098494	0.185421
774	A0A287AYR7|A0A287AYR7_PIG	Uncharacterized protein OS=Sus scrofa OX=9823 PE=4 SV=1	Carbamidomethylation; Oxidation (M); CAMthiopropanoyl-pei	15203	192.4	12	12	11	15	20	10	10	11	15	13	15	9	6	14	11.632	14.0792	20.6708	9.56428	9.36686	11.6619	15.9989	11.9244	15.8601	8.20876	6.29188	14.8707	1.5161	1.49068	0.121378	0.138978
1265	F1SU97|F1SU97_PIG	Saposin-B-Val OS=Sus scrofa OX=9823 GN=PSAP PE=1 SV=1	Carbamidomethylation; CAMthiopropanoyl-pei	57991	192.38	14	14	8	20	2	2	2	1	2	5	0	2	4	0	8.45964	18.7723	2.06708	1.91286	1.87337	1.06017	2.13318	4.58629	0	1.82417	4.19459	0	6.04553	1.11642	0.222194	0.189129
1158	F1RGN9|F1RGN9_PIG	Tektin 1 OS=Sus scrofa OX=9823 GN=TEKT1 PE=4 SV=3	Carbamidomethylation; CAMthiopropanoyl-pei	48356	192.37	17	17	2	5	0	5	16	0	3	12	0	8	10	0	2.11491	4.69308	0	4.78214	14.987	0	3.19978	11.0071	0	7.29667	10.4865	0	0.344375	0.798896	0.296292	0.500039
1359	F1S3C7|F1S3C7_PIG	AP-1 complex subunit gamma OS=Sus scrofa OX=9823 GN=AP1G1 PE=1 SV=3	Carbamidomethylation	91397	192.16	14	14	7	9	15	0	0	3	0	1	2	0	0	0	7.40219	8.44754	15.5031	0	0	3.18051	0	0.917258	2.11468	0	0	0	9.85781	#DIV/0!	0.0244718	0.240583
1102	F1S110|F1S110_PIG	Uncharacterized protein OS=Sus scrofa OX=9823 GN=SLC9B1 PE=4 SV=3	Carbamidomethylation; Oxidation (M); Acetylation (Protein N-term); CAMthiopropanoyl-pei	23904	191.89	8	8	3	2	11	2	6	13	2	3	9	3	4	10	3.17237	1.87723	11.369	1.91286	5.62011	13.7822	2.13318	2.75177	9.51605	2.73625	4.19459	10.6219	0.770275	0.820442	0.389152	0.0499294
1134	A0A287AY61|A0A287AY61_PIG	Coiled-coil domain containing 81 OS=Sus scrofa OX=9823 GN=CCDC81 PE=4 SV=1	Carbamidomethylation; Oxidation (M); CAMthiopropanoyl-pei	41330	191.88	13	1	7	7	0	7	10	0	5	11	0	7	10	0	7.40219	6.57031	0	6.695	9.36686	0	5.33296	10.0898	0	6.38459	10.4865	0	0.869918	0.914157	0.581814	0.256052
1410	B2D2K7|B2D2K7_PIG	Solute carrier family 3 member 2 (Fragment) OS=Sus scrofa OX=9823 GN=SLC3A2 PE=2 SV=1	Carbamidomethylation	61614	191.87	8	8	1	0	11	0	1	5	0	2	6	0	1	5	1.05746	0	11.369	0	0.936686	5.30085	0	1.83452	6.34403	0	1.04865	5.31095	1.9922	1.28602	0.426495	0.190941
1025	A0A286ZQY1|A0A286ZQY1_PIG	Dynein axonemal heavy chain 5 OS=Sus scrofa OX=9823 GN=DNAH5 PE=4 SV=1	Carbamidomethylation; CAMthiopropanoyl-pei	527950	191.77	15	1	11	4	5	12	4	6	12	10	2	8	5	3	11.632	3.75446	5.16771	11.4771	3.74674	6.36102	12.7991	9.17258	2.11468	7.29667	5.24323	3.18657	0.952248	1.53158	0.505472	0.294961
1119	sp|Q2QDF0|DNSL1_PIG	Deoxyribonuclease-1-like 1 OS=Sus scrofa OX=9823 GN=DNASE1L1 PE=2 SV=1	Carbamidomethylation; CAMthiopropanoyl-pei	34986	191.47	10	10	7	13	6	5	5	2	4	4	3	4	6	7	7.40219	12.202	6.20125	4.78214	4.68343	2.12034	4.26637	3.66903	3.17202	3.64834	6.29188	7.43534	2.22731	0.639255	0.0824052	0.282465
967	B9ZUV0|B9ZUV0_PIG	Cytochrome c oxidase subunit 2 OS=Sus scrofa domesticus OX=9825 GN=COII PE=3 SV=1	Carbamidomethylation; Oxidation (M)	26442	191.37	7	1	4	7	8	6	7	15	8	9	8	6	8	11	4.22982	6.57031	8.26834	5.73857	6.5568	15.9026	8.53274	8.25532	8.45871	5.4725	8.38917	11.6841	0.676237	0.988295	0.322672	0.96119
1125	F1RZ80|F1RZ80_PIG	Coiled-coil domain containing 40 OS=Sus scrofa OX=9823 GN=CCDC40 PE=4 SV=3	Carbamidomethylation; CAMthiopropanoyl-pei	110615	191.22	20	20	4	2	0	9	9	0	7	11	0	15	7	0	4.22982	1.87723	0	8.60786	8.43017	0	7.46614	10.0898	0	13.6813	7.34053	0	0.358437	0.835133	0.199201	0.705567
1358	sp|A7Y521|CSN4_PIG	COP9 signalosome complex subunit 4 OS=Sus scrofa OX=9823 GN=COPS4 PE=2 SV=1	Carbamidomethylation; Acetylation (Protein N-term)	46269	191.08	12	12	7	9	4	2	2	1	2	4	0	5	1	0	7.40219	8.44754	4.13417	1.91286	1.87337	1.06017	2.13318	3.66903	0	4.56042	1.04865	0	4.12345	1.03444	0.0395533	0.968779
1105	F1SG67|F1SG67_PIG	Family with sequence similarity 3 member B OS=Sus scrofa OX=9823 GN=FAM3B PE=4 SV=3	Carbamidomethylation; CAMthiopropanoyl-pei	22192	190.91	11	11	9	13	0	10	6	0	5	7	0	4	14	0	9.5171	12.202	0	9.56428	5.62011	0	5.33296	6.42081	0	3.64834	14.6811	0	1.43036	0.641252	0.426803	0.549667
1002	F1S8L8|F1S8L8_PIG	EF-hand calcium binding domain 2 OS=Sus scrofa OX=9823 GN=EFCAB2 PE=4 SV=2	Carbamidomethylation; Acetylation (Protein N-term); CAMthiopropanoyl-pei	19064	190.84	14	14	5	0	4	17	7	6	10	5	7	12	9	6	5.28728	0	4.13417	16.2593	6.5568	6.36102	10.6659	4.58629	7.40137	10.945	9.43782	6.37314	0.322905	0.846674	0.12089	0.523163
1199	F1SFF8|F1SFF8_PIG	Alpha-1 4 glucan phosphorylase OS=Sus scrofa OX=9823 GN=PYGL PE=1 SV=3	Carbamidomethylation	97563	190.82	13	11	10	14	6	0	3	3	2	3	2	7	3	2	10.5746	13.1406	6.20125	0	2.81006	3.18051	2.13318	2.75177	2.11468	6.38459	3.14594	2.12438	4.99392	0.600574	0.0845024	0.370505
1262	I3LF44|I3LF44_PIG	Uncharacterized protein OS=Sus scrofa OX=9823 GN=CPPED1 PE=1 SV=1	Carbamidomethylation; Acetylation (Protein N-term)	35381	190.76	14	14	10	10	8	3	3	0	2	2	0	6	4	0	10.5746	9.38616	8.26834	2.86929	2.81006	0	2.13318	1.83452	0	5.4725	4.19459	0	4.97048	0.410434	0.00435276	0.195295
1275	F1RI32|F1RI32_PIG	Uncharacterized protein OS=Sus scrofa OX=9823 GN=SARS2 PE=1 SV=3	Carbamidomethylation	58543	190.71	11	11	1	0	7	4	7	6	1	4	5	3	2	6	1.05746	0	7.23479	3.82571	6.5568	6.36102	1.06659	3.66903	5.28669	2.73625	2.09729	6.37314	0.495251	0.894316	0.319539	0.730514
1414	I3LIX4|I3LIX4_PIG	Serine/threonine kinase 39 OS=Sus scrofa OX=9823 GN=STK39 PE=1 SV=2	Carbamidomethylation	59387	190.66	9	7	2	6	8	1	3	1	3	3	2	1	1	1	2.11491	5.63169	8.26834	0.956428	2.81006	1.06017	3.19978	2.75177	2.11468	0.912084	1.04865	1.06219	3.31802	2.66835	0.174704	0.042202
1047	I3LJY8|I3LJY8_PIG	Hydroxysteroid 17-beta dehydrogenase 12 OS=Sus scrofa OX=9823 GN=HSD17B12 PE=1 SV=2	Carbamidomethylation; CAMthiopropanoyl-pei	34495	190.6	10	10	4	5	8	9	9	7	3	9	6	7	6	6	4.22982	4.69308	8.26834	8.60786	8.43017	7.42119	3.19978	8.25532	6.34403	6.38459	6.29188	6.37314	0.702853	0.934356	0.278777	0.807039
1392	A0PFK5|A0PFK5_PIG	F-actin-capping protein subunit alpha OS=Sus scrofa OX=9823 GN=CP alpha1 PE=1 SV=1	Carbamidomethylation; Acetylation (Protein N-term)	33017	190.22	13	13	7	11	6	0	1	3	0	3	1	1	1	1	7.40219	10.3248	6.20125	0	0.936686	3.18051	0	2.75177	1.05734	0.912084	1.04865	1.06219	5.81177	1.26008	0.0724272	0.765056
1292	A7VK02|A7VK02_PIG	Transmembrane protease serine 2 OS=Sus scrofa OX=9823 GN=TMPRSS2 PE=3 SV=1	Carbamidomethylation; CAMthiopropanoyl-pei	54424	190.2	7	7	1	6	4	3	3	2	5	6	2	5	6	1	1.05746	5.63169	4.13417	2.86929	2.81006	2.12034	5.33296	5.50355	2.11468	4.56042	6.29188	1.06219	1.38766	1.08701	0.553702	0.60755
1398	A0A287AZJ9|A0A287AZJ9_PIG	NEDD8-activating enzyme E1 regulatory subunit OS=Sus scrofa OX=9823 GN=NAE1 PE=1 SV=1	Carbamidomethylation	60337	190.17	15	15	7	11	11	0	2	0	0	3	0	0	0	0	7.40219	10.3248	11.369	0	1.87337	0	0	2.75177	0	0	0	0	15.5313	#DIV/0!	0.016676	0.42265
1366	A0A287AC59|A0A287AC59_PIG	Uncharacterized protein OS=Sus scrofa OX=9823 GN=LCN5 PE=1 SV=1	Carbamidomethylation; CAMthiopropanoyl-pei	19906	190.05	13	13	6	12	9	0	0	3	0	1	3	1	0	2	6.34473	11.2634	9.30188	0	0	3.18051	0	0.917258	3.17202	0.912084	0	2.12438	8.4609	1.34672	0.042178	0.634837
1056	F1RSQ0|F1RSQ0_PIG	Chromosome 8 open reading frame 82 OS=Sus scrofa OX=9823 GN=C8orf82 PE=1 SV=1	Carbamidomethylation	24268	189.99	7	7	5	5	6	6	7	6	7	13	6	5	5	6	5.28728	4.69308	6.20125	5.73857	6.5568	6.36102	7.46614	11.9244	6.34403	4.56042	5.24323	6.37314	0.867349	1.59083	0.257459	0.242604
1035	A0A286ZMR3|A0A286ZMR3_PIG	Theg spermatid protein like OS=Sus scrofa OX=9823 GN=THEGL PE=4 SV=1	Carbamidomethylation; CAMthiopropanoyl-pei	48936	189.48	13	13	7	8	4	8	11	4	8	10	4	7	6	4	7.40219	7.50893	4.13417	7.65143	10.3035	4.24068	8.53274	9.17258	4.22935	6.38459	6.29188	4.24876	0.858064	1.29597	0.352193	0.195161
1148	F1RNS2|F1RNS2_PIG	Uncharacterized protein OS=Sus scrofa OX=9823 GN=DIABLO PE=1 SV=2	CAMthiopropanoyl-pei	26863	189.3	11	11	2	3	0	6	10	4	4	8	4	10	7	4	2.11491	2.81585	0	5.73857	9.36686	4.24068	4.26637	7.33806	4.22935	9.12084	7.34053	4.24876	0.254871	0.764543	0.0327012	0.420053
1192	F1SLY1|F1SLY1_PIG	IQ motif and ubiquitin domain containing OS=Sus scrofa OX=9823 GN=IQUB PE=4 SV=2	Carbamidomethylation	93486	189.1	14	14	2	3	2	8	6	1	6	7	0	13	8	0	2.11491	2.81585	2.06708	7.65143	5.62011	1.06017	6.39955	6.42081	0	11.8571	8.38917	0	0.488277	0.633221	0.326551	0.261013
1255	I3LHS7|I3LHS7_PIG	Coenzyme Q9 OS=Sus scrofa OX=9823 GN=COQ9 PE=1 SV=2	Carbamidomethylation; CAMthiopropanoyl-pei	35417	188.69	10	10	0	1	1	3	3	3	5	4	9	4	8	8	0	0.938616	1.03354	2.86929	2.81006	3.18051	5.33296	3.66903	9.51605	3.64834	8.38917	8.49753	0.222595	0.901778	0.0163816	0.772298
1221	Q6XGY2|Q6XGY2_PIG	2 4-dienoyl-CoA reductase (Fragment) OS=Sus scrofa OX=9823 GN=DECR PE=2 SV=1	Carbamidomethylation	31857	188.54	11	1	7	6	0	8	7	0	4	5	0	10	6	0	7.40219	5.63169	0	7.65143	6.5568	0	4.26637	4.58629	0	9.12084	6.29188	0	0.917348	0.574374	0.292336	0.263912
944	A0A287B8B1|A0A287B8B1_PIG	Uncharacterized protein OS=Sus scrofa OX=9823 GN=ST13 PE=1 SV=1	Carbamidomethylation; CAMthiopropanoyl-pei	40733	188.44	14	14	10	17	10	10	7	0	12	11	2	14	8	1	10.5746	15.9565	10.3354	9.56428	6.5568	0	12.7991	10.0898	2.11468	12.7692	8.38917	1.06219	2.28685	1.12525	0.144902	0.196683
1235	F1RG95|F1RG95_PIG	Coiled-coil domain containing 189 OS=Sus scrofa OX=9823 GN=CCDC189 PE=4 SV=3	Carbamidomethylation; CAMthiopropanoyl-pei	38802	188.23	10	10	1	2	5	3	6	9	3	4	5	5	2	7	1.05746	1.87723	5.16771	2.86929	5.62011	9.54153	3.19978	3.66903	5.28669	4.56042	2.09729	7.43534	0.449361	0.862517	0.05018	0.625836
1106	C3S7K5|C3S7K5_PIG	Protein S100 OS=Sus scrofa OX=9823 GN=S100A8 PE=1 SV=1	Carbamidomethylation	10416	188.13	7	7	1	5	6	3	9	10	3	9	8	4	4	7	1.05746	4.69308	6.20125	2.86929	8.43017	10.6017	3.19978	8.25532	8.45871	3.64834	4.19459	7.43534	0.545715	1.30341	0.0506638	0.364541
84	B0LXF7|B0LXF7_PIG	Aprotinin (Fragment) OS=Sus scrofa OX=9823 PE=4 SV=1	Carbamidomethylation	6700	187.9	9	5	165	290	2	265	245	10	221	237	6	195	289	7	174.48	272.199	2.06708	253.454	229.488	10.6017	235.717	217.39	6.34403	177.856	303.059	7.43534	0.909233	0.940822	0.713222	0.838609
909	F1S0K2|F1S0K2_PIG	Keratin 15 OS=Sus scrofa OX=9823 GN=KRT15 PE=1 SV=2	Carbamidomethylation; Oxidation (M)	47368	187.84	17	1	6	17	8	8	7	6	7	8	13	5	9	17	6.34473	15.9565	8.26834	7.65143	6.5568	6.36102	7.46614	7.33806	13.7454	4.56042	9.43782	18.0572	1.48618	0.890631	0.403536	0.639035
1059	D3KVS6|D3KVS6_PIG	16kDa secretory protein OS=Sus scrofa domesticus OX=9825 GN=NPC2 PE=4 SV=1	Carbamidomethylation; Oxidation (M); CAMthiopropanoyl-pei	16288	187.82	10	10	18	19	3	4	6	1	6	7	3	3	3	3	19.0342	17.8337	3.10063	3.82571	5.62011	1.06017	6.39955	6.42081	3.17202	2.73625	3.14594	3.18657	3.80435	1.76346	0.132667	0.186494
1406	I3L677|I3L677_PIG	Glucose-6-phosphate 1-dehydrogenase OS=Sus scrofa OX=9823 GN=G6PD PE=1 SV=2	Carbamidomethylation	63351	187.78	11	11	5	8	9	2	2	2	0	3	0	1	1	0	5.28728	7.50893	9.30188	1.91286	1.87337	2.12034	0	2.75177	0	0.912084	1.04865	0	3.74127	1.40344	0.0394844	0.763606
1131	A0A287BN36|A0A287BN36_PIG	Uncharacterized protein OS=Sus scrofa OX=9823 GN=RAB5C PE=1 SV=1	Oxidation (M)	23467	187.51	10	7	9	11	6	3	4	4	1	6	4	6	8	2	9.5171	10.3248	6.20125	2.86929	3.74674	4.24068	1.06659	5.50355	4.22935	5.4725	8.38917	2.12438	2.3988	0.675557	0.0824266	0.472047
1628	A0A287BGV1|A0A287BGV1_PIG	Latent transforming growth factor beta binding protein 4 OS=Sus scrofa OX=9823 GN=LTBP4 PE=1 SV=1	Carbamidomethylation	161825	187.48	10	10	4	13	0	0	0	0	0	0	0	0	0	0	4.22982	12.202	0	0	0	0	0	0	0	0	0	0	#DIV/0!	#DIV/0!	0.265397	#DIV/0!
1532	A0A286ZLN2|A0A286ZLN2_PIG	Fibulin-1 OS=Sus scrofa OX=9823 GN=FBLN1 PE=1 SV=1	Carbamidomethylation; CAMthiopropanoyl-pei	86776	186.96	12	12	4	14	0	1	1	0	1	1	0	0	1	0	4.22982	13.1406	0	0.956428	0.936686	0	1.06659	0.917258	0	0	1.04865	0	9.17559	1.89182	0.292788	0.497569
1334	A0A286ZRY1|A0A286ZRY1_PIG	Nucleotide binding protein like OS=Sus scrofa OX=9823 GN=NUBPL PE=1 SV=1	Carbamidomethylation	34414	186.91	6	6	2	0	8	1	2	4	2	2	5	5	3	6	2.11491	0	8.26834	0.956428	1.87337	4.24068	2.13318	1.83452	5.28669	4.56042	3.14594	6.37314	1.46853	0.657295	0.58336	0.0604699
1164	A0A286ZNV6|A0A286ZNV6_PIG	Dpy-19 like 2 OS=Sus scrofa OX=9823 GN=DPY19L2 PE=4 SV=1	Carbamidomethylation	97197	186.86	11	11	2	8	0	7	11	3	6	5	6	5	6	1	2.11491	7.50893	0	6.695	10.3035	3.18051	6.39955	4.58629	6.34403	4.56042	6.29188	1.06219	0.476922	1.45452	0.0229508	0.465284
1211	I3LQQ3|I3LQQ3_PIG	Testis expressed 47 OS=Sus scrofa OX=9823 GN=TEX47 PE=4 SV=1	Carbamidomethylation; CAMthiopropanoyl-pei	29417	186.84	13	12	1	1	3	1	3	10	0	4	17	2	2	10	1.05746	0.938616	3.10063	0.956428	2.81006	10.6017	0	3.66903	17.9748	1.82417	2.09729	10.6219	0.354721	1.48822	0.307666	0.470158
966	A0A287B7P2|A0A287B7P2_PIG	Leukocyte elastase inhibitor OS=Sus scrofa OX=9823 GN=SERPINB1 PE=1 SV=1	Acetylation (Protein N-term)	46476	186.8	14	13	18	17	3	8	7	2	8	8	4	9	12	1	19.0342	15.9565	3.10063	7.65143	6.5568	2.12034	8.53274	7.33806	4.22935	8.20876	12.5838	1.06219	2.3328	0.919717	0.150727	0.834916
1346	A0A287AZ91|A0A287AZ91_PIG	Uncharacterized protein OS=Sus scrofa OX=9823 GN=LOC100739508 PE=1 SV=1	Carbamidomethylation	24584	186.72	8	8	3	5	3	1	4	5	1	4	5	2	2	4	3.17237	4.69308	3.10063	0.956428	3.74674	5.30085	1.06659	3.66903	5.28669	1.82417	2.09729	4.24876	1.09617	1.22669	0.829775	0.473292
1552	I3L632|I3L632_PIG	Family with sequence similarity 118 member B OS=Sus scrofa OX=9823 GN=FAM118B PE=4 SV=2	Carbamidomethylation; Acetylation (Protein N-term)	39504	186.68	12	12	7	8	5	0	0	0	0	0	1	0	0	0	7.40219	7.50893	5.16771	0	0	0	0	0	1.05734	0	0	0	#DIV/0!	#DIV/0!	0.012756	0.42265
1336	I3LC09|I3LC09_PIG	Mitochondrial import inner membrane translocase subunit TIM50 OS=Sus scrofa OX=9823 GN=TIMM50 PE=1 SV=2	Carbamidomethylation; CAMthiopropanoyl-pei	39337	186.19	11	11	1	0	5	2	2	7	1	3	8	1	2	8	1.05746	0	5.16771	1.91286	1.87337	7.42119	1.06659	2.75177	8.45871	0.912084	2.09729	8.49753	0.55545	1.06693	0.0577394	0.339868
1483	A0A286ZZ79|A0A286ZZ79_PIG	Oxidation resistance 1 OS=Sus scrofa OX=9823 GN=OXR1 PE=1 SV=1		98187	186.1	11	11	6	7	8	0	0	1	0	1	1	0	1	1	6.34473	6.57031	8.26834	0	0	1.06017	0	0.917258	1.05734	0	1.04865	1.06219	19.9811	0.935456	0.00148241	0.401736
1247	A0A287AZ57|A0A287AZ57_PIG	Nucleoporin 62 OS=Sus scrofa OX=9823 GN=NUP62 PE=1 SV=1	Carbamidomethylation	49124	186.06	9	7	5	3	8	7	3	2	5	3	3	3	5	3	5.28728	2.81585	8.26834	6.695	2.81006	2.12034	5.33296	2.75177	3.17202	2.73625	5.24323	3.18657	1.40825	1.00812	0.565547	0.98545
1435	D0G777|D0G777_PIG	S-adenosylmethionine synthase OS=Sus scrofa OX=9823 GN=MATA2 PE=1 SV=1	Carbamidomethylation	43691	185.83	14	10	11	10	8	0	1	0	0	0	0	1	0	0	11.632	9.38616	8.26834	0	0.936686	0	0	0	0	0.912084	0	0	31.2661	0	0.0130984	0.42265
1065	F1RN68|F1RN68_PIG	Carboxypeptidase D OS=Sus scrofa OX=9823 GN=CPD PE=1 SV=2	Carbamidomethylation; CAMthiopropanoyl-pei	152185	185.72	13	13	4	6	2	10	9	5	8	10	3	6	9	3	4.22982	5.63169	2.06708	9.56428	8.43017	5.30085	8.53274	9.17258	3.17202	5.4725	9.43782	3.18657	0.51206	1.15364	0.0401453	0.477402
1294	F1S4X9|F1S4X9_PIG	Glutathione synthetase OS=Sus scrofa OX=9823 GN=GSS PE=1 SV=2	Carbamidomethylation; Acetylation (Protein N-term); CAMthiopropanoyl-pei	52342	185.59	13	13	2	5	6	3	6	0	3	6	2	9	3	0	2.11491	4.69308	6.20125	2.86929	5.62011	0	3.19978	5.50355	2.11468	8.20876	3.14594	0	1.53241	0.952734	0.586797	0.947714
1095	A0A287BGE0|A0A287BGE0_PIG	LYR motif containing 7 OS=Sus scrofa OX=9823 GN=LYRM7 PE=3 SV=1	Carbamidomethylation	11922	185.57	9	9	3	9	7	4	7	4	5	5	5	6	7	7	3.17237	8.44754	7.23479	3.82571	6.5568	4.24068	5.33296	4.58629	5.28669	5.4725	7.34053	7.43534	1.28937	0.750971	0.321541	0.167262
1277	F1S2E3|F1S2E3_PIG	Peptidyl-prolyl cis-trans isomerase OS=Sus scrofa OX=9823 GN=PPIF PE=1 SV=1	Carbamidomethylation; CAMthiopropanoyl-pei	22022	185.55	7	6	0	4	1	3	3	3	2	5	6	7	8	4	0	3.75446	1.03354	2.86929	2.81006	3.18051	2.13318	4.58629	6.34403	6.38459	8.38917	4.24876	0.540416	0.686739	0.365649	0.433832
1713	F1SI07|F1SI07_PIG	PAS domain containing serine/threonine kinase OS=Sus scrofa OX=9823 GN=PASK PE=4 SV=3	Carbamidomethylation	136845	185.29	9	9	0	0	11	0	0	1	0	0	2	0	0	0	0	0	11.369	0	0	1.06017	0	0	2.11468	0	0	0	10.7237	#DIV/0!	0.42265	0.42265
1447	A0A287BQP8|A0A287BQP8_PIG	Methionine aminopeptidase OS=Sus scrofa OX=9823 GN=METAP1D PE=3 SV=1	Carbamidomethylation	36962	185.04	7	7	0	0	1	0	1	7	0	1	9	0	0	11	0	0	1.03354	0	0.936686	7.42119	0	0.917258	9.51605	0	0	11.6841	0.123661	0.892949	0.344992	0.69324
1207	A0A286ZSI3|A0A286ZSI3_PIG	Nicastrin OS=Sus scrofa OX=9823 GN=NCSTN PE=1 SV=1	Carbamidomethylation; Acetylation (Protein N-term); CAMthiopropanoyl-pei	78643	184.98	8	8	4	6	10	3	3	8	1	3	5	2	3	6	4.22982	5.63169	10.3354	2.86929	2.81006	8.48136	1.06659	2.75177	5.28669	1.82417	3.14594	6.37314	1.42627	0.802685	0.0425995	0.0648992
1534	A0A287AP83|A0A287AP83_PIG	Pro-epidermal growth factor OS=Sus scrofa OX=9823 GN=EGF PE=4 SV=1	Carbamidomethylation; CAMthiopropanoyl-pei	110072	184.75	14	14	7	15	0	0	0	0	0	0	0	0	0	0	7.40219	14.0792	0	0	0	0	0	0	0	0	0	0	#DIV/0!	#DIV/0!	0.2203	#DIV/0!
1075	I3L823|I3L823_PIG	Uncharacterized protein OS=Sus scrofa OX=9823 PE=4 SV=2	CAMthiopropanoyl-pei	38455	184.7	18	7	5	5	2	12	8	0	10	8	0	18	4	0	5.28728	4.69308	2.06708	11.4771	7.49349	0	10.6659	7.33806	0	16.4175	4.19459	0	0.635058	0.873467	0.437137	0.770267
1187	sp|P13618|ATP5J_PIG	ATP synthase-coupling factor 6 mitochondrial OS=Sus scrofa OX=9823 GN=ATP5PF PE=1 SV=1		8930	184.49	6	6	1	3	11	4	3	8	2	2	6	2	6	9	1.05746	2.81585	11.369	3.82571	2.81006	8.48136	2.13318	1.83452	6.34403	1.82417	6.29188	9.55972	1.00828	0.583382	0.98194	0.227669
1379	I3LP88|I3LP88_PIG	Ferritin OS=Sus scrofa OX=9823 PE=3 SV=1	Carbamidomethylation	21336	184.35	10	6	6	9	13	0	1	1	0	0	3	1	0	2	6.34473	8.44754	13.436	0	0.936686	1.06017	0	0	3.17202	0.912084	0	2.12438	14.1364	1.04464	0.0418382	0.943659
1273	I3LGF0|I3LGF0_PIG	Phospholipid-transporting ATPase OS=Sus scrofa OX=9823 GN=LOC100625134 PE=3 SV=2	Carbamidomethylation; CAMthiopropanoyl-pei	126529	184.15	18	17	3	1	13	1	2	5	0	3	10	1	2	5	3.17237	0.938616	13.436	0.956428	1.87337	5.30085	0	2.75177	10.5734	0.912084	2.09729	5.31095	2.15813	1.60152	0.359143	0.462995
1145	I3LJT9|I3LJT9_PIG	Protein phosphatase methylesterase 1 OS=Sus scrofa OX=9823 GN=PPME1 PE=1 SV=2	Carbamidomethylation	39706	184.03	9	9	10	10	5	8	4	0	9	7	0	6	2	1	10.5746	9.38616	5.16771	7.65143	3.74674	0	9.59933	6.42081	0	5.4725	2.09729	1.06219	2.2046	1.8559	0.0319247	0.297339
1449	A0A286ZIL9|A0A286ZIL9_PIG	Collagen type XVIII alpha 1 chain OS=Sus scrofa OX=9823 GN=COL18A1 PE=1 SV=1	Carbamidomethylation; Oxidation (M); CAMthiopropanoyl-pei	129882	183.99	11	11	8	21	0	0	0	0	0	0	0	0	0	0	8.45964	19.7109	0	0	0	0	0	0	0	0	0	0	#DIV/0!	#DIV/0!	0.241745	#DIV/0!
1364	A0A287B3A8|A0A287B3A8_PIG	Pyrroline-5-carboxylate reductase OS=Sus scrofa OX=9823 GN=PYCR3 PE=1 SV=1	Carbamidomethylation; Acetylation (Protein N-term)	28545	183.68	12	12	10	13	9	0	1	1	0	0	1	1	0	1	10.5746	12.202	9.30188	0	0.936686	1.06017	0	0	1.05734	0.912084	0	1.06219	16.0645	0.535558	0.00821974	0.419587
1462	A0A287AXU1|A0A287AXU1_PIG	Uncharacterized protein OS=Sus scrofa OX=9823 GN=LOC100515578 PE=3 SV=1	Carbamidomethylation; CAMthiopropanoyl-pei	30982	183.53	8	8	0	3	4	0	1	5	1	6	1	1	1	5	0	2.81585	4.13417	0	0.936686	5.30085	1.06659	5.50355	1.05734	0.912084	1.04865	5.31095	1.11422	1.04893	0.814027	0.966661
1408	F1RYX6|F1RYX6_PIG	Testis anion transporter 1 OS=Sus scrofa OX=9823 GN=SLC26A8 PE=3 SV=2	Carbamidomethylation; CAMthiopropanoyl-pei	112438	183.52	11	11	0	0	4	1	2	9	0	1	5	3	1	7	0	0	4.13417	0.956428	1.87337	9.54153	0	0.917258	5.28669	2.73625	1.04865	7.43534	0.334173	0.552925	0.180337	0.168136
1417	A0A286ZT26|A0A286ZT26_PIG	Solute carrier family 25 member 35 OS=Sus scrofa OX=9823 GN=SLC25A35 PE=1 SV=1		32557	182.99	8	8	0	0	7	0	0	7	0	0	11	0	1	6	0	0	7.23479	0	0	7.42119	0	0	11.6307	0	1.04865	6.37314	0.974883	1.5671	0.42265	0.546733
1337	F1S9G6|F1S9G6_PIG	Uncharacterized protein OS=Sus scrofa OX=9823 PE=4 SV=3	Carbamidomethylation	32849	182.95	11	11	3	3	5	2	3	3	4	4	3	4	2	4	3.17237	2.81585	5.16771	1.91286	2.81006	3.18051	4.26637	3.66903	3.17202	3.64834	2.09729	4.24876	1.41153	1.11136	0.201852	0.679167
1186	F1SJ70|F1SJ70_PIG	Outer dense fiber of sperm tails 3 like 1 OS=Sus scrofa OX=9823 GN=ODF3L1 PE=4 SV=1	Carbamidomethylation; CAMthiopropanoyl-pei	30635	182.81	12	12	4	8	0	7	8	0	6	8	0	8	8	0	4.22982	7.50893	0	6.695	7.49349	0	6.39955	7.33806	0	7.29667	8.38917	0	0.827343	0.875797	0.426277	0.186042
1176	F1S6P4|F1S6P4_PIG	Growth arrest specific 8 OS=Sus scrofa OX=9823 GN=GAS8 PE=4 SV=3		55962	182.8	9	9	5	2	3	8	10	3	4	9	1	7	4	2	5.28728	1.87723	3.10063	7.65143	9.36686	3.18051	4.26637	8.25532	1.05734	6.38459	4.19459	2.12438	0.508205	1.06892	0.269801	0.892517
897	A0A287AUJ0|A0A287AUJ0_PIG	Uncharacterized protein OS=Sus scrofa OX=9823 GN=LYRM4 PE=3 SV=1		10590	182.79	10	10	11	9	4	10	10	8	9	13	9	11	11	10	11.632	8.44754	4.13417	9.56428	9.36686	8.48136	9.59933	11.9244	9.51605	10.0329	11.5351	10.6219	0.883309	0.964268	0.623167	0.468728
1217	F1RIJ5|F1RIJ5_PIG	DnaJ heat shock protein family (Hsp40) member C11 OS=Sus scrofa OX=9823 GN=DNAJC11 PE=1 SV=3	Carbamidomethylation; Acetylation (Protein N-term); CAMthiopropanoyl-pei	63353	182.71	9	9	2	0	1	8	2	2	9	6	2	12	5	4	2.11491	0	1.03354	7.65143	1.87337	2.12034	9.59933	5.50355	2.11468	10.945	5.24323	4.24876	0.270366	0.84247	0.174849	0.267148
1166	F1SAS9|F1SAS9_PIG	Cystatin OS=Sus scrofa OX=9823 GN=LOC100516119 PE=3 SV=1	Carbamidomethylation; CAMthiopropanoyl-pei	16273	182.64	8	8	6	7	4	7	4	6	3	4	4	4	7	4	6.34473	6.57031	4.13417	6.695	3.74674	6.36102	3.19978	3.66903	4.22935	3.64834	7.34053	4.24876	1.01467	0.728339	0.960619	0.353874
1242	F1S2D0|F1S2D0_PIG	NAD(P) dependent steroid dehydrogenase-like OS=Sus scrofa OX=9823 GN=NSDHL PE=1 SV=1	Carbamidomethylation; Acetylation (Protein N-term); CAMthiopropanoyl-pei	40502	182.52	9	9	3	2	7	5	4	5	3	5	5	3	4	5	3.17237	1.87723	7.23479	4.78214	3.74674	5.30085	3.19978	4.58629	5.28669	2.73625	4.19459	5.31095	0.888259	1.06788	0.715381	0.210079
1094	F1SSQ5|F1SSQ5_PIG	Uncharacterized protein OS=Sus scrofa OX=9823 GN=SPAG16 PE=4 SV=3	Carbamidomethylation; Oxidation (M)	33271	182.18	5	5	6	5	4	7	8	3	6	8	4	8	6	4	6.34473	4.69308	4.13417	6.695	7.49349	3.18051	6.39955	7.33806	4.22935	7.29667	6.29188	4.24876	0.873509	1.00727	0.574203	0.945689
1533	F1RNL6|F1RNL6_PIG	Hydrogen voltage gated channel 1 OS=Sus scrofa OX=9823 GN=HVCN1 PE=4 SV=2	Carbamidomethylation	31863	182.06	8	8	1	4	9	0	0	4	0	0	2	1	0	2	1.05746	3.75446	9.30188	0	0	4.24068	0	0	2.11468	0.912084	0	2.12438	3.32819	0.696427	0.107919	0.41654
1355	M3VK32|M3VK32_PIG	Serine/threonine-protein phosphatase OS=Sus scrofa OX=9823 GN=PPP4C PE=2 SV=1	Carbamidomethylation	35080	182.03	12	9	4	6	9	1	2	3	1	4	4	0	2	2	4.22982	5.63169	9.30188	0.956428	1.87337	3.18051	1.06659	3.66903	4.22935	0	2.09729	2.12438	3.18842	2.12356	0.0379807	0.0341222
974	B5KN62|B5KN62_PIG	Cytochrome c oxidase subunit 2 OS=Sus scrofa OX=9823 GN=COX2 PE=3 SV=1	Carbamidomethylation; Oxidation (M); CAMthiopropanoyl-pei	26252	181.9	7	1	4	6	8	5	6	15	8	9	9	6	8	10	4.22982	5.63169	8.26834	4.78214	5.62011	15.9026	8.53274	8.25532	9.51605	5.4725	8.38917	10.6219	0.689222	1.07436	0.383368	0.677253
1017	sp|Q29307|ATIF1_PIG	ATPase inhibitor mitochondrial OS=Sus scrofa OX=9823 GN=ATP5IF1 PE=3 SV=2	CAMthiopropanoyl-pei	12184	181.87	13	13	1	2	0	10	9	5	6	17	6	13	8	9	1.05746	1.87723	0	9.56428	8.43017	5.30085	6.39955	15.5934	6.34403	11.8571	8.38917	9.55972	0.125978	0.950714	0.0183731	0.911588
1238	A0A287AVX9|A0A287AVX9_PIG	Peptidylglycine alpha-amidating monooxygenase OS=Sus scrofa OX=9823 GN=PAM PE=4 SV=1	Carbamidomethylation; CAMthiopropanoyl-pei	100926	181.39	14	14	2	3	5	3	6	4	1	10	4	3	8	2	2.11491	2.81585	5.16771	2.86929	5.62011	4.24068	1.06659	9.17258	4.22935	2.73625	8.38917	2.12438	0.793276	1.09198	0.501577	0.748582
1071	F1SIE0|F1SIE0_PIG	Uncharacterized protein OS=Sus scrofa OX=9823 GN=MTCH2 PE=1 SV=2	Carbamidomethylation; Oxidation (M); Acetylation (Protein N-term)	31302	181.3	9	9	5	13	2	7	8	5	5	3	7	9	6	3	5.28728	12.202	2.06708	6.695	7.49349	5.30085	5.33296	2.75177	7.40137	8.20876	6.29188	3.18657	1.00344	0.875554	0.993422	0.795369
1254	I3LTK6|I3LTK6_PIG	Uncharacterized protein OS=Sus scrofa OX=9823 GN=OAZ3 PE=4 SV=2	Carbamidomethylation; CAMthiopropanoyl-pei	27303	181.25	7	7	3	10	2	4	10	0	3	7	0	4	6	0	3.17237	9.38616	2.06708	3.82571	9.36686	0	3.19978	6.42081	0	3.64834	6.29188	0	1.10862	0.967844	0.618369	0.6046
[truncated: 798 more rows]

## Sheet: Biotin_detected_protein
								Original spectrum counts												normalized spectrum counts												Ratio		p value (t-test)
[truncated: 1,211 more rows]

[truncated: 1 more sheets: RawData]
