# Supplementary material for: The Ubiquitin-Proteasome System Participates in Sperm Surface Subproteome Remodeling during Boar Sperm Capacitation
Source: Biomolecules. 2023 Jun 15;13(6):996. doi: 10.3390/biom13060996 (PMC10296210; doi:10.3390/biom13060996)
Supplement: Supplementary file 1 [file biomolecules-13-00996-s001.zip › Supplementary_Data_File_S2-GO_Enrichment_Analysis.xlsx]

## Sheet: List
Accession UniprotKB
A0A076KRX0	A0A076KRX0_PIG
A0A0A8IK66	A0A0A8IK66_PIG
A0A0B8RSC7	A0A0B8RSC7_PIG
A0A0B8RSY9	A0A0B8RSY9_PIG
A0A0B8RT59	A0A0B8RT59_PIG
A0A0B8RT73	A0A0B8RT73_PIG
A0A0B8RT78	A0A0B8RT78_PIG
A0A0B8RT86	A0A0B8RT86_PIG
A0A0B8RTA2	A0A0B8RTA2_PIG
A0A0B8RTA5	A0A0B8RTA5_PIG
A0A0B8RTD1	A0A0B8RTD1_PIG
A0A0B8RTH9	A0A0B8RTH9_PIG
A0A0B8RTN5	A0A0B8RTN5_PIG
A0A0B8RTW2	A0A0B8RTW2_PIG
A0A0B8RTY2	A0A0B8RTY2_PIG
A0A0B8RTY5	A0A0B8RTY5_PIG
A0A0B8RVD2	A0A0B8RVD2_PIG
A0A0B8RVW2	A0A0B8RVW2_PIG
A0A0B8RVY0	A0A0B8RVY0_PIG
A0A0B8RW24	A0A0B8RW24_PIG
A0A0B8RW53	A0A0B8RW53_PIG
A0A0B8RZ10	A0A0B8RZ10_PIG
A0A0B8RZ91	A0A0B8RZ91_PIG
A0A0B8RZA3	A0A0B8RZA3_PIG
A0A0B8RZB4	A0A0B8RZB4_PIG
A0A0B8RZH6	A0A0B8RZH6_PIG
A0A0B8RZH9	A0A0B8RZH9_PIG
A0A0B8RZS5	A0A0B8RZS5_PIG
A0A0B8S035	A0A0B8S035_PIG
A0A0B8S072	A0A0B8S072_PIG
A0A0B8S099	A0A0B8S099_PIG
A0A0B8S0B6	A0A0B8S0B6_PIG
A0A0B8S0C2	A0A0B8S0C2_PIG
A0A0B8S0C3	A0A0B8S0C3_PIG
A0A0D5BWD2	A0A0D5BWD2_PIG
A0A0K0KW08	A0A0K0KW08_PIG
A0A0K1TQQ7	A0A0K1TQQ7_PIG
A0A173G6G7	A0A173G6G7_PIG
A0A173G6H5	A0A173G6H5_PIG
A0A1B2TT55	A0A1B2TT55_PIG
A0A1W6Q744	A0A1W6Q744_PIG
A0A218PI30	A0A218PI30_PIG
A0A286ZHY3	A0A286ZHY3_PIG
A0A286ZIB8	A0A286ZIB8_PIG
A0A286ZIE6	A0A286ZIE6_PIG
A0A286ZIE8	A0A286ZIE8_PIG
A0A286ZIH8	A0A286ZIH8_PIG
A0A286ZIK3	A0A286ZIK3_PIG
A0A286ZIL9	A0A286ZIL9_PIG
A0A286ZIQ9	A0A286ZIQ9_PIG
A0A286ZJB1	A0A286ZJB1_PIG
A0A286ZJD8	A0A286ZJD8_PIG
A0A286ZK35	A0A286ZK35_PIG
A0A286ZKE2	A0A286ZKE2_PIG
A0A286ZKG9	A0A286ZKG9_PIG
A0A286ZKH3	A0A286ZKH3_PIG
A0A286ZKQ7	A0A286ZKQ7_PIG
A0A286ZKT4	A0A286ZKT4_PIG
A0A286ZL82	A0A286ZL82_PIG
A0A286ZL91	A0A286ZL91_PIG
A0A286ZLK7	A0A286ZLK7_PIG
A0A286ZLN2	A0A286ZLN2_PIG
A0A286ZLP7	A0A286ZLP7_PIG
A0A286ZMA6	A0A286ZMA6_PIG
A0A286ZMB2	A0A286ZMB2_PIG
A0A286ZMB5	A0A286ZMB5_PIG
A0A286ZMR3	A0A286ZMR3_PIG
A0A286ZMW4	A0A286ZMW4_PIG
A0A286ZN09	A0A286ZN09_PIG
A0A286ZN52	A0A286ZN52_PIG
A0A286ZNH3	A0A286ZNH3_PIG
A0A286ZNI7	A0A286ZNI7_PIG
A0A286ZNM0	A0A286ZNM0_PIG
A0A286ZNN4	A0A286ZNN4_PIG
A0A286ZNV5	A0A286ZNV5_PIG
A0A286ZNY1	A0A286ZNY1_PIG
A0A286ZP34	A0A286ZP34_PIG
A0A286ZP82	A0A286ZP82_PIG
A0A286ZPG4	A0A286ZPG4_PIG
A0A286ZPL5	A0A286ZPL5_PIG
A0A286ZPT6	A0A286ZPT6_PIG
A0A286ZPY2	A0A286ZPY2_PIG
A0A286ZQ27	A0A286ZQ27_PIG
A0A286ZQ50	A0A286ZQ50_PIG
A0A286ZQA4	A0A286ZQA4_PIG
A0A286ZQD8	A0A286ZQD8_PIG
A0A286ZQJ8	A0A286ZQJ8_PIG
A0A286ZQX0	A0A286ZQX0_PIG
A0A286ZQY1	A0A286ZQY1_PIG
A0A286ZQY6	A0A286ZQY6_PIG
A0A286ZR68	A0A286ZR68_PIG
A0A286ZRK2	A0A286ZRK2_PIG
A0A286ZRL1	A0A286ZRL1_PIG
A0A286ZRQ7	A0A286ZRQ7_PIG
A0A286ZRX4	A0A286ZRX4_PIG
A0A286ZS69	A0A286ZS69_PIG
A0A286ZSC6	A0A286ZSC6_PIG
A0A286ZSD6	A0A286ZSD6_PIG
A0A286ZSD7	A0A286ZSD7_PIG
A0A286ZSI3	A0A286ZSI3_PIG
A0A286ZT52	A0A286ZT52_PIG
A0A286ZT81	A0A286ZT81_PIG
A0A286ZTB6	A0A286ZTB6_PIG
A0A286ZTU0	A0A286ZTU0_PIG
A0A286ZTX1	A0A286ZTX1_PIG
A0A286ZTY5	A0A286ZTY5_PIG
A0A286ZU64	A0A286ZU64_PIG
A0A286ZUK6	A0A286ZUK6_PIG
A0A286ZUS1	A0A286ZUS1_PIG
A0A286ZVD0	A0A286ZVD0_PIG
A0A286ZVK0	A0A286ZVK0_PIG
A0A286ZVQ0	A0A286ZVQ0_PIG
A0A286ZWC2	A0A286ZWC2_PIG
A0A286ZWH7	A0A286ZWH7_PIG
A0A286ZWN9	A0A286ZWN9_PIG
A0A286ZWP6	A0A286ZWP6_PIG
A0A286ZWY0	A0A286ZWY0_PIG
A0A286ZXJ6	A0A286ZXJ6_PIG
A0A286ZXK8	A0A286ZXK8_PIG
A0A286ZXQ0	A0A286ZXQ0_PIG
A0A286ZXT4	A0A286ZXT4_PIG
A0A286ZXU8	A0A286ZXU8_PIG
A0A286ZY95	A0A286ZY95_PIG
A0A286ZYC3	A0A286ZYC3_PIG
A0A286ZYD0	A0A286ZYD0_PIG
A0A286ZYL7	A0A286ZYL7_PIG
A0A286ZYM6	A0A286ZYM6_PIG
A0A286ZYM9	A0A286ZYM9_PIG
A0A286ZYX8	A0A286ZYX8_PIG
A0A286ZYY7	A0A286ZYY7_PIG
A0A286ZZK2	A0A286ZZK2_PIG
A0A286ZZM7	A0A286ZZM7_PIG
A0A286ZZT6	A0A286ZZT6_PIG
A0A287A1A7	A0A287A1A7_PIG
A0A287A1E4	A0A287A1E4_PIG
A0A287A1F2	A0A287A1F2_PIG
A0A287A1G6	A0A287A1G6_PIG
A0A287A1U2	A0A287A1U2_PIG
A0A287A1W9	A0A287A1W9_PIG
A0A287A275	A0A287A275_PIG
A0A287A278	A0A287A278_PIG
A0A287A2F2	A0A287A2F2_PIG
A0A287A2J9	A0A287A2J9_PIG
A0A287A2L0	A0A287A2L0_PIG
A0A287A2R9	A0A287A2R9_PIG
A0A287A2X6	A0A287A2X6_PIG
A0A287A3A6	A0A287A3A6_PIG
A0A287A3H4	A0A287A3H4_PIG
A0A287A3T5	A0A287A3T5_PIG
A0A287A424	A0A287A424_PIG
A0A287A474	A0A287A474_PIG
A0A287A4B9	A0A287A4B9_PIG
A0A287A4R1	A0A287A4R1_PIG
A0A287A4Z2	A0A287A4Z2_PIG
A0A287A5R7	A0A287A5R7_PIG
A0A287A5X0	A0A287A5X0_PIG
A0A287A5Y7	A0A287A5Y7_PIG
A0A287A604	A0A287A604_PIG
A0A287A6I6	A0A287A6I6_PIG
A0A287A6V6	A0A287A6V6_PIG
A0A287A6X5	A0A287A6X5_PIG
A0A287A723	A0A287A723_PIG
A0A287A770	A0A287A770_PIG
A0A287A7T7	A0A287A7T7_PIG
A0A287A7V3	A0A287A7V3_PIG
A0A287A808	A0A287A808_PIG
A0A287A8C8	A0A287A8C8_PIG
A0A287A8F8	A0A287A8F8_PIG
A0A287A8P0	A0A287A8P0_PIG
A0A287A9A6	A0A287A9A6_PIG
A0A287A9T9	A0A287A9T9_PIG
A0A287AA21	A0A287AA21_PIG
A0A287AAM9	A0A287AAM9_PIG
A0A287AAP0	A0A287AAP0_PIG
A0A287ABB8	A0A287ABB8_PIG
A0A287ABI6	A0A287ABI6_PIG
A0A287ABL1	A0A287ABL1_PIG
A0A287ABY4	A0A287ABY4_PIG
A0A287AC42	A0A287AC42_PIG
A0A287AC59	A0A287AC59_PIG
A0A287AC97	A0A287AC97_PIG
A0A287ACH8	A0A287ACH8_PIG
A0A287ACL1	A0A287ACL1_PIG
A0A287ACN4	A0A287ACN4_PIG
A0A287ACP3	A0A287ACP3_PIG
A0A287ACY1	A0A287ACY1_PIG
A0A287AD85	A0A287AD85_PIG
A0A287AD92	A0A287AD92_PIG
A0A287ADA9	A0A287ADA9_PIG
A0A287ADK7	A0A287ADK7_PIG
A0A287ADZ3	A0A287ADZ3_PIG
A0A287AE08	A0A287AE08_PIG
A0A287AE63	A0A287AE63_PIG
A0A287AEH0	A0A287AEH0_PIG
A0A287AEH4	A0A287AEH4_PIG
A0A287AEJ1	A0A287AEJ1_PIG
A0A287AEK2	A0A287AEK2_PIG
A0A287AEY9	A0A287AEY9_PIG
A0A287AF28	A0A287AF28_PIG
A0A287AF38	A0A287AF38_PIG
A0A287AFA6	A0A287AFA6_PIG
A0A287AFH7	A0A287AFH7_PIG
A0A287AFU3	A0A287AFU3_PIG
A0A287AFZ3	A0A287AFZ3_PIG
A0A287AG48	A0A287AG48_PIG
A0A287AGG3	A0A287AGG3_PIG
A0A287AGH7	A0A287AGH7_PIG
A0A287AGL6	A0A287AGL6_PIG
A0A287AGN3	A0A287AGN3_PIG
A0A287AGR0	A0A287AGR0_PIG
A0A287AGU2	A0A287AGU2_PIG
A0A287AGU7	A0A287AGU7_PIG
A0A287AGX9	A0A287AGX9_PIG
A0A287AH85	A0A287AH85_PIG
A0A287AHC2	A0A287AHC2_PIG
A0A287AHF9	A0A287AHF9_PIG
A0A287AHK8	A0A287AHK8_PIG
A0A287AHL5	A0A287AHL5_PIG
A0A287AHZ7	A0A287AHZ7_PIG
A0A287AI67	A0A287AI67_PIG
A0A287AI93	A0A287AI93_PIG
A0A287AIQ8	A0A287AIQ8_PIG
A0A287AIR5	A0A287AIR5_PIG
A0A287AIX2	A0A287AIX2_PIG
A0A287AJ16	A0A287AJ16_PIG
A0A287AJQ2	A0A287AJQ2_PIG
A0A287AJR1	A0A287AJR1_PIG
A0A287AKG6	A0A287AKG6_PIG
A0A287AKN8	A0A287AKN8_PIG
A0A287AKY1	A0A287AKY1_PIG
A0A287AKZ9	A0A287AKZ9_PIG
A0A287AL41	A0A287AL41_PIG
A0A287AL53	A0A287AL53_PIG
A0A287ALH7	A0A287ALH7_PIG
A0A287ALQ2	A0A287ALQ2_PIG
A0A287ALZ2	A0A287ALZ2_PIG
A0A287AMB2	A0A287AMB2_PIG
A0A287AMM6	A0A287AMM6_PIG
A0A287AMN6	A0A287AMN6_PIG
A0A287AMZ2	A0A287AMZ2_PIG
A0A287AN02	A0A287AN02_PIG
A0A287AN37	A0A287AN37_PIG
A0A287AN48	A0A287AN48_PIG
A0A287AN57	A0A287AN57_PIG
A0A287AN77	A0A287AN77_PIG
A0A287AND7	A0A287AND7_PIG
A0A287ANI6	A0A287ANI6_PIG
A0A287ANM8	A0A287ANM8_PIG
A0A287ANN3	A0A287ANN3_PIG
A0A287ANW8	A0A287ANW8_PIG
A0A287AP52	A0A287AP52_PIG
A0A287AP83	A0A287AP83_PIG
A0A287APC7	A0A287APC7_PIG
A0A287AQ53	A0A287AQ53_PIG
A0A287AQA6	A0A287AQA6_PIG
A0A287AQJ3	A0A287AQJ3_PIG
A0A287AQV0	A0A287AQV0_PIG
A0A287AR48	A0A287AR48_PIG
A0A287AR51	A0A287AR51_PIG
A0A287ARC6	A0A287ARC6_PIG
A0A287ARC8	A0A287ARC8_PIG
A0A287ARR1	A0A287ARR1_PIG
A0A287AS29	A0A287AS29_PIG
A0A287ASA0	A0A287ASA0_PIG
A0A287ASJ4	A0A287ASJ4_PIG
A0A287ASY8	A0A287ASY8_PIG
A0A287ASY9	A0A287ASY9_PIG
A0A287AT18	A0A287AT18_PIG
A0A287ATC1	A0A287ATC1_PIG
A0A287AUC1	A0A287AUC1_PIG
A0A287AUN3	A0A287AUN3_PIG
A0A287AUS7	A0A287AUS7_PIG
A0A287AV20	A0A287AV20_PIG
A0A287AV94	A0A287AV94_PIG
A0A287AVQ0	A0A287AVQ0_PIG
A0A287AVS0	A0A287AVS0_PIG
A0A287AVW2	A0A287AVW2_PIG
A0A287AVX9	A0A287AVX9_PIG
A0A287AWB5	A0A287AWB5_PIG
A0A287AWZ4	A0A287AWZ4_PIG
A0A287AX58	A0A287AX58_PIG
A0A287AX65	A0A287AX65_PIG
A0A287AXH2	A0A287AXH2_PIG
A0A287AXL4	A0A287AXL4_PIG
A0A287AXU1	A0A287AXU1_PIG
A0A287AY61	A0A287AY61_PIG
A0A287AYH4	A0A287AYH4_PIG
A0A287AYR7	A0A287AYR7_PIG
A0A287AYW2	A0A287AYW2_PIG
A0A287AYZ4	A0A287AYZ4_PIG
A0A287AZ49	A0A287AZ49_PIG
A0A287AZ82	A0A287AZ82_PIG
A0A287AZF5	A0A287AZF5_PIG
A0A287AZQ6	A0A287AZQ6_PIG
A0A287AZU8	A0A287AZU8_PIG
A0A287B088	A0A287B088_PIG
A0A287B0C3	A0A287B0C3_PIG
A0A287B0I4	A0A287B0I4_PIG
A0A287B0P6	A0A287B0P6_PIG
A0A287B186	A0A287B186_PIG
A0A287B1A8	A0A287B1A8_PIG
A0A287B1C7	A0A287B1C7_PIG
A0A287B1I4	A0A287B1I4_PIG
A0A287B1V1	A0A287B1V1_PIG
A0A287B2H7	A0A287B2H7_PIG
A0A287B2P2	A0A287B2P2_PIG
A0A287B423	A0A287B423_PIG
A0A287B457	A0A287B457_PIG
A0A287B4A9	A0A287B4A9_PIG
A0A287B4P8	A0A287B4P8_PIG
A0A287B501	A0A287B501_PIG
A0A287B574	A0A287B574_PIG
A0A287B5G9	A0A287B5G9_PIG
A0A287B5J3	A0A287B5J3_PIG
A0A287B5Q7	A0A287B5Q7_PIG
A0A287B5Z7	A0A287B5Z7_PIG
A0A287B620	A0A287B620_PIG
A0A287B6J6	A0A287B6J6_PIG
A0A287B6Q9	A0A287B6Q9_PIG
A0A287B6S4	A0A287B6S4_PIG
A0A287B749	A0A287B749_PIG
A0A287B7D9	A0A287B7D9_PIG
A0A287B7T0	A0A287B7T0_PIG
A0A287B7T3	A0A287B7T3_PIG
A0A287B7U4	A0A287B7U4_PIG
A0A287B7W0	A0A287B7W0_PIG
A0A287B836	A0A287B836_PIG
A0A287B8B1	A0A287B8B1_PIG
A0A287B8D6	A0A287B8D6_PIG
A0A287B8F3	A0A287B8F3_PIG
A0A287B8G0	A0A287B8G0_PIG
A0A287B9I5	A0A287B9I5_PIG
A0A287BA23	A0A287BA23_PIG
A0A287BA24	A0A287BA24_PIG
A0A287BA45	A0A287BA45_PIG
A0A287BA78	A0A287BA78_PIG
A0A287BAY9	A0A287BAY9_PIG
A0A287BAZ0	A0A287BAZ0_PIG
A0A287BAZ8	A0A287BAZ8_PIG
A0A287BB59	A0A287BB59_PIG
A0A287BBB4	A0A287BBB4_PIG
A0A287BBB5	A0A287BBB5_PIG
A0A287BBF3	A0A287BBF3_PIG
A0A287BBS8	A0A287BBS8_PIG
A0A287BBX3	A0A287BBX3_PIG
A0A287BCE6	A0A287BCE6_PIG
A0A287BCL9	A0A287BCL9_PIG
A0A287BCX1	A0A287BCX1_PIG
A0A287BD00	A0A287BD00_PIG
A0A287BD08	A0A287BD08_PIG
A0A287BD73	A0A287BD73_PIG
A0A287BDE3	A0A287BDE3_PIG
A0A287BDI8	A0A287BDI8_PIG
A0A287BDJ3	A0A287BDJ3_PIG
A0A287BE53	A0A287BE53_PIG
A0A287BEC7	A0A287BEC7_PIG
A0A287BED1	A0A287BED1_PIG
A0A287BEH4	A0A287BEH4_PIG
A0A287BEN1	A0A287BEN1_PIG
A0A287BER4	A0A287BER4_PIG
A0A287BF02	A0A287BF02_PIG
A0A287BF29	A0A287BF29_PIG
A0A287BF64	A0A287BF64_PIG
A0A287BF94	A0A287BF94_PIG
A0A287BFJ2	A0A287BFJ2_PIG
A0A287BFP2	A0A287BFP2_PIG
A0A287BFZ1	A0A287BFZ1_PIG
A0A287BG14	A0A287BG14_PIG
A0A287BGF7	A0A287BGF7_PIG
A0A287BHC0	A0A287BHC0_PIG
A0A287BHE0	A0A287BHE0_PIG
A0A287BIK1	A0A287BIK1_PIG
A0A287BIL2	A0A287BIL2_PIG
A0A287BIL8	A0A287BIL8_PIG
A0A287BIP5	A0A287BIP5_PIG
A0A287BIV4	A0A287BIV4_PIG
A0A287BJ16	A0A287BJ16_PIG
A0A287BJA2	A0A287BJA2_PIG
A0A287BJG7	A0A287BJG7_PIG
A0A287BJM7	A0A287BJM7_PIG
A0A287BJP9	A0A287BJP9_PIG
A0A287BK89	A0A287BK89_PIG
A0A287BKH5	A0A287BKH5_PIG
A0A287BKN7	A0A287BKN7_PIG
A0A287BKT9	A0A287BKT9_PIG
A0A287BKY5	A0A287BKY5_PIG
A0A287BL42	A0A287BL42_PIG
A0A287BLC7	A0A287BLC7_PIG
A0A287BM70	A0A287BM70_PIG
A0A287BM71	A0A287BM71_PIG
A0A287BMB7	A0A287BMB7_PIG
A0A287BMQ2	A0A287BMQ2_PIG
A0A287BMT2	A0A287BMT2_PIG
A0A287BMT3	A0A287BMT3_PIG
A0A287BMY7	A0A287BMY7_PIG
A0A287BNE4	A0A287BNE4_PIG
A0A287BNR6	A0A287BNR6_PIG
A0A287BNZ6	A0A287BNZ6_PIG
A0A287BPA2	A0A287BPA2_PIG
A0A287BPF8	A0A287BPF8_PIG
A0A287BPI1	A0A287BPI1_PIG
A0A287BPL8	A0A287BPL8_PIG
A0A287BPP9	A0A287BPP9_PIG
A0A287BPQ1	A0A287BPQ1_PIG
A0A287BPQ6	A0A287BPQ6_PIG
A0A287BPT0	A0A287BPT0_PIG
A0A287BPZ5	A0A287BPZ5_PIG
A0A287BQ35	A0A287BQ35_PIG
A0A287BQ72	A0A287BQ72_PIG
A0A287BQ99	A0A287BQ99_PIG
A0A287BQB3	A0A287BQB3_PIG
A0A287BQJ1	A0A287BQJ1_PIG
A0A287BQV4	A0A287BQV4_PIG
A0A287BR34	A0A287BR34_PIG
A0A287BR43	A0A287BR43_PIG
A0A287BS08	A0A287BS08_PIG
A0A287BSC3	A0A287BSC3_PIG
A0A287BT68	A0A287BT68_PIG
A0A287BTG0	A0A287BTG0_PIG
A0A288CFT0	A0A288CFT0_PIG
A0A288CFV7	A0A288CFV7_PIG
A0A288CFW1	A0A288CFW1_PIG
A0A288CG11	A0A288CG11_PIG
A0A288CG47	A0A288CG47_PIG
A0A2C9F357	A0A2C9F357_PIG
A0A2C9F397	A0A2C9F397_PIG
A0A2C9F3B6	A0A2C9F3B6_PIG
A0A2C9F3E7	A0A2C9F3E7_PIG
A0A2C9F3F5	A0A2C9F3F5_PIG
A0A2C9F3H7	A0A2C9F3H7_PIG
A0A2I6SB93	A0A2I6SB93_PIG
A0A344X2S4	A0A344X2S4_PIG
A0FJ29	A0FJ29_PIG
A1IU54	A1IU54_PIG
A1XQU1	PSB7_PIG
A2TLM1	RPIA_PIG
A4F4L4	DNAL4_PIG
A5A8V7	HS71L_PIG
A5D9M6	BAG6_PIG
A5D9P1	A5D9P1_PIG
A5GFM8	A5GFM8_PIG
A5GFN6	RAEL1_PIG
A5GFW9	A5GFW9_PIG
A5GFX4	A5GFX4_PIG
A7VK02	A7VK02_PIG
A7XXV9	A7XXV9_PIG
A7YX22	A7YX22_PIG
A9NJG8	A9NJG8_PIG
A9X3T3	A9X3T3_PIG
A9Y007	A9Y007_PIG
B0LY42	B0LY42_PIG
B0LY43	B0LY43_PIG
B0LY44	B0LY44_PIG
B1PK16	B1PK16_PIG
B2ZF49	B2ZF49_PIG
B4DCU2	B4DCU2_PIG
B5KJG2	B5KJG2_PIG
B5KN62	B5KN62_PIG
B6CVD6	B6CVD6_PIG
B6UV57	B6UV57_PIG
B6VNT8	B6VNT8_PIG
B8Y650	B8Y650_PIG
C0JPM4	C0JPM4_PIG
C1JEX7	C1JEX7_PIG
C1PIG4	C1PIG4_PIG
C3S7K4	C3S7K4_PIG
C4MQ03	C4MQ03_PIG
C4TP28	C4TP28_PIG
C5I4T6	C5I4T6_PIG
C7C1H9	C7C1H9_PIG
C7C1I8	C7C1I8_PIG
C8C419	C8C419_PIG
C8C420	C8C420_PIG
C8C4M8	C8C4M8_PIG
C8C4M9	C8C4M9_PIG
D0G0B3	D0G0B3_PIG
D0G0C8	D0G0C8_PIG
D0G0C9	D0G0C9_PIG
D0G6X4	D0G6X4_PIG
D2SW96	D2SW96_PIG
D3K5J4	D3K5J4_PIG
D3K5J6	D3K5J6_PIG
D3K5K2	D3K5K2_PIG
D3K5M3	D3K5M3_PIG
D3KVS6	D3KVS6_PIG
D5K889	D5K889_PIG
D5K890	D5K890_PIG
D5K891	D5K891_PIG
D5K893	D5K893_PIG
D5K8A1	D5K8A1_PIG
D5K8A2	MIEAP_PIG
D5K8A3	D5K8A3_PIG
D5K8A4	D5K8A4_PIG
D5K8A9	SACA1_PIG
D5LIE7	D5LIE7_PIG
D7PI99	D7PI99_PIG
D9D839	D9D839_PIG
D9U8D1	D9U8D1_PIG
E2IUK7	E2IUK7_PIG
E7EBY5	E7EBY5_PIG
E7EI20	E7EI20_PIG
E7FM66	E7FM66_PIG
F1REZ4	F1REZ4_PIG
F1RF34	F1RF34_PIG
F1RFD4	F1RFD4_PIG
F1RFM8	F1RFM8_PIG
F1RFS9	F1RFS9_PIG
F1RG66	F1RG66_PIG
F1RG95	F1RG95_PIG
F1RGA9	F1RGA9_PIG
F1RGJ3	F1RGJ3_PIG
F1RGN9	F1RGN9_PIG
F1RGZ7	F1RGZ7_PIG
F1RH52	F1RH52_PIG
F1RHF0	F1RHF0_PIG
F1RHJ8	F1RHJ8_PIG
F1RHK8	F1RHK8_PIG
F1RI22	F1RI22_PIG
F1RIF8	F1RIF8_PIG
F1RIJ5	F1RIJ5_PIG
F1RIP6	F1RIP6_PIG
F1RIQ7	F1RIQ7_PIG
F1RIS6	F1RIS6_PIG
F1RIU3	F1RIU3_PIG
F1RJ17	F1RJ17_PIG
F1RJ25	F1RJ25_PIG
F1RJB0	F1RJB0_PIG
F1RJC1	F1RJC1_PIG
F1RJH2	F1RJH2_PIG
F1RJH8	F1RJH8_PIG
F1RJL7	F1RJL7_PIG
F1RJM8	F1RJM8_PIG
F1RJW3	F1RJW3_PIG
F1RK12	F1RK12_PIG
F1RK58	F1RK58_PIG
F1RK67	F1RK67_PIG
F1RK74	F1RK74_PIG
F1RK79	F1RK79_PIG
F1RK80	F1RK80_PIG
F1RKB1	F1RKB1_PIG
F1RKC0	F1RKC0_PIG
F1RKC7	F1RKC7_PIG
F1RKG8	F1RKG8_PIG
F1RKI3	F1RKI3_PIG
F1RKM0	F1RKM0_PIG
F1RKW8	F1RKW8_PIG
F1RKX1	F1RKX1_PIG
F1RKZ6	F1RKZ6_PIG
F1RL08	F1RL08_PIG
F1RL35	F1RL35_PIG
F1RL96	F1RL96_PIG
F1RLA2	F1RLA2_PIG
F1RLB6	F1RLB6_PIG
F1RLG5	F1RLG5_PIG
F1RLS7	F1RLS7_PIG
F1RM58	F1RM58_PIG
F1RM74	F1RM74_PIG
F1RMB9	F1RMB9_PIG
F1RMC3	F1RMC3_PIG
F1RMJ9	F1RMJ9_PIG
F1RMV3	F1RMV3_PIG
F1RMW6	F1RMW6_PIG
F1RMX7	F1RMX7_PIG
F1RMZ8	F1RMZ8_PIG
F1RN10	F1RN10_PIG
F1RN44	F1RN44_PIG
F1RN60	F1RN60_PIG
F1RN68	F1RN68_PIG
F1RN71	F1RN71_PIG
F1RN73	F1RN73_PIG
F1RNL3	F1RNL3_PIG
F1RNL4	F1RNL4_PIG
F1RNM8	F1RNM8_PIG
F1RNR9	F1RNR9_PIG
F1RNS2	F1RNS2_PIG
F1RNX2	F1RNX2_PIG
F1RNZ1	F1RNZ1_PIG
F1RP25	F1RP25_PIG
F1RP34	F1RP34_PIG
F1RPA7	F1RPA7_PIG
F1RPD2	F1RPD2_PIG
F1RPE0	F1RPE0_PIG
F1RPH0	F1RPH0_PIG
F1RPW8	F1RPW8_PIG
F1RPZ6	F1RPZ6_PIG
F1RQ56	F1RQ56_PIG
F1RQ71	F1RQ71_PIG
F1RQD7	F1RQD7_PIG
F1RQP0	F1RQP0_PIG
F1RR24	F1RR24_PIG
F1RR45	F1RR45_PIG
F1RR82	F1RR82_PIG
F1RRA6	F1RRA6_PIG
F1RRH7	F1RRH7_PIG
F1RRN6	F1RRN6_PIG
F1RRQ6	F1RRQ6_PIG
F1RRQ9	F1RRQ9_PIG
F1RRU3	F1RRU3_PIG
F1RRU4	F1RRU4_PIG
F1RRU8	F1RRU8_PIG
F1RRW4	F1RRW4_PIG
F1RRW5	F1RRW5_PIG
F1RRY6	F1RRY6_PIG
F1RS10	F1RS10_PIG
F1RS61	F1RS61_PIG
F1RS93	F1RS93_PIG
F1RSD6	F1RSD6_PIG
F1RSL2	F1RSL2_PIG
F1RSL4	F1RSL4_PIG
F1RSM2	F1RSM2_PIG
F1RSP5	F1RSP5_PIG
F1RT87	F1RT87_PIG
F1RT97	F1RT97_PIG
F1RT99	F1RT99_PIG
F1RTH3	F1RTH3_PIG
F1RTM7	F1RTM7_PIG
F1RTY8	DNJ5B_PIG
F1RU52	F1RU52_PIG
F1RUE0	F1RUE0_PIG
F1RUK8	F1RUK8_PIG
F1RUP0	F1RUP0_PIG
F1RUP7	F1RUP7_PIG
F1RUT4	F1RUT4_PIG
F1RUU8	F1RUU8_PIG
F1RUV5	F1RUV5_PIG
F1RVC1	F1RVC1_PIG
F1RVI7	F1RVI7_PIG
F1RVN1	F1RVN1_PIG
F1RVR2	F1RVR2_PIG
F1RVX7	F1RVX7_PIG
F1RW75	F1RW75_PIG
F1RWJ6	F1RWJ6_PIG
F1RWM9	F1RWM9_PIG
F1RWY7	F1RWY7_PIG
F1RX00	F1RX00_PIG
F1RX68	F1RX68_PIG
F1RXC2	F1RXC2_PIG
F1RXT1	F1RXT1_PIG
F1RXT6	F1RXT6_PIG
F1RXW6	F1RXW6_PIG
F1RYK8	F1RYK8_PIG
F1RYU5	F1RYU5_PIG
F1RYX6	F1RYX6_PIG
F1RYX9	F1RYX9_PIG
F1RZ12	F1RZ12_PIG
F1RZ80	F1RZ80_PIG
F1RZL5	F1RZL5_PIG
F1RZL9	F1RZL9_PIG
F1RZP8	F1RZP8_PIG
F1RZQ2	F1RZQ2_PIG
F1RZX9	F1RZX9_PIG
F1S086	F1S086_PIG
F1S0A1	F1S0A1_PIG
F1S0C1	F1S0C1_PIG
F1S0G3	F1S0G3_PIG
F1S0G4	F1S0G4_PIG
F1S0P1	F1S0P1_PIG
F1S0P7	F1S0P7_PIG
F1S0S5	F1S0S5_PIG
F1S0T3	F1S0T3_PIG
F1S0U2	F1S0U2_PIG
F1S110	F1S110_PIG
F1S179	F1S179_PIG
F1S1D3	F1S1D3_PIG
F1S1I7	F1S1I7_PIG
F1S1R1	F1S1R1_PIG
F1S1V4	F1S1V4_PIG
F1S227	F1S227_PIG
F1S297	F1S297_PIG
F1S2A8	F1S2A8_PIG
F1S2D0	F1S2D0_PIG
F1S2E3	F1S2E3_PIG
F1S2F6	F1S2F6_PIG
F1S2I8	F1S2I8_PIG
F1S2K3	F1S2K3_PIG
F1S2K6	F1S2K6_PIG
F1S2N0	F1S2N0_PIG
F1S2N5	F1S2N5_PIG
F1S2V3	F1S2V3_PIG
F1S2V7	F1S2V7_PIG
F1S2W0	F1S2W0_PIG
F1S2W6	F1S2W6_PIG
F1S340	F1S340_PIG
F1S342	F1S342_PIG
F1S3H1	F1S3H1_PIG
F1S3H7	F1S3H7_PIG
F1S3J0	F1S3J0_PIG
F1S3P8	F1S3P8_PIG
F1S3T0	F1S3T0_PIG
F1S3W0	F1S3W0_PIG
F1S455	F1S455_PIG
F1S498	F1S498_PIG
F1S4A6	F1S4A6_PIG
F1S4N2	F1S4N2_PIG
F1S4P7	F1S4P7_PIG
F1S4R7	F1S4R7_PIG
F1S4X9	F1S4X9_PIG
F1S574	F1S574_PIG
F1S598	F1S598_PIG
F1S5K0	F1S5K0_PIG
F1S5M0	F1S5M0_PIG
F1S5N4	F1S5N4_PIG
F1S5N5	F1S5N5_PIG
F1S5Q9	F1S5Q9_PIG
F1S605	F1S605_PIG
F1S6M7	F1S6M7_PIG
F1S720	F1S720_PIG
F1S743	F1S743_PIG
F1S749	F1S749_PIG
F1S7B1	F1S7B1_PIG
F1S7E5	F1S7E5_PIG
F1S7I2	F1S7I2_PIG
F1S7L6	F1S7L6_PIG
F1S7W3	F1S7W3_PIG
F1S814	F1S814_PIG
F1S881	F1S881_PIG
F1S8G6	F1S8G6_PIG
F1S8I7	F1S8I7_PIG
F1S8J6	F1S8J6_PIG
F1S8L8	F1S8L8_PIG
F1S8P1	F1S8P1_PIG
F1S8X7	F1S8X7_PIG
F1S956	F1S956_PIG
F1S9A4	F1S9A4_PIG
F1S9F3	F1S9F3_PIG
F1S9K0	F1S9K0_PIG
F1S9K1	F1S9K1_PIG
F1S9N4	F1S9N4_PIG
F1S9Q1	F1S9Q1_PIG
F1S9Q9	F1S9Q9_PIG
F1S9T0	F1S9T0_PIG
F1S9Y5	F1S9Y5_PIG
F1SA26	F1SA26_PIG
F1SA43	F1SA43_PIG
F1SA46	F1SA46_PIG
F1SA53	F1SA53_PIG
F1SA54	F1SA54_PIG
F1SA70	F1SA70_PIG
F1SA98	F1SA98_PIG
F1SAA5	F1SAA5_PIG
F1SAA9	F1SAA9_PIG
F1SAB6	F1SAB6_PIG
F1SAE4	F1SAE4_PIG
F1SAF0	F1SAF0_PIG
F1SAI8	F1SAI8_PIG
F1SAN2	F1SAN2_PIG
F1SAQ8	F1SAQ8_PIG
F1SAR7	F1SAR7_PIG
F1SAS9	F1SAS9_PIG
F1SAX3	F1SAX3_PIG
F1SAZ0	F1SAZ0_PIG
F1SB33	F1SB33_PIG
F1SB42	F1SB42_PIG
F1SB46	F1SB46_PIG
F1SB53	F1SB53_PIG
F1SB63	F1SB63_PIG
F1SBA5	F1SBA5_PIG
F1SBB1	F1SBB1_PIG
F1SBJ3	F1SBJ3_PIG
F1SBK5	F1SBK5_PIG
F1SBS4	F1SBS4_PIG
F1SBT8	F1SBT8_PIG
F1SBU8	F1SBU8_PIG
F1SBW6	F1SBW6_PIG
F1SC02	F1SC02_PIG
F1SCI9	F1SCI9_PIG
F1SCU0	F1SCU0_PIG
F1SD45	F1SD45_PIG
F1SDE8	F1SDE8_PIG
F1SDH5	F1SDH5_PIG
F1SDH8	F1SDH8_PIG
F1SDN2	F1SDN2_PIG
F1SDW7	F1SDW7_PIG
F1SE13	F1SE13_PIG
F1SE27	F1SE27_PIG
F1SE42	F1SE42_PIG
F1SE83	F1SE83_PIG
F1SEB3	F1SEB3_PIG
F1SED0	F1SED0_PIG
F1SEF3	F1SEF3_PIG
F1SEJ9	F1SEJ9_PIG
F1SEN2	F1SEN2_PIG
F1SEQ9	F1SEQ9_PIG
F1SF27	F1SF27_PIG
F1SF28	F1SF28_PIG
F1SF79	F1SF79_PIG
F1SFB7	F1SFB7_PIG
F1SFT7	F1SFT7_PIG
F1SFY5	F1SFY5_PIG
F1SG38	F1SG38_PIG
F1SG67	F1SG67_PIG
F1SGC2	F1SGC2_PIG
F1SGF1	F1SGF1_PIG
F1SGG3	F1SGG3_PIG
F1SGH5	F1SGH5_PIG
F1SGP8	F1SGP8_PIG
F1SGT3	F1SGT3_PIG
F1SH89	F1SH89_PIG
F1SHL9	F1SHL9_PIG
F1SHR6	F1SHR6_PIG
F1SHY5	F1SHY5_PIG
F1SI89	F1SI89_PIG
F1SIE3	F1SIE3_PIG
F1SIG3	F1SIG3_PIG
F1SIL5	F1SIL5_PIG
F1SIP5	F1SIP5_PIG
F1SIS9	F1SIS9_PIG
F1SIX3	F1SIX3_PIG
F1SJ70	F1SJ70_PIG
F1SJF9	F1SJF9_PIG
F1SJQ2	F1SJQ2_PIG
F1SJQ5	F1SJQ5_PIG
F1SJU0	F1SJU0_PIG
F1SK45	F1SK45_PIG
F1SK47	F1SK47_PIG
F1SK58	F1SK58_PIG
F1SK95	F1SK95_PIG
F1SKF9	F1SKF9_PIG
F1SKJ2	F1SKJ2_PIG
F1SKK4	F1SKK4_PIG
F1SKL3	F1SKL3_PIG
F1SKP4	F1SKP4_PIG
F1SKY2	F1SKY2_PIG
F1SKZ4	F1SKZ4_PIG
F1SLC2	F1SLC2_PIG
F1SLD2	F1SLD2_PIG
F1SLE5	F1SLE5_PIG
F1SLG6	F1SLG6_PIG
F1SLV1	F1SLV1_PIG
F1SM09	F1SM09_PIG
F1SM19	F1SM19_PIG
F1SM62	F1SM62_PIG
F1SMA3	F1SMA3_PIG
F1SMM8	F1SMM8_PIG
F1SMN1	F1SMN1_PIG
F1SMN4	F1SMN4_PIG
F1SMN6	F1SMN6_PIG
F1SMS2	F1SMS2_PIG
F1SMS8	F1SMS8_PIG
F1SMW9	F1SMW9_PIG
F1SMZ3	F1SMZ3_PIG
F1SMZ6	F1SMZ6_PIG
F1SMZ7	F1SMZ7_PIG
F1SN46	F1SN46_PIG
F1SN51	F1SN51_PIG
F1SN58	F1SN58_PIG
F1SNC1	F1SNC1_PIG
F1SND1	F1SND1_PIG
F1SND2	F1SND2_PIG
F1SNL7	F1SNL7_PIG
F1SNW2	F1SNW2_PIG
F1SNW5	F1SNW5_PIG
F1SNZ1	F1SNZ1_PIG
F1SP14	F1SP14_PIG
F1SP29	F1SP29_PIG
F1SP30	F1SP30_PIG
F1SP77	F1SP77_PIG
F1SP87	F1SP87_PIG
F1SPA2	F1SPA2_PIG
F1SPB5	F1SPB5_PIG
F1SPF8	F1SPF8_PIG
F1SPT2	F1SPT2_PIG
F1SPZ6	F1SPZ6_PIG
F1SQ73	F1SQ73_PIG
F1SQM3	F1SQM3_PIG
F1SQN1	F1SQN1_PIG
F1SQR8	F1SQR8_PIG
F1SQZ0	F1SQZ0_PIG
F1SQZ1	F1SQZ1_PIG
F1SR76	F1SR76_PIG
F1SR82	F1SR82_PIG
F1SRG9	F1SRG9_PIG
F1SRS1	F1SRS1_PIG
F1SRV4	F1SRV4_PIG
F1SRY6	F1SRY6_PIG
F1SS24	F1SS24_PIG
F1SS26	F1SS26_PIG
F1SS88	F1SS88_PIG
F1SSA1	F1SSA1_PIG
F1SSA4	F1SSA4_PIG
F1SSK4	F1SSK4_PIG
F1SSL6	F1SSL6_PIG
F1SSP4	F1SSP4_PIG
F1ST22	F1ST22_PIG
F1ST43	F1ST43_PIG
F1ST87	F1ST87_PIG
F1STB9	F1STB9_PIG
F1STD5	F1STD5_PIG
F1STL4	F1STL4_PIG
F1STS5	F1STS5_PIG
F1STV0	F1STV0_PIG
F1SU68	F1SU68_PIG
F1SU97	F1SU97_PIG
F1SUB4	F1SUB4_PIG
F1SUP1	F1SUP1_PIG
F1SUR7	F1SUR7_PIG
F1SUX3	F1SUX3_PIG
F1SV49	F1SV49_PIG
F1SV60	F1SV60_PIG
F1SVB0	F1SVB0_PIG
F2Z4Y1	F2Z4Y1_PIG
F2Z4Z1	F2Z4Z1_PIG
F2Z4Z4	F2Z4Z4_PIG
F2Z513	F2Z513_PIG
F2Z536	F2Z536_PIG
F2Z558	F2Z558_PIG
F2Z563	F2Z563_PIG
F2Z565	F2Z565_PIG
F2Z5C8	F2Z5C8_PIG
F2Z5F2	F2Z5F2_PIG
F2Z5G3	F2Z5G3_PIG
F2Z5G5	F2Z5G5_PIG
F2Z5I5	F2Z5I5_PIG
F2Z5I8	F2Z5I8_PIG
F2Z5J1	F2Z5J1_PIG
F2Z5J9	F2Z5J9_PIG
F2Z5K2	F2Z5K2_PIG
F2Z5K5	F2Z5K5_PIG
F2Z5L7	F2Z5L7_PIG
F2Z5N0	F2Z5N0_PIG
F2Z5N6	F2Z5N6_PIG
F2Z5W0	F2Z5W0_PIG
F6PTK4	F6PTK4_PIG
F6PU32	F6PU32_PIG
F6PVY0	F6PVY0_PIG
F6PXR6	F6PXR6_PIG
F6Q109	F6Q109_PIG
F6Q6N5	F6Q6N5_PIG
F6QA08	F6QA08_PIG
G3CKJ2	G3CKJ2_PIG
G9F6X7	G9F6X7_PIG
G9F6X8	G9F6X8_PIG
H9N9G8	H9N9G8_PIG
I3L638	I3L638_PIG
I3L6E5	I3L6E5_PIG
I3L6E7	I3L6E7_PIG
I3L6T1	I3L6T1_PIG
I3L6W0	I3L6W0_PIG
I3L7N2	I3L7N2_PIG
I3L7N8	I3L7N8_PIG
I3L7T4	I3L7T4_PIG
I3L7Y9	I3L7Y9_PIG
I3L7Z2	I3L7Z2_PIG
I3L823	I3L823_PIG
I3L847	I3L847_PIG
I3L8L8	I3L8L8_PIG
I3L8Z8	I3L8Z8_PIG
I3L912	I3L912_PIG
I3L957	I3L957_PIG
I3L9F5	I3L9F5_PIG
I3L9J4	I3L9J4_PIG
I3L9V2	I3L9V2_PIG
I3LAA0	I3LAA0_PIG
I3LAB6	I3LAB6_PIG
I3LAJ6	I3LAJ6_PIG
I3LAZ9	I3LAZ9_PIG
I3LB68	I3LB68_PIG
I3LB78	I3LB78_PIG
I3LBD3	I3LBD3_PIG
I3LBP3	I3LBP3_PIG
I3LC09	I3LC09_PIG
I3LC15	I3LC15_PIG
I3LC58	I3LC58_PIG
I3LC61	I3LC61_PIG
I3LCA2	I3LCA2_PIG
I3LCI2	I3LCI2_PIG
I3LCN1	I3LCN1_PIG
I3LCP8	I3LCP8_PIG
I3LCW0	I3LCW0_PIG
I3LD11	I3LD11_PIG
I3LD34	I3LD34_PIG
I3LD43	I3LD43_PIG
I3LD55	I3LD55_PIG
I3LD62	I3LD62_PIG
I3LDC1	I3LDC1_PIG
I3LDC7	I3LDC7_PIG
I3LDE6	I3LDE6_PIG
I3LDJ2	I3LDJ2_PIG
I3LDS3	I3LDS3_PIG
I3LE14	I3LE14_PIG
I3LE65	I3LE65_PIG
I3LEF8	I3LEF8_PIG
I3LF42	I3LF42_PIG
I3LFE1	I3LFE1_PIG
I3LG15	I3LG15_PIG
I3LGD4	I3LGD4_PIG
I3LGD9	I3LGD9_PIG
I3LGF0	I3LGF0_PIG
I3LGU2	I3LGU2_PIG
I3LHD4	I3LHD4_PIG
I3LHM8	I3LHM8_PIG
I3LHS7	I3LHS7_PIG
I3LHT9	I3LHT9_PIG
I3LI71	I3LI71_PIG
I3LIF4	I3LIF4_PIG
I3LII3	I3LII3_PIG
I3LIQ4	I3LIQ4_PIG
I3LIY9	I3LIY9_PIG
I3LJA4	I3LJA4_PIG
I3LJP1	I3LJP1_PIG
I3LJW3	I3LJW3_PIG
I3LJY8	I3LJY8_PIG
I3LK18	I3LK18_PIG
I3LKD2	I3LKD2_PIG
I3LKM1	I3LKM1_PIG
I3LKQ7	I3LKQ7_PIG
I3LL86	I3LL86_PIG
I3LLF8	I3LLF8_PIG
I3LLI7	I3LLI7_PIG
I3LLS7	I3LLS7_PIG
I3LLU0	I3LLU0_PIG
I3LLX9	I3LLX9_PIG
I3LLY4	I3LLY4_PIG
I3LN22	I3LN22_PIG
I3LN27	I3LN27_PIG
I3LN92	I3LN92_PIG
I3LNB4	I3LNB4_PIG
I3LND4	I3LND4_PIG
I3LNF2	I3LNF2_PIG
I3LNI3	I3LNI3_PIG
I3LNK5	I3LNK5_PIG
I3LNY0	I3LNY0_PIG
I3LP02	I3LP02_PIG
I3LP90	I3LP90_PIG
I3LPA7	I3LPA7_PIG
I3LPE2	I3LPE2_PIG
I3LPJ3	I3LPJ3_PIG
I3LPP1	I3LPP1_PIG
I3LPR3	I3LPR3_PIG
I3LPT7	I3LPT7_PIG
I3LPZ5	I3LPZ5_PIG
I3LQB3	I3LQB3_PIG
I3LQG1	I3LQG1_PIG
I3LQM5	I3LQM5_PIG
I3LQM8	I3LQM8_PIG
I3LQQ3	I3LQQ3_PIG
I3LQX1	I3LQX1_PIG
I3LR32	I3LR32_PIG
I3LR47	I3LR47_PIG
I3LR64	I3LR64_PIG
I3LRR4	I3LRR4_PIG
I3LS52	I3LS52_PIG
I3LS60	I3LS60_PIG
I3LT05	I3LT05_PIG
I3LT46	I3LT46_PIG
I3LTB4	I3LTB4_PIG
I3LTC6	I3LTC6_PIG
I3LTE3	I3LTE3_PIG
I3LTK6	I3LTK6_PIG
I3LTZ8	I3LTZ8_PIG
I3LUQ5	I3LUQ5_PIG
I3LUR5	I3LUR5_PIG
I3LUX5	I3LUX5_PIG
I3LV17	I3LV17_PIG
I3LVM4	I3LVM4_PIG
I3LVQ2	I3LVQ2_PIG
I3VKE6	I3VKE6_PIG
I6LNT8	I6LNT8_PIG
I6R469	I6R469_PIG
I6YP72	I6YP72_PIG
I7HJH6	I7HJH6_PIG
K0BVM3	K0BVM3_PIG
K4HXJ4	K4HXJ4_9CRYT
K4IWU4	K4IWU4_PIG
K7GLT8	K7GLT8_PIG
K7GM40	K7GM40_PIG
K7GMV8	K7GMV8_PIG
K7GMX6	K7GMX6_PIG
K7GNL4	K7GNL4_PIG
K7GP28	K7GP28_PIG
K7GPJ4	K7GPJ4_PIG
K7GPW3	K7GPW3_PIG
K7GQ35	K7GQ35_PIG
K7GQK6	K7GQK6_PIG
K7GQS2	K7GQS2_PIG
K7GQY9	K7GQY9_PIG
K7GSR6	K7GSR6_PIG
K9ITI9	K9ITI9_DESRO
K9IVC2	K9IVC2_PIG
K9IVE3	K9IVE3_PIG
K9IVF7	K9IVF7_PIG
K9IVI1	K9IVI1_PIG
K9IVK2	K9IVK2_PIG
K9IVR7	K9IVR7_PIG
K9IW70	K9IW70_PIG
K9IYH5	K9IYH5_DESRO
K9J4R3	K9J4R3_PIG
K9J6M1	K9J6M1_PIG
L8B0V6	L8B0V6_PIG
M3TYK5	M3TYK5_PIG
M3TYQ4	M3TYQ4_PIG
M3UZ93	M3UZ93_PIG
O02705	HS90A_PIG
O02772	FABPH_PIG
O02826	MSMB_PIG
O62680	CD59_PIG
O77818	O77818_PIG
P00336	LDHB_PIG
P00346	MDHM_PIG
P00348	HCDH_PIG
P00355	G3P_PIG
P00506	AATM_PIG
P00571	KAD1_PIG
P00999	IACA_PIG
P02550	TBA1A_PIG
P08001	ACRO_PIG
P08059	G6PI_PIG
P0CG68	UBC_PIG
P10173	FUMH_PIG
P11708	MDHC_PIG
P12026	ACBP_PIG
P15468	RNAS4_PIG
P18104	ANFC_PIG
P20735	GGT1_PIG
P24020	AQN3_PIG
P24540	ACYP1_PIG
P26322	AQN1_PIG
P33198	IDHP_PIG
P35496	PSP2_PIG
P36968	GPX4_PIG
P41367	ACADM_PIG
P50390	TTHY_PIG
P50584	AP4A_PIG
P54612	2AAA_PIG
P59083	PHP14_PIG
P61292	PP1B_PIG
P62197	PRS8_PIG
P62895	CYC_PIG
P62936	PPIA_PIG
P67776	PP2AA_PIG
P79274	ACADL_PIG
P79385	MFGM_PIG
P80895	PIMT_PIG
P80928	MIF_PIG
P83686	NB5R3_PIG
Q06AU3	RAB3A_PIG
Q0R678	Q0R678_PIG
Q0Z8R0	Q0Z8R0_PIG
Q19QT8	Q19QT8_PIG
Q1G1K7	Q1G1K7_PIG
Q1G1K9	Q1G1K9_PIG
Q1KYT0	ENOB_PIG
Q1RLJ4	Q1RLJ4_PIG
Q1W2G0	Q1W2G0_PIG
Q28956	Q28956_PIG
Q29016	ACRBP_PIG
Q29077	ODFP1_PIG
Q29092	ENPL_PIG
Q29096	Q29096_PIG
Q29307	ATIF1_PIG
Q29371	TPIS_PIG
Q29549	CLUS_PIG
Q29551	SCOT1_PIG
Q29554	ECHA_PIG
Q29561	KCY_PIG
Q2EN75	S10A6_PIG
Q2EN76	NDKB_PIG
Q2EN81	ATPO_PIG
Q2L969	MTX2_PIG
Q2QDF0	DNSL1_PIG
Q2VTP6	Q2VTP6_PIG
Q2XQV4	ALDH2_PIG
Q32YV9	Q32YV9_PIG
Q3ZD69	LMNA_PIG
Q45FY6	HPRT_PIG
Q4R0H3	Q4R0H3_PIG
Q4R0H6	Q4R0H6_PIG
Q4R0H8	Q4R0H8_PIG
Q5D144	TFAM_PIG
Q5MG87	Q5MG87_PIG
Q5S233	Q5S233_PIG
Q5ZPJ6	Q5ZPJ6_PIG
Q684M6	Q684M6_PIG
Q6PLK3	AOFB_PIG
Q6Q7J2	GDIB_PIG
Q6QA25	Q6QA25_PIG
Q6R953	Q6R953_PIG
Q6S4N2	HS71B_PIG
Q6SEG5	UCHL1_PIG
Q6UAQ8	ETFB_PIG
Q6UAQ9	Q6UAQ9_PIG
Q6WSP6	Q6WSP6_PIG
Q6YT39	Q6YT39_PIG
Q710C4	SAHH_PIG
Q712P4	Q712P4_PIG
Q767L7	TBB5_PIG
Q7YS28	Q7YS28_PIG
Q864V5	FUND2_PIG
Q866A8	Q866A8_PIG
Q8HXL4	Q8HXL4_PIG
Q8MI02	Q8MI02_PIG
Q8MIR4	COASY_PIG
Q8MJ76	FETA_PIG
Q8SPJ0	RNS10_PIG
Q8WNR3	Q8WNR3_PIG
Q8WNV7	DHRS4_PIG
Q8WNW8	Q8WNW8_PIG
Q8WNY6	Q8WNY6_PIG
Q95JA4	Q95JA4_PIG
Q95KR6	Q95KR6_PIG
Q9GJT2	ESTD_PIG
Q9MYT8	ATP5I_PIG
Q9TSX5	LDHC_PIG
Q9TSX9	PRDX6_PIG
Q9TUF6	Q9TUF6_PIG
V5PZZ6	V5PZZ6_PIG
X4ZFQ2	X4ZFQ2_PIG
X4ZHK0	X4ZHK0_PIG
X5FUA3	X5FUA3_PIG

## Sheet: GO_BP
Category	Term	Count	%	PValue	Genes	List Total	Pop Hits	Pop Total	Fold Enrichment	Bonferroni	Benjamini	FDR
GOTERM_BP_DIRECT	GO:0006457~protein folding	31	3.10933	2.66042e-15	Q684M6, O02705, F1S9T0, K9IVK2, P62936, D0G0C8, D0G0C9, F1RGJ3, A0A287AD92, G9F6X8, P18104, A0A286ZWP6, I3LCA2, F1RZP8, F6QA08, A0A287BED1, Q6WSP6, A0A287B0P6, F1SQN1, B6CVD6, I3L9J4, Q29092, F1SSP4, E2IUK7, I3LR32, F1RIU3, A0A287BJA2, F1SMZ6, A0A287AMZ2, A0A286ZKG9, F1S2E3, F1SB63, F1SUR7	799	99	14888	5.83467	5.63816e-12	1.12536e-12	1.10354e-12
GOTERM_BP_DIRECT	GO:0007339~binding of sperm to zona pellucida	25	2.50752	4.03695e-22	F1RJL7, D0G0C8, D0G0C9, F1SF28, F1RMX7, Q8WNR3, I3LT46, A0A287B8F3, F1S7B1, F1S2F6, I3LCA2, A0A287AE08, P08001, F1SDH8, I3LC58, F1SQN1, F1RMW6, A0A287ALH7, I3LR32, F1RZL9, A0A286ZYX8, A0A287AMZ2, F1SE42, C8C4M8, A5A8V7, C8C4M9, F1SB63	799	37	14888	12.5901	8.54218e-19	8.53814e-19	8.37263e-19
GOTERM_BP_DIRECT	GO:0050821~protein stabilization	25	2.50752	1.05739e-07	Q684M6, O02705, A0A0B8RZA3, D0G0C8, D0G0C9, A0A286ZNM0, Q0R678, G3CKJ2, K9IVC2, F1RKZ6, K7GM40, I3LCA2, A0A287B0P6, F1SQN1, I3L9J4, A5D9M6, A0A287B836, F1RN44, I3LR32, I3LHT9, A0A287AMZ2, A0A286ZKG9, Q29549, A0A076KRX0, F1SB63, P00355, F1RKC0	799	131	14888	3.55597	0.000223718	1.24243e-05	1.21835e-05
GOTERM_BP_DIRECT	GO:0030317~flagellated sperm motility	22	2.20662	8.05197e-13	F1RL08, I3L8L8, F1SGC2, F1RNR9, F1SDE8, F1SV60, F1SAE4, F1SIL5, Q9TSX5, F1SS88, F1RZ80, F1RGN9, H9N9G8, Q5S233, I3LBD3, F1RF34, A0A286ZPL5, M3TYK5, A0A287APC7, I3LT05, A0A286ZWH7, I3LNF2, F1RYX6, A0A286ZQY1	799	58	14888	7.0678	1.7039e-09	1.70299e-10	1.66998e-10
GOTERM_BP_DIRECT	GO:0043161~proteasome-mediated ubiquitin-dependent protein catabolic process	21	2.10632	2.444e-06	F1S9Y5, A0A287AGG3, A0A286ZT52, A0A288CG47, F1SGF1, A0A287BPQ6, A0A287B4P8, A0A287B5Q7, F1SMW9, A0A287ARC6, A0A287AGR0, F2Z5K2, Q32YV9, F2Z5J1, A0A287BG14, F1SB53, A0A287A1A7, P62197, A0A287AEH0, A0A287AN02, I6LNT8, A0A286ZN52	799	114	14888	3.43245	0.00515816	0.000234957	0.000230402
GOTERM_BP_DIRECT	GO:0006094~gluconeogenesis	20	2.00602	1.00511e-16	F1RUV5, Q29371, X4ZFQ2, A0A288CFT0, F1RPH0, P08059, X4ZHK0, C5I4T6, A0A1B2TT55, Q7YS28	799	32	14888	11.6458	2.34923e-13	1.06291e-13	1.0423e-13
GOTERM_BP_DIRECT	GO:0005975~carbohydrate metabolic process	20	2.00602	3.21867e-05	A0A287A7V3, A0A287AV20, P11708, A0A0K0KW08, A0A287AHC2, F1S574, Q9TSX5, F1RT97, F1SR82, H9N9G8, F1S3T0, A0A287B2H7, A0A286ZXU8, Q8MI02, I3VKE6, B1PK16, P00336, P00346, A0A0B8S099, A0A286ZYC3, A0A287BQ72, D2SW96, F1S814	799	124	14888	3.00537	0.0658405	0.00252129	0.00247241
GOTERM_BP_DIRECT	GO:0006511~ubiquitin-dependent protein catabolic process	20	2.00602	0.00909853	A0A287B501, F1SAA5, A0A287A3T5, F1SBA5, A0A0B8RSC7, A0A287BPQ6, A5D9M6, F1RHF0, F1RKW8, A0A287AT18, F1RKZ6, A0A287A2J9, A0A0B8S0C3, F2Z5L7, A0A287BIV4, I3LAB6, F1SB53, F2Z5N0, F1SSL6, F1SAA9, Q6SEG5	799	196	14888	1.90136	1	0.249914	0.245069
GOTERM_BP_DIRECT	GO:0060271~cilium assembly	19	1.90572	0.000585521	F1S455, F1RL08, I3LN92, F1SU68, A0A287BDI8, F1SDE8, F1SV60, F1SAE4, F1SS88, F1RGN9, A0A287B6Q9, F1SPZ6, F1RFS9, F2Z5I8, I3LQX1, D9U8D1, F2Z513, A0A173G6H5, F2Z536	799	142	14888	2.49319	0.710421	0.0303938	0.0298046
GOTERM_BP_DIRECT	GO:0010629~negative regulation of gene expression	19	1.90572	0.00370916	A0A287APC7, F1RUV5, F1S227, F1RRW4, F1RRW5, Q0R678, P80928, M3TYK5, Q7YS28	799	167	14888	2.11996	0.999615	0.132964	0.130386
GOTERM_BP_DIRECT	GO:0007283~spermatogenesis	19	1.90572	0.0050627	F1RR24, I3LB68, I3L8L8, D9D839, P36968, F1RRW4, F1RRW5, F1RT97, A5D9M6, I3LKM1, Q29077, F1RRA6, F1S2A8, P20735, A0A173G6H5, F1S5Q9, I3LTK6, D5K8A1, F2Z563, F1SND1	799	172	14888	2.05833	0.999978	0.175535	0.172132
GOTERM_BP_DIRECT	GO:0006099~tricarboxylic acid cycle	17	1.70512	1.28896e-14	A0A286ZQY6, K9IVI1, P11708, A0A2C9F3E7, F1S297, A0A287AR48, P33198, I3LPP1, A0A287BA45, I3LCI2, P10173, I3LDC7, Q1G1K9, I3LDC1, A0A0B8RT86, Q1G1K7, P00346, A0A0B8S099, A0A287B574	799	26	14888	12.1833	2.72511e-11	4.54357e-12	4.45549e-12
GOTERM_BP_DIRECT	GO:0006096~glycolytic process	17	1.70512	3.00508e-14	I3LCN1, Q1KYT0, Q29371, A0A0B8RZH6, G3CKJ2, A0A286ZQ27, F1RJ25, A0A286ZYX8, A0A287A1G6, F1RM74, B5KJG2, A0A287B8F3, A0A076KRX0, X4ZFQ2, A0A0B8RSY9, A0A287AJQ2, P00355, A0A288CFT0, F1RPH0, P08059, X4ZHK0	799	27	14888	11.7321	6.36642e-11	9.07965e-12	8.90364e-12
GOTERM_BP_DIRECT	GO:0007338~single fertilization	17	1.70512	2.71531e-10	P24020, P26322, I7HJH6, F1SMN4, Q0R678, Q4R0H8, I3LPR3, F6Q6N5, F1RI22, K7GQS2, A0A2C9F357, Q4R0H6, P35496, Q4R0H3, Q866A8, D7PI99, F1RLA2, P08001, P79385, A0A286ZYC3, Q8SPJ0	799	43	14888	7.36665	5.7456e-07	4.10206e-08	4.02254e-08
GOTERM_BP_DIRECT	GO:0006090~pyruvate metabolic process	16	1.60481	2.38502e-16	F1RUV5, K9IW70, A0A287B2H7, D2SW96, Q7YS28	799	19	14888	15.6912	4.69846e-13	1.68144e-13	1.64884e-13
GOTERM_BP_DIRECT	GO:0061077~chaperone-mediated protein folding	16	1.60481	1.02248e-11	F1SQN1, F1SM19, I3L9J4, A0A0B8RVY0, Q2VTP6, D0G0C9, I3LR32, A7YX22, A0A287AMZ2, A0A286ZWP6, Q29549, A0A286ZKG9, I3LCA2, F1SPF8, D3K5K2, F1SB63	799	31	14888	9.61718	2.16357e-08	1.80213e-09	1.76719e-09
GOTERM_BP_DIRECT	GO:0010498~proteasomal protein catabolic process	16	1.60481	3.18968e-11	A0A287BPP9, F1SBA5, A0A287AGG3, A1XQU1, A5D9M6, A0A287AT18, A0A286ZS69, F2Z5L7, A0A287BIV4, I3LAB6, F2Z5K2, F2Z5N0, F1SSL6, A0A287B088, A0A286ZN52, F1SV49	799	33	14888	9.03432	6.74937e-08	5.18937e-09	5.08877e-09
GOTERM_BP_DIRECT	GO:0019076~viral release from host cell	15	1.50451	3.096e-13	A0A287BBB5, F1RUV5, A0A287AC42, Q7YS28	799	22	14888	12.7045	6.55201e-10	8.18504e-11	8.02637e-11
GOTERM_BP_DIRECT	GO:0003341~cilium movement	15	1.50451	7.6455e-12	F1S598, I3LP90, F1SGC2, I3LB78, F1SU68, A0A287BJM7, I3LGU2, A0A287AQJ3, A0A286ZPL5, A0A287AFU3, A0A287BDJ3, I3LLI7, A0A287AGL6, I3LNF2, A0A287AHL5	799	26	14888	10.75	1.6178e-08	1.47002e-09	1.44152e-09
GOTERM_BP_DIRECT	GO:0019074~viral RNA genome packaging	14	1.40421	2.5874e-15	F1RUV5, Q7YS28	799	15	14888	17.3911	5.40323e-12	1.12536e-12	1.10354e-12
GOTERM_BP_DIRECT	GO:0044794~positive regulation by host of viral process	14	1.40421	5.51307e-13	F1RUV5, Q7YS28	799	19	14888	13.7298	1.16663e-09	1.29557e-10	1.27046e-10
GOTERM_BP_DIRECT	GO:0007017~microtubule-based process	14	1.40421	4.8451e-10	A4F4L4, P02550, A0A288CFV7, A0A287B749, Q767L7, A0A287BMB7, F2Z5K5, D9U8D1, F1S6M7, A0A287AGU7, F2Z536, A0A286ZNY1, A0A287A275	799	28	14888	9.31665	1.02522e-06	6.83159e-08	6.69916e-08
GOTERM_BP_DIRECT	GO:0000278~mitotic cell cycle	14	1.40421	0.000181308	P02550, A0A288CFV7, A0A287B749, Q767L7, A0A287BMB7, F2Z5K5, I3LGD4, F1S6M7, A0A287AGU7, F2Z563, A0A286ZNY1, I3L7N8, A0A287A275	799	76	14888	3.43245	0.318652	0.0106518	0.0104453
GOTERM_BP_DIRECT	GO:0007018~microtubule-based movement	14	1.40421	0.000207623	F1ST22, I3LP90, I3LB78, A0A287A5Y7, A0A287BR34, A0A287BJM7, F1RFM8, A0A287ABY4, A0A286ZPL5, B8Y650, A0A287AFU3, F1SC02, A0A286ZQJ8, I3LLI7, I3LNF2	799	77	14888	3.38787	0.355562	0.0118682	0.0116381
GOTERM_BP_DIRECT	GO:0000226~microtubule cytoskeleton organization	13	1.30391	0.0036282	P02550, I3LI71, A0A288CFV7, A0A287B749, G3CKJ2, Q767L7, A0A287BMB7, F2Z5K5, F1S6M7, A0A076KRX0, A0A287AGU7, A0A286ZNY1, P00355, A0A287A275	799	92	14888	2.63297	0.999543	0.132304	0.12974
GOTERM_BP_DIRECT	GO:0006508~proteolysis	13	1.30391	0.0128516	A0A287A6X5, I3LTE3, A0A2C9F3H7, F1SMS2, I3LKM1, F1STV0, A0A287B5Q7, F1RWJ6, F1SHY5, A0A286ZJD8, P08001, Q6YT39, F1SNL7	799	108	14888	2.2429	1	0.344065	0.337395
GOTERM_BP_DIRECT	GO:0051085~chaperone mediated protein folding requiring cofactor	12	1.20361	9.0829e-08	F1S9T0, E2IUK7, F1RGJ3, A0A287BIL8, F1SK58, F1SMZ6, A7YX22, Q6S4N2, A0A287B8B1, A5A8V7, Q6WSP6, F1S9Q1, F1SUR7, A0A286ZMW4	799	28	14888	7.9857	0.000192176	1.13002e-05	1.10811e-05
GOTERM_BP_DIRECT	GO:0051603~proteolysis involved in cellular protein catabolic process	12	1.20361	5.40929e-06	A0A287BIV4, I3LAB6, A0A287BPP9, A1XQU1, F2Z5N0, A0A287BIL8, A0A287BBS8, A0A286ZS69, A0A286ZRL1, A0A287BF94, A0A287B088, F2Z5L7	799	40	14888	5.58999	0.0113808	0.000457626	0.000448754
GOTERM_BP_DIRECT	GO:0006635~fatty acid beta-oxidation	12	1.20361	7.03765e-06	F1RR45, F1RN10, B2ZF49, A0A286ZLK7, F1SDN2, A0A287AA21, Q29554, Q28956, P41367, I3LEF8, I3LP02, K7GP28, D5LIE7, P00348, Q9TUF6	799	41	14888	5.45365	0.0147814	0.000572486	0.000561388
GOTERM_BP_DIRECT	GO:0036158~outer dynein arm assembly	10	1.00301	5.75503e-08	F1S598, A0A287AFU3, F1S0P7, I3LGU2, A0A287B5J3, A0A287BDJ3, I3LLI7, A0A286ZPL5, A0A286ZQY1	799	17	14888	10.9608	0.000121769	7.60743e-06	7.45995e-06
GOTERM_BP_DIRECT	GO:0007288~sperm axoneme assembly	10	1.00301	1.44477e-06	A0A287BM71, I3LHM8, F1RS10, F1S5N5, F1S0G3, F1SNC1, F1SQ73, F1S1I7, I3LNF2, F1RF34	799	23	14888	8.10143	0.00305246	0.000152784	0.000149822
GOTERM_BP_DIRECT	GO:0048240~sperm capacitation	9	0.902708	4.65597e-06	I3LT46, F1SD45, A0A2C9F357, I6R469, I3LT05, I3LDE6, F1RLA2, F1RYX6, Q29016	799	20	14888	8.38498	0.00980369	0.000410308	0.000402354
GOTERM_BP_DIRECT	GO:1901998~toxin transport	9	0.902708	5.86806e-05	F1SQN1, A0A287AMZ2, D0G0C8, D0G0C9, I3LCA2, A0A287BIL8, F1SB63, I3LR32, F1RIU3	799	27	14888	6.2111	0.116772	0.00427964	0.00419668
GOTERM_BP_DIRECT	GO:1902600~hydrogen ion transmembrane transport	9	0.902708	0.000134061	A0A287AGU2, I3L8L8, I3LQB3, Q9MYT8, F1RMZ8, F1SAX3, A0A286ZYL7, A0A287AKZ9, A0A286ZRK2	799	30	14888	5.58999	0.247001	0.00810111	0.00794407
GOTERM_BP_DIRECT	GO:0007005~mitochondrion organization	9	0.902708	0.00608928	A0A287A6X5, A0A0B8RZA3, A0A287ABB8, I3L7T4, K7GP28, A0A287ANI6, Q2L969, A0A287BTG0, Q06AU3	799	52	14888	3.22499	0.999998	0.204426	0.200463
GOTERM_BP_DIRECT	GO:0006749~glutathione metabolic process	9	0.902708	0.00766625	F1S2N0, I3LDC7, D9D839, F1RRY6, F1SRV4, F1RL35, A0A287BIP5, F1S5N4, F1S605	799	54	14888	3.10555	1	0.237275	0.232676
GOTERM_BP_DIRECT	GO:0007286~spermatid development	9	0.902708	0.00766625	F1RK80, I3LN92, F1SSA4, A0A287BE53, A0A287AL41, A0A287BHE0, F1RK79, I3L7N2, I3LBD3	799	54	14888	3.10555	1	0.237275	0.232676
GOTERM_BP_DIRECT	GO:0034613~cellular protein localization	9	0.902708	0.00856118	F2Z4Z1, F2Z4Y1, F1SA98, A0A287AL41, A0A287A2R9, A0A173G6H5, F2Z558, G9F6X7, A0A0B8RVD2, F1RRN6	799	55	14888	3.04908	1	0.241425	0.236745
GOTERM_BP_DIRECT	GO:0008584~male gonad development	9	0.902708	0.0142479	F1RJL7, A0A287BJG7, A0A287BE53, A0A287BNZ6, A0A287AJR1, F1RRW4, F1RRW5, A0A287AE08, A0A287BQ99, A0A286ZYY7	799	60	14888	2.79499	1	0.376678	0.369376
GOTERM_BP_DIRECT	GO:1904851~positive regulation of establishment of protein localization to telomere	8	0.802407	1.28971e-07	F1SQN1, A0A287AMZ2, I3L9J4, D0G0C8, D0G0C9, I3LCA2, F1SB63, I3LR32	799	10	14888	14.9066	0.000272866	1.43565e-05	1.40782e-05
GOTERM_BP_DIRECT	GO:0042776~mitochondrial ATP synthesis coupled proton transport	8	0.802407	1.59941e-06	K7GLT8, A0A0B8RW24, A0A286ZYM6, Q9MYT8, A5GFX4, A0A286ZYL7, Q2EN81, A0A286ZSD7	799	13	14888	11.4666	0.00337864	0.000161084	0.000157961
GOTERM_BP_DIRECT	GO:0032212~positive regulation of telomere maintenance via telomerase	8	0.802407	0.000103884	F1SQN1, A0A287AMZ2, I3L9J4, D0G0C8, D0G0C9, I3LCA2, F1SB63, I3LR32	799	22	14888	6.77574	0.197345	0.00686608	0.00673298
GOTERM_BP_DIRECT	GO:0009566~fertilization	8	0.802407	0.00105018	F1SRG9, F1RKX1, I3L8L8, A0A287BE53, A0A287BEN1, F1SA46, D5K889, I3LBD3, Q29016	799	31	14888	4.80859	0.891753	0.0516541	0.0506528
GOTERM_BP_DIRECT	GO:0033539~fatty acid beta-oxidation using acyl-CoA dehydrogenase	7	0.702106	4.05961e-06	Q6UAQ9, P41367, Q6UAQ8, F1RJH2, A0A287BPI1, F1ST43, P79274	799	10	14888	13.0433	0.00855336	0.000373307	0.000366071
GOTERM_BP_DIRECT	GO:0001675~acrosome assembly	7	0.702106	7.67156e-05	D5K8A9, A0A287BEN1, F1SA46, F1SMN4, C8C4M8, F1SF28, C8C4M9, Q29016	799	15	14888	8.69554	0.149845	0.00523398	0.00513252
GOTERM_BP_DIRECT	GO:0042026~protein refolding	7	0.702106	7.67156e-05	Q6S4N2, F1RGJ3, D0G0C9, A0A287BIL8, A5A8V7, F1SK58, F1S9Q1	799	15	14888	8.69554	0.149845	0.00523398	0.00513252
GOTERM_BP_DIRECT	GO:0007342~fusion of sperm to egg plasma membrane	7	0.702106	0.000117195	F1SRG9, F1RKX1, A0A287B423, Q8MI02, D5K889, D7PI99, F1SP87, I3LPR3, F1RRQ9, D5K893	799	16	14888	8.15207	0.219639	0.00729021	0.00714889
GOTERM_BP_DIRECT	GO:0001932~regulation of protein phosphorylation	7	0.702106	0.00136282	F1SS24, A0A287AKY1, I3LT05, I3LI71, A0A286ZY95, C1PIG4, A0A287AEK2, K7GM40, A0A287AFZ3	799	24	14888	5.43471	0.944184	0.0640524	0.0628108
GOTERM_BP_DIRECT	GO:0007368~determination of left/right symmetry	7	0.702106	0.0114224	F1S598, A0A287B5G9, A0A287BDJ3, I3LLI7, A0A286ZPL5, A0A286ZQY1	799	36	14888	3.62314	1	0.309723	0.303719
GOTERM_BP_DIRECT	GO:0060294~cilium movement involved in cell motility	6	0.601805	4.59514e-05	F1RL08, F1SDE8, F1SV60, F1RRH7, F1RGN9, A0A287AGL6	799	9	14888	12.4222	0.0926575	0.00347097	0.00340368
GOTERM_BP_DIRECT	GO:0042407~cristae formation	6	0.601805	0.000252273	F1RIJ5, F1SBU8, F1S9F3, K7GPW3, A0A287AMM6, A0A287AC97	799	12	14888	9.31665	0.413673	0.013681	0.0134158
GOTERM_BP_DIRECT	GO:0034620~cellular response to unfolded protein	6	0.601805	0.00208547	Q6S4N2, F1RGJ3, A0A287BIL8, A5A8V7, F1SK58, F1S9Q1	799	18	14888	6.2111	0.987935	0.093846	0.0920268
GOTERM_BP_DIRECT	GO:0000413~protein peptidyl-prolyl isomerization	6	0.601805	0.00270681	A0A286ZKG9, P62936, Q2VTP6, F1S2E3, F1RZP8, D3K5K2	799	19	14888	5.8842	0.99677	0.108334	0.106234
GOTERM_BP_DIRECT	GO:0044782~cilium organization	6	0.601805	0.00270681	I3LT05, A0A287B6Q9, F1SQ73, F1RR82, A0A287AQJ3, I3LIQ4	799	19	14888	5.8842	0.99677	0.108334	0.106234
GOTERM_BP_DIRECT	GO:0044458~motile cilium assembly	6	0.601805	0.00270681	F1SGC2, F1RRH7, F1RZ80, D5K8A1, A0A286ZWH7, A0A287AGL6	799	19	14888	5.8842	0.99677	0.108334	0.106234
GOTERM_BP_DIRECT	GO:0046034~ATP metabolic process	6	0.601805	0.00270681	A0A287AH85, P00571, K7GMV8, F1SLE5, F1RMZ8, F1S9Q1	799	19	14888	5.8842	0.99677	0.108334	0.106234
GOTERM_BP_DIRECT	GO:0022904~respiratory electron transport chain	6	0.601805	0.00345187	Q6UAQ9, Q6UAQ8, A0A287BPI1, F1RNZ1, I3LDC1, A0A0B8RT86	799	20	14888	5.58999	0.999336	0.128082	0.1256
GOTERM_BP_DIRECT	GO:0030163~protein catabolic process	6	0.601805	0.00655742	F2Z5J1, A0A286ZT52, F1SB53, F6PU32, P62197, A0A287B4P8	799	23	14888	4.86086	0.999999	0.216702	0.212502
GOTERM_BP_DIRECT	GO:0017157~regulation of exocytosis	6	0.601805	0.00792443	A0A286ZUS1, I3LAJ6, F2Z5I8, F2Z5F2, Q06AU3, F1RRN6	799	24	14888	4.65832	1	0.237275	0.232676
GOTERM_BP_DIRECT	GO:0015986~ATP synthesis coupled proton transport	6	0.601805	0.00792443	A0A287AGU2, A0A286ZYM6, Q9MYT8, A0A286ZYL7, Q2EN81, A0A287B0C3	799	24	14888	4.65832	1	0.237275	0.232676
GOTERM_BP_DIRECT	GO:0050766~positive regulation of phagocytosis	6	0.601805	0.0298057	A0A287B0P6, D9D839, A0A286ZZK2, F1S881, P79385, K7GM40, F6Q6N5	799	33	14888	3.38787	1	0.63039	0.61817
GOTERM_BP_DIRECT	GO:0006102~isocitrate metabolic process	5	0.501505	0.000112672	A0A286ZQY6, I3LDC7, Q1G1K9, F1S297, Q1G1K7, P33198	799	6	14888	15.5277	0.212133	0.00722122	0.00708124
GOTERM_BP_DIRECT	GO:0006107~oxaloacetate metabolic process	5	0.501505	0.000251721	F1SKY2, P11708, P00506, A0A0B8RW53, A0A1B2TT55	799	7	14888	13.3095	0.412988	0.013681	0.0134158
GOTERM_BP_DIRECT	GO:0009142~nucleoside triphosphate biosynthetic process	5	0.501505	0.000830973	Q2EN76, P00571, F1SK45, Q29561, F1SAQ8	799	9	14888	10.3518	0.827795	0.0418454	0.0410343
GOTERM_BP_DIRECT	GO:0006103~2-oxoglutarate metabolic process	5	0.501505	0.00132639	K9IVI1, I3LDC7, P00506, P33198, A0A1B2TT55	799	10	14888	9.31665	0.939705	0.0637573	0.0625214
GOTERM_BP_DIRECT	GO:0010737~protein kinase A signaling	5	0.501505	0.00286841	F1SD45, F1SB42, A0A287AGH7, I3LBP3, F1RZ12	799	12	14888	7.76387	0.997708	0.108334	0.106234
GOTERM_BP_DIRECT	GO:0036159~inner dynein arm assembly	5	0.501505	0.00286841	F1SGC2, F1SV60, F1RZ80, A0A287AHL5, I3LNF2	799	12	14888	7.76387	0.997708	0.108334	0.106234
GOTERM_BP_DIRECT	GO:0006998~nuclear envelope organization	5	0.501505	0.00286841	A0A286ZQ50, A0A287B1C7, A0A287ACN4, F1RKM0, A7YX22, Q3ZD69	799	12	14888	7.76387	0.997708	0.108334	0.106234
GOTERM_BP_DIRECT	GO:0007340~acrosome reaction	5	0.501505	0.00532357	I3LT46, A0A287B423, A0A287BKT9, F1SRY6, P08001, D5K893	799	14	14888	6.65475	0.999988	0.181603	0.178082
GOTERM_BP_DIRECT	GO:0006520~cellular amino acid metabolic process	5	0.501505	0.00888639	I3LVQ2, A0A287ASY9, P00506, A0A287AHF9, F1SEN2	799	16	14888	5.8229	1	0.247299	0.242505
GOTERM_BP_DIRECT	GO:0018149~peptide cross-linking	5	0.501505	0.0166593	F1SS24, F1RW75, F1SS26, I3LDS3, F1SGG3, A0A286ZY95	799	19	14888	4.9035	1	0.400391	0.39263
GOTERM_BP_DIRECT	GO:0006904~vesicle docking involved in exocytosis	5	0.501505	0.0199612	A0A286ZUS1, F1SCI9, F2Z5I8, F2Z5F2, Q06AU3	799	20	14888	4.65832	1	0.45889	0.449994
GOTERM_BP_DIRECT	GO:0045454~cell redox homeostasis	5	0.501505	0.03215	F1RQP0, F1SKJ2, A0A287ADA9, Q9TSX9, F1SAF0	799	23	14888	4.05072	1	0.673239	0.660188
GOTERM_BP_DIRECT	GO:0032435~negative regulation of proteasomal ubiquitin-dependent protein catabolic process	5	0.501505	0.0478746	F1SAA5, A5D9M6, Q0R678, K9IVC2, F1RKZ6, F1SAA9	799	26	14888	3.58333	1	0.950703	0.932273
GOTERM_BP_DIRECT	GO:1901317~regulation of flagellated sperm motility	4	0.401204	0.000589194	F1S0G3, F1RMW6, A0A287BPF8, I3LPE2	799	4	14888	18.6333	0.712664	0.0303938	0.0298046
GOTERM_BP_DIRECT	GO:1990544~mitochondrial ATP transmembrane transport	4	0.401204	0.00141414	A0A286ZIE8, A0A287AVQ0, F2Z565, F1RRA6	799	5	14888	14.9066	0.949935	0.0650198	0.0637594
GOTERM_BP_DIRECT	GO:0006165~nucleoside diphosphate phosphorylation	4	0.401204	0.00271561	Q2EN76, P00571, Q29561, F1SAQ8	799	6	14888	12.4222	0.99683	0.108334	0.106234
GOTERM_BP_DIRECT	GO:0032787~monocarboxylic acid metabolic process	4	0.401204	0.00271561	A0A0K0KW08, Q9TSX5, P00336, H9N9G8, A0A287B2H7, D2SW96	799	6	14888	12.4222	0.99683	0.108334	0.106234
GOTERM_BP_DIRECT	GO:0003356~regulation of cilium beat frequency	4	0.401204	0.00456353	F1SGC2, F1RZ80, F1S0G3, A0A287BDJ3	799	7	14888	10.6476	0.999937	0.160864	0.157746
GOTERM_BP_DIRECT	GO:0051156~glucose 6-phosphate metabolic process	4	0.401204	0.0070124	A0A0B8RZH6, A0A286ZQ27, A0A287A1G6, P08059	799	8	14888	9.31665	1	0.228173	0.22375
GOTERM_BP_DIRECT	GO:0006536~glutamate metabolic process	4	0.401204	0.0183151	P20735, P00506, A0A287ADA9, A0A1B2TT55	799	11	14888	6.77574	1	0.425676	0.417424
GOTERM_BP_DIRECT	GO:0003351~epithelial cilium movement	4	0.401204	0.0183151	I3LN92, F1SAZ0, A0A286ZPL5, A0A286ZQY1	799	11	14888	6.77574	1	0.425676	0.417424
GOTERM_BP_DIRECT	GO:0010033~response to organic substance	4	0.401204	0.0183151	C0JPM4, D9D839, Q95JA4, A0A286ZTB6	799	11	14888	6.77574	1	0.425676	0.417424
GOTERM_BP_DIRECT	GO:0036376~sodium ion export from cell	4	0.401204	0.0293126	I3L8L8, F1SAX3, A0A0B8RT78, A0A286ZRK2	799	13	14888	5.73332	1	0.626223	0.614083
GOTERM_BP_DIRECT	GO:0030007~cellular potassium ion homeostasis	4	0.401204	0.0293126	I3L8L8, F1SAX3, A0A0B8RT78, A0A286ZRK2	799	13	14888	5.73332	1	0.626223	0.614083
GOTERM_BP_DIRECT	GO:0019752~carboxylic acid metabolic process	4	0.401204	0.0293126	Q9TSX5, P00336, H9N9G8, P00346, A0A287B2H7, D2SW96	799	13	14888	5.73332	1	0.626223	0.614083
GOTERM_BP_DIRECT	GO:0051131~chaperone-mediated protein complex assembly	4	0.401204	0.0430799	O02705, D0G0C8, I3L7T4, A0A287B6J6	799	15	14888	4.96888	1	0.876096	0.859113
GOTERM_BP_DIRECT	GO:0006574~valine catabolic process	3	0.300903	0.00830184	A0A0B8S072, F1S3H1, A0A287BBF3	799	3	14888	18.6333	1	0.237275	0.232676
GOTERM_BP_DIRECT	GO:0006086~acetyl-CoA biosynthetic process from pyruvate	3	0.300903	0.00830184	F1SGH5, K9IW70, I3LCI2	799	3	14888	18.6333	1	0.237275	0.232676
GOTERM_BP_DIRECT	GO:0006532~aspartate biosynthetic process	3	0.300903	0.00830184	P00506, A0A287AHF9, A0A1B2TT55	799	3	14888	18.6333	1	0.237275	0.232676
GOTERM_BP_DIRECT	GO:0019254~carnitine metabolic process, CoA-linked	3	0.300903	0.00830184	F1RR45, P41367, P79274	799	3	14888	18.6333	1	0.237275	0.232676
GOTERM_BP_DIRECT	GO:1904158~axonemal central apparatus assembly	3	0.300903	0.00830184	F1SAZ0, E2IUK7, F1RRH7, F1SUR7	799	3	14888	18.6333	1	0.237275	0.232676
GOTERM_BP_DIRECT	GO:0006172~ADP biosynthetic process	3	0.300903	0.0160145	A0A287AH85, P00571, F1SK45	799	4	14888	13.975	1	0.389318	0.38177
GOTERM_BP_DIRECT	GO:1904874~positive regulation of telomerase RNA localization to Cajal body	3	0.300903	0.0160145	F1SQN1, D0G0C8, F1SB63	799	4	14888	13.975	1	0.389318	0.38177
GOTERM_BP_DIRECT	GO:0006941~striated muscle contraction	3	0.300903	0.0160145	B5KJG2, A0A287B8F3, F1SA26, A0A286ZYX8	799	4	14888	13.975	1	0.389318	0.38177
GOTERM_BP_DIRECT	GO:0060316~positive regulation of ryanodine-sensitive calcium-release channel activity	3	0.300903	0.0160145	B4DCU2, F2Z5G3, A0A287ANW8	799	4	14888	13.975	1	0.389318	0.38177
GOTERM_BP_DIRECT	GO:0006550~isoleucine catabolic process	3	0.300903	0.0160145	I3LP02, F1SED0, K7GP28, A0A287B1V1	799	4	14888	13.975	1	0.389318	0.38177
GOTERM_BP_DIRECT	GO:0006104~succinyl-CoA metabolic process	3	0.300903	0.0160145	K9IVI1, A0A287AR48, A0A287BA45	799	4	14888	13.975	1	0.389318	0.38177
GOTERM_BP_DIRECT	GO:0009063~cellular amino acid catabolic process	3	0.300903	0.0160145	Q6UAQ9, Q6UAQ8, A0A287BPT0	799	4	14888	13.975	1	0.389318	0.38177
GOTERM_BP_DIRECT	GO:0019563~glycerol catabolic process	3	0.300903	0.025748	K7GMX6, Q29371, A0A287BD08, A0A288CFT0	799	5	14888	11.18	1	0.567261	0.556265
GOTERM_BP_DIRECT	GO:0045040~protein import into mitochondrial outer membrane	3	0.300903	0.025748	O02705, A0A287B6J6, F1SLC2	799	5	14888	11.18	1	0.567261	0.556265
GOTERM_BP_DIRECT	GO:0006754~ATP biosynthetic process	3	0.300903	0.025748	A0A287B8F3, P50584, Q9TSX5, H9N9G8, A0A286ZYX8	799	5	14888	11.18	1	0.567261	0.556265
GOTERM_BP_DIRECT	GO:0090666~scaRNA localization to Cajal body	3	0.300903	0.025748	F1SQN1, D0G0C8, F1SB63	799	5	14888	11.18	1	0.567261	0.556265
GOTERM_BP_DIRECT	GO:0032273~positive regulation of protein polymerization	3	0.300903	0.0372643	O02705, F1S2I8, I3LPE2	799	6	14888	9.31665	1	0.765183	0.75035
GOTERM_BP_DIRECT	GO:0010815~bradykinin catabolic process	3	0.300903	0.0372643	F1RRW4, F1RRW5, A0A287BBS8, K9IVF7	799	6	14888	9.31665	1	0.765183	0.75035
GOTERM_BP_DIRECT	GO:0046033~AMP metabolic process	3	0.300903	0.0503445	A0A287AH85, P00571, F1SK45	799	7	14888	7.9857	1	0.950703	0.932273
GOTERM_BP_DIRECT	GO:0006108~malate metabolic process	3	0.300903	0.0503445	P10173, P11708, I3LPP1, P00346	799	7	14888	7.9857	1	0.950703	0.932273
GOTERM_BP_DIRECT	GO:0044829~positive regulation by host of viral genome replication	3	0.300903	0.0503445	A0A287BBB5, A0A286ZKG9, A0A287AC42, F1S9Q1	799	7	14888	7.9857	1	0.950703	0.932273
GOTERM_BP_DIRECT	GO:0022900~electron transport chain	3	0.300903	0.0503445	A0A287BPI1, I3LDC1, A0A0B8RT86	799	7	14888	7.9857	1	0.950703	0.932273
GOTERM_BP_DIRECT	GO:0000050~urea cycle	3	0.300903	0.0503445	F1SA26, P10173, I3LPP1, F1RJH8	799	7	14888	7.9857	1	0.950703	0.932273
GOTERM_BP_DIRECT	GO:0060287~epithelial cilium movement involved in determination of left/right asymmetry	3	0.300903	0.0503445	F1SGC2, F1S0P7, F1RZ80	799	7	14888	7.9857	1	0.950703	0.932273
GOTERM_BP_DIRECT	GO:1902176~negative regulation of oxidative stress-induced intrinsic apoptotic signaling pathway	3	0.300903	0.0503445	I3LN92, P62936, K9IVC2	799	7	14888	7.9857	1	0.950703	0.932273

## Sheet: GO_CC
Category	Term	Count	%	PValue	Genes	List Total	Pop Hits	Pop Total	Fold Enrichment	Bonferroni	Benjamini	FDR
GOTERM_CC_DIRECT	GO:0005737~cytoplasm	245	24.5737	5.10126e-13	F2Z4Z1, A0A287AGG3, A0A287A4R1, A0A287AN48, H9N9G8, A0A287B1I4, A0A287B749, F1SIS9, F1RXC2, F2Z5K5, A0A287BAY9, P54612, A0A287AH85, A0A287AFU3, A0A287B8F3, I3LT05, F2Z5K2, V5PZZ6, F1SB53, F1S3H7, A0A286ZXJ6, A0A0B8RW53, A0A286ZWH7, A0A287BQ72, F1SRV4, K7GQK6, F1S2W6, F1RZ80, A0A287AGH7, Q9TSX5, F1RR82, A0A287AT18, Q9TSX9, I3LCP8, I3LPZ5, F2Z5L7, A0A287BAZ8, I3L7Y9, P00571, F1SAA5, Q684M6, F1S0P7,…	873	3256	17762	1.53094	2.40279e-10	4.80539e-11	4.14222e-11
GOTERM_CC_DIRECT	GO:0005829~cytosol	186	18.656	2.43699e-09	A0A287B501, F1S9T0, F1S2V7, F1RKZ6, A0A287B8F3, F2Z5K2, F1SB53, F1RIF8, A0A286ZXJ6, A0A0B8RW53, F1RJH8, F1S814, F1RRY6, A0A288CG47, A0A287B4P8, Q9TSX9, A0A286ZNH3, F1SKY2, X4ZFQ2, F1S0C1, A0A288CFT0, P08059, P59083, P00571, F1SAA5, Q684M6, F1S4X9, P36968, P62936, G3CKJ2, I3LLS7, A0A287BIV4, A0A287AYH4, I3LDC7, P80928, I6LNT8, F1SAA9, F1RVN1, F1SLG6, F1RKI3, F1SQR8, A0A287BHE0, A0A218PI30, A0A0B8R…	873	2498	17762	1.51495	1.14782e-06	9.5652e-08	8.24516e-08
GOTERM_CC_DIRECT	GO:0005739~mitochondrion	156	15.6469	2.16042e-52	F1S2N0, F1RUV5, F1RJH2, A0A287BBB4, K9IVI1, Q864V5, A0A287ANM8, F1RGJ3, F1RP34, A0A287A6V6, A0A287AR48, P33198, A0A286ZLK7, I3LS60, A0A287AH85, I3LP02, F1S2F6, F1S3H1, K7GP28, A0A287A4Z2, A0A286ZXJ6, F1RPD2, Q6WSP6, A0A287BIP5, F1RRY6, F1SRV4, F1SED0, F1SN58, F1SP14, A0A287A424, F1SHR6, Q29551, Q9TSX9, A0A286ZNH3, A0A287BAZ8, Q29554, P41367, Q29307, A0A287B9I5, Q29549, A0A287BBS8, A0A286ZXK8, F1S…	873	797	17762	3.98239	1.01756e-49	1.01756e-49	8.77132e-50
GOTERM_CC_DIRECT	GO:0016020~membrane	62	6.21866	0.00429438	F2Z4Z1, A0A287AVQ0, A0A287A4R1, A0A2C9F3E7, A0A287A2R9, F1RM58, A0A287BIL8, A0A288CG11, F1S2V7, F1SRY6, A0A287A7T7, F1SE27, F1RMV3, I3LT46, F1S8J6, E7EI20, F1S2F6, F1SAX3, A0A287ALQ2, F1RMJ9, A0A287AWB5, A0A286ZSD7, I3LQG1, F1S3P8, F1RTY8, F1RT87, A0A287B2P2, F1SP14, A5D9M6, A0A287BLC7, I3LPR3, A7YX22, F1S8G6, F1RUK8, A0A287BMY7, A0A287AHK8, A0A287A7V3, F1RW75, F1S8X7, F6PU32, A0A286ZUS1, I3LN22,…	873	881	17762	1.43184	0.868271	0.0388971	0.0335292
GOTERM_CC_DIRECT	GO:0005576~extracellular region	61	6.11836	0.000696697	F1SS24, C0JPM4, F1SGC2, A0A286ZWY0, F1SMS2, F1SG67, F6Q6N5, K7GPW3, I3LQG1, A0A286ZQY1, Q6YT39, I3LN92, A0A2C9F3H7, D3KVS6, A5D9M6, F1RZ80, A0A286ZY95, Q4R0H8, I3LPR3, A0A286ZPL5, F1RI22, I3L6W0, Q29549, F1RPA7, Q4R0H6, P35496, F1RKC7, F1S7I2, Q4R0H3, F1SJF9, A0A287A4B9, F1RLA2, A0A287BK89, Q8SPJ0, I3LTB4, P24020, O02826, P26322, F1SAZ0, F1S0P7, P62936, I7HJH6, F1RIP6, F1RT97, F1SF28, F1RPZ6, F1S…	873	799	17762	1.55332	0.279823	0.00863537	0.00744365
GOTERM_CC_DIRECT	GO:0005813~centrosome	38	3.81143	0.000227525	A0A287AY61, F1STS5, P11708, F1S2V7, A0A287B6Q9, F2Z5G5, F2Z5I8, A0A287A2J9, F1SH89, F2Z5G3, I3LCA2, A9NJG8, F1S5N5, F2Z563, A0A287AEK2, I3L7N8, F1RSL2, F1SQN1, A0A287BDI8, A0A287AGH7, F1SPZ6, A0A287ASJ4, A0A287ABY4, F1RR82, I3LS52, I3LR32, A0A286ZPL5, F2Z5L7, F1SKY2, A0A287AHZ7, F1SD45, F1STD5, D9U8D1, Q6S4N2, B4DCU2, A0A287ACN4, F2Z536, F1RZQ2, C1PIG4, A0A286ZKT4	873	406	17762	1.9043	0.101633	0.00334888	0.00288672
GOTERM_CC_DIRECT	GO:0005874~microtubule	35	3.51053	6.45303e-11	A4F4L4, P02550, D0G0C8, A0A287BR34, D0G0C9, A0A288CFV7, A0A287B749, A0A287BMB7, F2Z5K5, A0A287AFU3, A0A287AGU7, I3LCA2, A0A286ZNY1, A0A286ZQY1, A0A287A275, A0A286ZMW4, F1SQN1, I3LP90, I3L9J4, A0A287A5Y7, A0A287BJM7, F1RFM8, A0A287ABY4, Q767L7, I3LR32, A0A287AMZ2, D9U8D1, F1S6M7, F1S2I8, F2Z536, D3K5K2, F1SB63, I3LNF2, A0A287AHL5, K7GQ35	873	192	17762	3.70889	3.03938e-08	3.79922e-09	3.27491e-09
GOTERM_CC_DIRECT	GO:0005759~mitochondrial matrix	33	3.30993	2.17109e-15	Q6UAQ9, Q6UAQ8, F1RJH2, A0A286ZQY6, F1S297, F1SK45, I3LR64, F1SIS9, A0A287BA23, I3LCI2, F1SGT3, Q1G1K9, K9IW70, P00506, I3L7T4, P00348, A0A287A4Z2, Q1G1K7, P00346, A0A0B8S099, A0A287AVW2, Q6WSP6, A5D9P1, A7XXV9, A0A286ZRL1, F1SMZ6, F1SAF0, P41367, Q8MIR4, F1RUE0, B6UV57, A0A0D5BWD2, P79274, Q2XQV4, A0A0B8RTW2	873	121	17762	5.54889	1.04583e-12	2.55646e-13	2.20366e-13
GOTERM_CC_DIRECT	GO:0001669~acrosomal vesicle	32	3.20963	8.55037e-25	A0A287B423, F1SP29, D3K5M3, F1SF28, F1RK79, A0A287AFA6, A0A287BQB3, D5K893, F1SRG9, Q8MI02, F1S2F6, A0A287BEN1, F1RZ12, P08001, A0A287BPT0, D3K5J6, F1SDH8, F1S0S5, I3LBP3, D5K889, A0A287ALH7, Q29016, F1SAF0, F1RKX1, F1SD45, F1SA46, C8C4M8, I3L847, C8C4M9, F1SB63, F1S5M0, A0A286ZYC3, Q06AU3, F1SND1, F1RRQ9	873	61	17762	10.6733	4.02722e-22	2.01361e-22	1.73572e-22
GOTERM_CC_DIRECT	GO:0005743~mitochondrial inner membrane	29	2.90873	9.5774e-09	A0A287AVQ0, A0A2C9F3E7, A0A0B8RZA3, A0A287AMM6, F1RRA6, F1SH89, I3LHS7, F1S9F3, I3LDC1, P00506, A0A286ZVD0, A0A286ZWN9, A0A286ZYL7, F2Z565, A0A286ZSD7, A0A287BPI1, F1S086, B2ZF49, F1SDN2, A0A287A808, Q29554, A0A286ZIE8, Q29549, F1SBU8, F1RNZ1, A5GFX4, P00336, A0A0B8RT86, Q9TUF6, Q2EN81, B5KN62	873	166	17762	3.55441	4.51094e-06	3.0073e-07	2.59228e-07
GOTERM_CC_DIRECT	GO:0048471~perinuclear region of cytoplasm	28	2.80843	0.0170198	A0A287BBB5, O02705, F1RQP0, Q0R678, K9IVC2, A0A287BPL8, A0A286ZWP6, Q2EN75, F1SQZ0, A0A286ZWH7, F1S3P8, A0A287B0P6, F1RR24, Q29092, F1SEB3, F1RN44, A0A0B8RVD2, Q9TSX9, A0A287AC42, A0A287BF94, F1SD45, A0A286ZKG9, Q29549, A0A0B8RZS5, F1SB42, F1S2I8, K7GMV8, F1S9Q1, Q06AU3	873	356	17762	1.60024	0.999692	0.111338	0.0959728
GOTERM_CC_DIRECT	GO:0036126~sperm flagellum	26	2.60782	1.03047e-23	F1RNR9, F1SU68, F1SDE8, A0A286ZNM0, A0A287A2J9, M3TYK5, F1SRG9, A0A287AFU3, F1RZ12, F1SAX3, F1SNC1, I3LLI7, A0A287ABI6, I3LPE2, F1RL08, I3LN92, F1S0S5, D5K889, F1RR82, F1SQ73, I3LBD3, A0A287AQJ3, F1RKX1, A0A287APC7, F1SD45, I3LNF2, A0A287AGL6, F1RRQ9	873	39	17762	13.564	4.85349e-21	1.61783e-21	1.39456e-21
GOTERM_CC_DIRECT	GO:0032991~macromolecular complex	25	2.50752	0.00448649	O02705, D9D839, P36968, A0A287A2R9, A0A288CG11, A0A287ADZ3, A0A287ANI6, F1RKZ6, A0A287BAY9, P18104, F1SA98, F1S7L6, P08001, A0A287ADK7, Q6YT39, A0A286ZMW4, Q29092, A0A0B8RTY2, F1RFS9, I3LS52, I3LPR3, Q29307, Q5D144, F1SB42, F1SBS4, D7PI99	873	274	17762	1.85638	0.879715	0.0398705	0.0343682
GOTERM_CC_DIRECT	GO:0005856~cytoskeleton	23	2.30692	0.042581	A0A287A6X5, F1RW75, A0A0B8RTY2, F1RNL4, A0A287AN48, I3LI71, A0A286ZNM0, G9F6X8, A0A0B8RTA2, F1RF34, A0A287BFZ1, Q6QA25, F1SB46, F1RGZ7, C3S7K4, F1SB42, A0A173G6H5, F1SJ70, F1S5N5, F1S0G3, F1RKB1, F1RRN6, F1RXT6	873	302	17762	1.54952	1	0.238758	0.205808
GOTERM_CC_DIRECT	GO:0031514~motile cilium	21	2.10632	2.54155e-11	F1ST22, I3LB78, F1RNR9, F1SDE8, F1SV60, A0A287BHE0, F1RFM8, Q9TSX5, F1RGN9, H9N9G8, F1SQ73, F1RF34, F1SAF0, A0A287BM71, F1RK80, A0A287AFU3, I3LT05, F2Z513, A0A173G6H5, I3LDE6, F1S0G3, F1RKB1	873	66	17762	6.47371	1.19707e-08	1.7101e-09	1.4741e-09
GOTERM_CC_DIRECT	GO:0005930~axoneme	21	2.10632	1.93799e-10	F1S598, F1ST22, F1SGC2, E2IUK7, I3LGU2, F1RFM8, F1SS88, F1RZ80, F1RFS9, F2Z5K5, I3LQX1, A0A287AFU3, F1SD45, A0A287AIX2, F1RRH7, C1PIG4, F1S0G3, A0A287BDJ3, A0A287AEK2, A0A287AGL6, F1SUR7, A0A287ABI6	873	73	17762	5.85294	9.12794e-08	1.01422e-08	8.7425e-09
GOTERM_CC_DIRECT	GO:0005741~mitochondrial outer membrane	21	2.10632	6.87044e-08	F1RNL4, A0A287ABB8, F1SIL5, A0A288CG11, A0A0B8RZH6, X5FUA3, F1SJQ5, A0A286ZQ27, A0A287BPA2, A0A287BA78, F1SDN2, A0A287A1G6, F1SE27, I3L9V2, K7GMX6, F1S2F6, D5K8A2, P83686, Q9TUF6, A0A287BPT0, F1RX00, Q6PLK3, F1SLC2	873	100	17762	4.27265	3.23593e-05	1.90352e-06	1.64082e-06
GOTERM_CC_DIRECT	GO:0036064~ciliary basal body	21	2.10632	1.49088e-06	F1RVX7, F1SU68, A0A286ZNM0, F1S0S5, F1RS10, A0A287B6Q9, A0A287ASJ4, F1SPZ6, F1RFS9, F2Z5I8, F1S0T3, I3LQX1, I3LIQ4, A0A287AHZ7, F2Z513, F1SB42, F1S0G3, F2Z563, A0A287BR43, A0A287B088, F1RKB1	873	120	17762	3.56054	0.000701959	3.05306e-05	2.63173e-05
GOTERM_CC_DIRECT	GO:0005839~proteasome core complex	14	1.40421	6.38454e-12	A0A287BPP9, F1SBA5, A0A287AGG3, A1XQU1, A0A287AT18, A0A286ZS69, F2Z5L7, A0A287BIV4, I3LAB6, F2Z5K2, F2Z5N0, F1SSL6, A0A287B088, A0A286ZN52	873	23	17762	12.3845	3.00713e-09	5.01186e-10	4.32021e-10
GOTERM_CC_DIRECT	GO:0097225~sperm midpiece	14	1.40421	1.2831e-09	I3L8L8, D3K5M3, F1SAE4, F1SIL5, I3LBP3, A0A287BM71, A0A287AL41, F1S2F6, F1S5N5, F1SNC1, A0A286ZWH7, A0A287BPT0, Q6R953, F1RRQ9	873	32	17762	8.90135	6.04338e-07	5.49398e-08	4.73579e-08
GOTERM_CC_DIRECT	GO:0070062~extracellular exosome	14	1.40421	6.45442e-06	F1SS24, F1RRW4, F1RRW5, A5D9M6, A0A286ZY95, A0A0B8RTA2, I3LPR3, F1S340, A0A287B836, A0A286ZYX8, A0A287B6J6, A0A287BAY9, A0A287B8F3, A0A286ZZK2, A0A287B1A8, A0A286ZMA6, D7PI99, F1S9Q1	873	61	17762	4.66956	0.00303543	0.000116924	0.000100788
GOTERM_CC_DIRECT	GO:0005777~peroxisome	14	1.40421	8.73891e-05	F1RR45, D9D839, F1SIE3, F1SRV4, A9X3T3, F1RQP0, Q8WNV7, P33198, A0A287ANI6, A0A286ZNH3, Q28956, I3LEF8, A0A287ALZ2, I3LDC7, A0A287BBS8, K7GNL4	873	77	17762	3.69926	0.0403264	0.00139683	0.00120406
GOTERM_CC_DIRECT	GO:0005814~centriole	14	1.40421	0.00309183	A0A286ZNM0, F1SPZ6, F1RR82, I3LS52, F1RK79, A0A287A3H4, F1SVB0, F2Z513, A0A286ZYM9, A0A287AGN3, F2Z563, A0A287BR43, I3L7N8, A0A286ZKT4	873	111	17762	2.56615	0.767417	0.0303386	0.0261518
GOTERM_CC_DIRECT	GO:0008021~synaptic vesicle	13	1.30391	0.00050351	A0A0B8RVY0, A0A286ZUS1, F1RN44, F2Z5I8, F2Z5F2, A7YX22, I3LHT9, A0A286ZSI3, A0A287BKT9, M3UZ93, Q06AU3, F1RRN6, F1S3P8	873	80	17762	3.30621	0.211177	0.00718646	0.0061947
GOTERM_CC_DIRECT	GO:0044297~cell body	12	1.20361	7.27445e-07	F1SQN1, A0A287AMZ2, B6VNT8, A0A287AL41, D0G0C8, D0G0C9, I3LCA2, F1RP34, A5A8V7, Q767L7, F1SB63, I3LR32	873	36	17762	6.78198	0.000342568	1.55739e-05	1.34247e-05
GOTERM_CC_DIRECT	GO:0005929~cilium	12	1.20361	0.025815	F1SB46, F1S598, A4F4L4, A0A287A5Y7, I3LCA2, A0A287B1A8, F1RP34, F1RZ80, F1S0G3, A0A287BR43, A0A287BPF8, F2Z5F2	873	115	17762	2.12305	0.999996	0.155883	0.13437
GOTERM_CC_DIRECT	GO:0030027~lamellipodium	12	1.20361	0.0273057	Q2EN76, F1SVB0, B6VNT8, A0A0B8RTY2, F1S6M7, F1RGA9, A0A2C9F3H7, I3LI71, A0A287AP52, G9F6X8, A0A287BPL8, K9J6M1	873	116	17762	2.10475	0.999998	0.162797	0.14033
GOTERM_CC_DIRECT	GO:0005832~chaperonin-containing T-complex	11	1.10331	4.72971e-10	F1SQN1, A0A287AMZ2, I3L9J4, F1SSP4, D0G0C8, D0G0C9, I3LCA2, F1SB63, I3LR32, A0A287BJA2, F1RIU3	873	16	17762	13.9878	2.22769e-07	2.22769e-08	1.92026e-08
GOTERM_CC_DIRECT	GO:0000502~proteasome complex	11	1.10331	3.03826e-07	F1SAA5, A0A0B8RSC7, A0A286ZT52, A0A288CG47, A0A0B8S0C3, A0A287ARC6, F2Z5J1, Q32YV9, F1SB53, P62197, A0A287AEH0, F1SSL6, F1SAA9	873	27	17762	8.28908	0.000143092	7.1551e-06	6.16767e-06
GOTERM_CC_DIRECT	GO:0042470~melanosome	11	1.10331	0.00013243	F1SVB0, Q710C4, O02705, Q29092, A0A287BD00, F1SMN1, A0A287BIL8, F1SAX3, F1RN44, A0A287BF94, P18104	873	50	17762	4.47611	0.060473	0.00201208	0.00173441
GOTERM_CC_DIRECT	GO:0030286~dynein complex	10	1.00301	1.63706e-07	F1ST22, I3LP90, D9U8D1, A0A287AFU3, A4F4L4, A0A287A5Y7, A0A287BJM7, F1RFM8, F2Z536, A0A287B1I4, I3LNF2	873	20	17762	10.173	7.71025e-05	4.28363e-06	3.69247e-06
GOTERM_CC_DIRECT	GO:0042645~mitochondrial nucleoid	10	1.00301	8.89701e-05	Q5D144, F1RGJ3, I3L7T4, F1S2F6, F1ST43, A0A287A6V6, K7GP28, Q9TUF6, F2Z565, B2ZF49, F1SDN2, Q29554	873	39	17762	5.21691	0.0410408	0.00139683	0.00120406
GOTERM_CC_DIRECT	GO:0005758~mitochondrial intermembrane space	10	1.00301	0.00171412	A0A287AH85, A0A287A6X5, A7XXV9, I3LE14, F1SK95, F1RTH3, A0A287AZF5, A0A287AMM6, A0A286ZSD7, P62895	873	57	17762	3.56946	0.55427	0.0183488	0.0158166
GOTERM_CC_DIRECT	GO:0008540~proteasome regulatory particle, base subcomplex	9	0.902708	4.72928e-09	F2Z5J1, Q32YV9, A0A287BG14, A0A286ZT52, F1SB53, A0A288CG47, P62197, A0A287B4P8, F1SMW9, A0A287AN02	873	11	17762	16.6467	2.22749e-06	1.71346e-07	1.47699e-07
GOTERM_CC_DIRECT	GO:0097729~9+2 motile cilium	9	0.902708	2.95884e-07	I3LP90, A0A287AFU3, F1SGC2, F1S0P7, A0A287BJM7, F1RRH7, F1SS88, F2Z563, A0A286ZPL5, A0A286ZQY1	873	16	17762	11.4446	0.000139352	7.1551e-06	6.16767e-06
GOTERM_CC_DIRECT	GO:0000922~spindle pole	9	0.902708	0.0477658	B4DCU2, P67776, F1SPZ6, A0A286ZYM9, A0A287B1I4, I3L7N8, A5GFN6, F2Z5G3, F1RX68	873	82	17762	2.23309	1	0.264679	0.228152
GOTERM_CC_DIRECT	GO:0002199~zona pellucida receptor complex	8	0.802407	5.14483e-09	F1SQN1, A0A287AMZ2, D0G0C8, I3LCA2, C8C4M8, F1SF28, A5A8V7, C8C4M9, F1SB63	873	8	17762	20.3459	2.42321e-06	1.73087e-07	1.492e-07
GOTERM_CC_DIRECT	GO:0019773~proteasome core complex, alpha-subunit complex	8	0.802407	2.21655e-08	A0A287BIV4, I3LAB6, F1SBA5, F2Z5K2, F2Z5N0, F1SSL6, A0A287AT18, F2Z5L7	873	9	17762	18.0853	1.04399e-05	6.52496e-07	5.62449e-07
GOTERM_CC_DIRECT	GO:0002080~acrosomal membrane	8	0.802407	5.19776e-06	I3LT46, F1RKX1, D5K8A9, F1SMN4, D5K889, F1SF28, P79385, I3LG15, F6Q6N5, Q29016	873	16	17762	10.173	0.00244516	9.79258e-05	8.44117e-05
GOTERM_CC_DIRECT	GO:0005640~nuclear outer membrane	8	0.802407	0.00260386	A0A286ZQ50, F1SAR7, A0A286ZTU0, K9IVK2, A0A287ACN4, A0A287BPQ1, A5GFN6, I3LCW0	873	39	17762	4.17352	0.707128	0.026094	0.0224929
GOTERM_CC_DIRECT	GO:0005643~nuclear pore	8	0.802407	0.00851512	A0A286ZQ50, A0A286ZTU0, K9IVK2, A0A287B8D6, A0A287ACN4, A0A287BPQ1, A5GFN6, I3LCW0	873	48	17762	3.39099	0.982186	0.0657479	0.0566744
GOTERM_CC_DIRECT	GO:0005788~endoplasmic reticulum lumen	8	0.802407	0.0118006	A0A287B0P6, B6CVD6, Q29092, A0A287A8P0, A0A287BIL8, F6QA08, G9F6X8, A7YX22	873	51	17762	3.19152	0.996269	0.0868453	0.0748603
GOTERM_CC_DIRECT	GO:0005637~nuclear inner membrane	8	0.802407	0.0130752	A0A286ZQ50, A0A286ZTU0, K9IVK2, A0A287ACN4, A0A287BPQ1, F1RKM0, A5GFN6, I3LCW0	873	52	17762	3.13014	0.997969	0.0933094	0.0804323
GOTERM_CC_DIRECT	GO:0005793~endoplasmic reticulum-Golgi intermediate compartment	8	0.802407	0.0159156	F1SS24, B6CVD6, F1RIP6, A0A287BIL8, A0A287B1A8, F1SMS8, A0A286ZY95, F1S9A4, G9F6X8	873	54	17762	3.01421	0.999477	0.105581	0.0910101
GOTERM_CC_DIRECT	GO:0005838~proteasome regulatory particle	7	0.702106	3.54087e-07	F2Z5J1, A0A0B8RSC7, F1SGF1, A0A287AEH0, F1RKW8, A0A287B5Q7, F1RSM2	873	8	17762	17.8027	0.000166761	7.94167e-06	6.84569e-06
GOTERM_CC_DIRECT	GO:0016328~lateral plasma membrane	7	0.702106	0.0177799	B0LY42, F1RGA9, A9NJG8, F1SLE5, F1SAX3, A0A287BPL8, P54612	873	43	17762	3.31213	0.999786	0.114717	0.0988856
GOTERM_CC_DIRECT	GO:0035686~sperm fibrous sheath	6	0.601805	1.62364e-06	F1S7B1, I6R469, D3K5M3, X4ZFQ2, A0A286ZWH7, X4ZHK0, F1S605	873	6	17762	20.3459	0.000764443	3.18639e-05	2.74666e-05
GOTERM_CC_DIRECT	GO:0036157~outer dynein arm	6	0.601805	1.3948e-05	A0A287AFU3, F1SU68, F1SAE4, I3LLI7, A0A286ZPL5, A0A286ZQY1	873	8	17762	15.2595	0.006548	0.000243314	0.000209736
GOTERM_CC_DIRECT	GO:0019774~proteasome core complex, beta-subunit complex	6	0.601805	0.000560428	A0A287AGG3, A0A287BPP9, A1XQU1, A0A286ZS69, A0A287B088, A0A286ZN52	873	15	17762	8.13837	0.232054	0.00754176	0.00650097
GOTERM_CC_DIRECT	GO:0005753~mitochondrial proton-transporting ATP synthase complex	6	0.601805	0.000560428	F1RFD4, K7GLT8, A0A0B8RW24, Q9MYT8, A0A286ZYL7, Q2EN81	873	15	17762	8.13837	0.232054	0.00754176	0.00650097
GOTERM_CC_DIRECT	GO:0030017~sarcomere	6	0.601805	0.00106391	B6VNT8, B4DCU2, Q95JA4, F1SMS8, A0A287AP52, F2Z5G3	873	17	17762	7.18092	0.394298	0.0119886	0.0103341
GOTERM_CC_DIRECT	GO:0097228~sperm principal piece	6	0.601805	0.00235809	F1S7B1, I6R469, I3LT05, D3K5M3, F1SAE4, A0A286ZWH7	873	20	17762	6.10378	0.67109	0.0241447	0.0208127
GOTERM_CC_DIRECT	GO:0005868~cytoplasmic dynein complex	6	0.601805	0.003692	B8Y650, D9U8D1, F1SC02, A0A286ZQJ8, F2Z536, A0A287ABY4	873	22	17762	5.54889	0.824856	0.0340967	0.0293912
GOTERM_CC_DIRECT	GO:0001772~immunological synapse	6	0.601805	0.0144576	E7EI20, F1SB42, A0A287BAZ0, A0A286ZSD7, A0A287A770, A0A287BPT0, F1S3P8	873	30	17762	4.06919	0.99895	0.0986888	0.0850693
GOTERM_CC_DIRECT	GO:0032154~cleavage furrow	6	0.601805	0.0213489	F1RNL4, A0A287AN48, A0A173G6H5, I3LAJ6, A0A287AGN3, C4MQ03	873	33	17762	3.69926	0.999961	0.133361	0.114957
GOTERM_CC_DIRECT	GO:0031201~SNARE complex	6	0.601805	0.0369934	A0A287AHK8, F1RLB6, A0A287BEC7, A0A287BKT9, F1S3P8, I3LHT9	873	38	17762	3.21252	1	0.209926	0.180956
GOTERM_CC_DIRECT	GO:0031594~neuromuscular junction	6	0.601805	0.049045	F1SD45, A0A0B8RVY0, Q8WNW8, F1S4A6, M3UZ93, F1RL96	873	41	17762	2.97745	1	0.268607	0.231538
GOTERM_CC_DIRECT	GO:0005967~mitochondrial pyruvate dehydrogenase complex	5	0.501505	7.99331e-05	F1SGH5, F1SGT3, K9IW70, I3LCI2, F1SAF0	873	6	17762	16.9549	0.03695	0.00134459	0.00115903
GOTERM_CC_DIRECT	GO:0008541~proteasome regulatory particle, lid subcomplex	5	0.501505	0.000596075	A0A0B8RSC7, F1RKW8, A0A287B5Q7, A0A0B8S0C3, F1RSM2	873	9	17762	11.3033	0.244847	0.00758787	0.00654071
GOTERM_CC_DIRECT	GO:1990913~sperm head plasma membrane	5	0.501505	0.000596075	A0A287BJG7, A0A287BNZ6, A0A287AJR1, A0A287BQ99, A0A286ZYY7	873	9	17762	11.3033	0.244847	0.00758787	0.00654071
GOTERM_CC_DIRECT	GO:0045261~proton-transporting ATP synthase complex, catalytic core F(1)	5	0.501505	0.000954936	A0A287AGU2, K7GLT8, A0A0B8RW24, A0A286ZYL7, Q2EN81	873	10	17762	10.173	0.362365	0.0112444	0.0096926
GOTERM_CC_DIRECT	GO:0061617~MICOS complex	5	0.501505	0.000954936	F1RIJ5, F1SBU8, K7GPW3, A0A287AMM6, A0A287AC97	873	10	17762	10.173	0.362365	0.0112444	0.0096926
GOTERM_CC_DIRECT	GO:0000159~protein phosphatase type 2A complex	5	0.501505	0.00653771	F1S9Y5, P67776, A0A287ARC8, F1S2V7, P54612	873	16	17762	6.3581	0.954469	0.0557758	0.0480785
GOTERM_CC_DIRECT	GO:0044853~plasma membrane raft	5	0.501505	0.0101671	F1SD45, F1SB42, C1PIG4, D3K5J4, A0A287AEK2, F1RMW6	873	18	17762	5.65165	0.991878	0.077237	0.0665779
GOTERM_CC_DIRECT	GO:0043209~myelin sheath	5	0.501505	0.012387	O02705, B4DCU2, F2Z5K5, F2Z5G3, P18104	873	19	17762	5.35419	0.997179	0.0897583	0.0773713
GOTERM_CC_DIRECT	GO:0097546~ciliary base	5	0.501505	0.0148943	F1SD45, F1S0S5, A0A287BDJ3, F2Z5I8, F1SFB7	873	20	17762	5.08648	0.999148	0.100217	0.0863868
GOTERM_CC_DIRECT	GO:0005757~mitochondrial permeability transition pore complex	4	0.401204	0.0010945	A0A286ZIE8, F1S2E3, F2Z565, F1RRA6	873	5	17762	16.2767	0.402973	0.0119886	0.0103341
GOTERM_CC_DIRECT	GO:0002079~inner acrosomal membrane	4	0.401204	0.0010945	A0A287B7U4, D5K8A9, K7GQS2, F1SP87	873	5	17762	16.2767	0.402973	0.0119886	0.0103341
GOTERM_CC_DIRECT	GO:0034663~endoplasmic reticulum chaperone complex	4	0.401204	0.00210907	A0A286ZKG9, F1SAI8, A0A287BIL8, G9F6X8	873	6	17762	13.564	0.630062	0.0220749	0.0190285
GOTERM_CC_DIRECT	GO:0097224~sperm connecting piece	4	0.401204	0.00355644	E2IUK7, A0A287AP52, D5K8A1, A0A286ZWH7, F1SUR7	873	7	17762	11.6262	0.813266	0.0335017	0.0288783
GOTERM_CC_DIRECT	GO:0005952~cAMP-dependent protein kinase complex	4	0.401204	0.00355644	F1SD45, A0A287AKY1, C1PIG4, A0A287AEK2, A0A287AFZ3	873	7	17762	11.6262	0.813266	0.0335017	0.0288783
GOTERM_CC_DIRECT	GO:0042582~azurophil granule	4	0.401204	0.00548358	A0A287AHK8, F1SCI9, A0A286ZYC3, F1S3P8	873	8	17762	10.173	0.924971	0.047829	0.0412284
GOTERM_CC_DIRECT	GO:0002177~manchette	4	0.401204	0.00792734	F1SEB3, A0A287AL41, F1SNC1, F1SQ73	873	9	17762	9.04264	0.976451	0.0622296	0.0536417
GOTERM_CC_DIRECT	GO:0005890~sodium:potassium-exchanging ATPase complex	4	0.401204	0.0109155	I3L8L8, F1SAX3, A0A0B8RT78, A0A287AXL4	873	10	17762	8.13837	0.994312	0.0816064	0.0703444
GOTERM_CC_DIRECT	GO:0005869~dynactin complex	4	0.401204	0.0185971	B6VNT8, F1SP29, F1SA46, F1SP30	873	12	17762	6.78198	0.999855	0.118368	0.102033
GOTERM_CC_DIRECT	GO:0036156~inner dynein arm	3	0.300903	0.00698678	I3LP90, A0A287BJM7, A0A287AHL5, I3LNF2	873	3	17762	20.3459	0.963202	0.0557758	0.0480785
GOTERM_CC_DIRECT	GO:0045254~pyruvate dehydrogenase complex	3	0.300903	0.00698678	F1SGT3, K9IW70, I3LCI2	873	3	17762	20.3459	0.963202	0.0557758	0.0480785
GOTERM_CC_DIRECT	GO:0001520~outer dense fiber	3	0.300903	0.00698678	P00571, F1RGZ7, Q29077	873	3	17762	20.3459	0.963202	0.0557758	0.0480785
GOTERM_CC_DIRECT	GO:0043159~acrosomal matrix	3	0.300903	0.00698678	F1RKX1, F1S1R1, D5K889, P08001	873	3	17762	20.3459	0.963202	0.0557758	0.0480785
GOTERM_CC_DIRECT	GO:0005749~mitochondrial respiratory chain complex II, succinate dehydrogenase complex (ubiquinone)	3	0.300903	0.0135191	A0A2C9F3E7, I3LDC1, A0A0B8RT86	873	4	17762	15.2595	0.998357	0.0936398	0.0807171
GOTERM_CC_DIRECT	GO:0000015~phosphopyruvate hydratase complex	3	0.300903	0.0135191	I3LCN1, Q1KYT0, A0A0B8RSY9	873	4	17762	15.2595	0.998357	0.0936398	0.0807171
GOTERM_CC_DIRECT	GO:0033018~sarcoplasmic reticulum lumen	3	0.300903	0.0218022	A0A287B0P6, Q29092, F1SMN1	873	5	17762	12.2076	0.999969	0.133361	0.114957
GOTERM_CC_DIRECT	GO:0001401~mitochondrial sorting and assembly machinery complex	3	0.300903	0.0218022	F1RIJ5, Q2L969, A0A287BTG0	873	5	17762	12.2076	0.999969	0.133361	0.114957
GOTERM_CC_DIRECT	GO:0044613~nuclear pore central transport channel	3	0.300903	0.0316488	A0A286ZTU0, F1S2K3, I3LCW0	873	6	17762	10.173	1	0.181787	0.1567
GOTERM_CC_DIRECT	GO:0061827~sperm head	3	0.300903	0.0316488	A0A287B8F3, F1SQZ0, F1SA46, A0A286ZYX8	873	6	17762	10.173	1	0.181787	0.1567
GOTERM_CC_DIRECT	GO:0000221~vacuolar proton-transporting V-type ATPase, V1 domain	3	0.300903	0.0316488	I3LQB3, F1SLE5, F1RMZ8	873	6	17762	10.173	1	0.181787	0.1567

## Sheet: GO_MF
Category	Term	Count	%	PValue	Genes	List Total	Pop Hits	Pop Total	Fold Enrichment	Bonferroni	Benjamini	FDR
GOTERM_MF_DIRECT	GO:0005524~ATP binding	123	12.337	5.69804e-12	F1RUV5, F1RGJ3, A0A286ZKQ7, A0A287AR48, F1RK12, A0A287ADA9, I6YP72, F1SH89, I3LS60, A0A287AH85, A0A287AFU3, F1SB53, P62197, A0A0B8RW53, Q6WSP6, I3LP90, A0A287ANN3, F1SSP4, A0A287AGH7, A0A287B4P8, Q8MIR4, A0A287AGX9, A0A287BBS8, X4ZFQ2, F1SB63, I3LNF2, A0A287A1U2, P00571, F1S4X9, F1SM09, F1S8X7, F1SAI8, F1SK45, X5FUA3, A0A286ZQ27, F1RK79, Q29561, F1SAQ8, M3TYK5, F1RK80, A0A287AGU2, A0A287BG14, I3L…	760	1361	15825	1.88182	4.5584e-09	9.11687e-10	8.62684e-10
GOTERM_MF_DIRECT	GO:0042802~identical protein binding	90	9.02708	5.01676e-11	F1RUV5, F1SS24, A0A287BBB4, D9D839, F1RP34, F1ST43, A0A287ADZ3, G9F6X7, F1S3T0, A0A287AS29, A0A287A2J9, A0A287BAY9, F1RN71, K7GM40, A0A286ZVK0, Q7YS28, F1SNZ1, A0A287B8F3, B0LY44, K9IW70, I3L7T4, I3LDE6, D5K8A2, P00348, Q19QT8, A0A287BQ72, D2SW96, A0A288CG47, F1S2W6, F1SED0, A0A286ZY95, A0A287AT18, Q9TSX9, A0A287B2H7, P12026, A7YX22, A0A287AHZ7, P41367, B5KJG2, Q29307, A0A286ZPG4, F1S8G6, I3LTZ8,…	760	903	15825	2.07532	4.0134e-08	6.68901e-09	6.32948e-09
GOTERM_MF_DIRECT	GO:0005525~GTP binding	38	3.81143	1.06566e-05	P02550, A0A286ZUS1, A0A288CFV7, A0A287A2L0, F1SK45, A0A287B749, A0A286ZXQ0, A0A287B0I4, A0A287BMB7, A0A287AS29, F2Z5I8, F2Z5K5, A0A287BA45, F1RMV3, F1S8J6, I3LNK5, A0A287AGU7, I3LII3, A0A286ZNY1, A0A287A275, C5I4T6, F1RRN6, F1RT87, P50584, I3LAJ6, A0A287BCX1, Q767L7, F2Z5J9, C4MQ03, F1SEN2, F2Z5F2, A0A287BD00, F1S6M7, A0A173G6H5, A0A287BR43, Q06AU3, I3LV17	760	360	15825	2.19792	0.00848909	0.00035522	0.000336127
GOTERM_MF_DIRECT	GO:0016887~ATPase activity	36	3.61083	1.57287e-07	O02705, F1SM09, P24540, D0G0C8, A0A287BR34, F1SAI8, D0G0C9, F1RGJ3, A0A287BIL8, A0A287BG14, F1SB53, I3L7T4, I3LCA2, P62197, F1SAX3, Q6WSP6, A0A286ZMW4, F1SQN1, I3L9J4, Q29092, F1SSP4, A0A286ZT52, A0A287B4P8, F1SK58, I3LR32, A0A287B6J6, F1RIU3, A0A287BJA2, F1SMZ6, A7YX22, A0A287AMZ2, Q6S4N2, F2Z5J1, A5A8V7, A0A287AGN3, F1SB63, F1S9Q1	760	277	15825	2.70616	0.000125821	9.88135e-06	9.35023e-06
GOTERM_MF_DIRECT	GO:0031625~ubiquitin protein ligase binding	35	3.51053	1.12198e-08	A0A287B501, P0CG68, O02705, A0A287A2R9, D0G0C8, F1RGJ3, A0A287BIL8, G9F6X7, A0A0B8RTA2, K9IVC2, F1SMW9, F1RKZ6, A0A287A2J9, A0A287AE63, V5PZZ6, A0A287AL41, A0A287AEK2, F2Z565, A0A287B0P6, Q29371, A5D9M6, A0A287AGH7, I3LAJ6, Q767L7, Q9TSX9, F1SD45, Q29549, Q6S4N2, F2Z558, C1PIG4, A5A8V7, F1SSL6, F1SB63, Q6SEG5, F1S9Q1, A0A288CFT0, I3LV17, P08059	760	238	15825	3.06211	8.97582e-06	9.97318e-07	9.43712e-07
GOTERM_MF_DIRECT	GO:0051082~unfolded protein binding	31	3.10933	1.3938e-18	Q684M6, O02705, F1S9T0, D0G0C8, D0G0C9, F1RGJ3, A0A287BIL8, A0A287AD92, A0A286ZWP6, I3LCA2, A0A287BED1, Q6WSP6, A0A287B0P6, F1SQN1, F1SM19, I3L9J4, Q29092, F1SSP4, E2IUK7, F1SK58, I3LR32, F1RIU3, A0A287BJA2, F1SMZ6, A7YX22, A0A287AMZ2, Q29549, Q6S4N2, F1SPF8, A5A8V7, F1SB63, F1S9Q1, F1SUR7	760	86	15825	7.50574	1.11504e-15	1.11504e-15	1.0551e-15
GOTERM_MF_DIRECT	GO:0000287~magnesium ion binding	31	3.10933	2.14546e-09	F1S4X9, A0A286ZQY6, A0A287ASY9, F1S297, Q1KYT0, A0A287AR48, A0A287ADA9, F1RK79, A0A287ANI6, P33198, A0A287AS29, A0A287BA45, F1RK80, A0A287AYH4, F1RMB9, I3LDC7, A0A287A6I6, Q1G1K9, Q1G1K7, Q45FY6, F1S814, F1SDH8, I3LCN1, F1RP25, A0A287B2P2, A0A287AGH7, I3LBD3, I3LGF0, F1SD45, A0A0B8RSY9, F1SCU0, A0A287BR43, F1S5K0	760	180	15825	3.58607	1.71637e-06	2.14546e-07	2.03014e-07
GOTERM_MF_DIRECT	GO:0003924~GTPase activity	30	3.00903	0.000242698	P02550, A0A286ZUS1, A0A288CFV7, A0A287A2L0, A0A287B749, A0A286ZXQ0, A0A287B0I4, A0A287BMB7, F2Z5I8, F2Z5K5, F1RMV3, F1S8J6, I3LNK5, A0A287AGU7, I3LII3, A0A286ZNY1, A0A287A275, F1RRN6, F1RT87, I3LAJ6, Q767L7, F2Z5J9, C4MQ03, F2Z5F2, A0A287BD00, F1S6M7, A0A173G6H5, Q06AU3, I3LV17	760	298	15825	2.09621	0.176492	0.00626317	0.00592652
GOTERM_MF_DIRECT	GO:0016491~oxidoreductase activity	24	2.40722	2.70628e-05	A0A0K1TQQ7, A0A0B8S072, A0A287ASY8, I3LJY8, F1RIP6, Q8WNV7, F1SH89, I3L9V2, F1RTH3, A0A286ZWN9, I3VKE6, K7GP28, Q19QT8, A0A287BPT0, F1S8P1, A5D9P1, A0A287BPI1, F1SRV4, F1SN58, Q28956, I3LEF8, F1STL4, K7GNL4, A0A0B8RT86, F1RX00	760	185	15825	2.70128	0.0214178	0.00074656	0.000706432
GOTERM_MF_DIRECT	GO:0044183~protein binding involved in protein folding	20	2.00602	1.95068e-15	F1SQN1, O02705, F1SM19, I3L9J4, D0G0C8, F1RGJ3, D0G0C9, A0A287BIL8, F1SK58, I3LR32, F1RIU3, A0A287AMZ2, A0A286ZWP6, Q6S4N2, I3LCA2, F1SPF8, A5A8V7, F1SB63, A0A287BED1, F1S9Q1	760	39	15825	10.6781	1.59872e-12	3.90136e-13	3.69166e-13
GOTERM_MF_DIRECT	GO:0051087~chaperone binding	19	1.90572	1.34426e-08	Q684M6, F1SM19, F1SS24, F1S9T0, D9D839, E2IUK7, A0A287AD92, A0A286ZY95, K9IVC2, F1SMZ6, A0A287BAY9, A0A286ZWP6, A0A287AL41, F1SPF8, A0A286ZVD0, F1SAX3, I3VKE6, A0A287AIR5, P00346, Q6WSP6, F1S9Q1, F1SUR7	760	76	15825	5.20559	1.0754e-05	1.07541e-06	1.0176e-06
GOTERM_MF_DIRECT	GO:0004252~serine-type endopeptidase activity	19	1.90572	0.00290878	A0A287AXU1, A0A287A6X5, I3LTE3, F1SRS1, A0A2C9F3H7, F1SNW5, I3LKM1, F1RS93, A0A287A5R7, A0A286ZRL1, F1SNW2, I3L7Z2, I3LT46, F1SHY5, A0A286ZNI7, I3L7T4, A7VK02, P08001, Q6YT39	760	182	15825	2.17376	0.902745	0.0495112	0.04685
GOTERM_MF_DIRECT	GO:0016787~hydrolase activity	18	1.80542	0.000388755	P02550, F1RKI3, F1RWY7, A0A0B8RTY2, A0A0B8RTH9, A0A287AAP0, F1SN51, A7YX22, B5KJG2, I3LVQ2, K7GMV8, F1SAX3, K7GSR6, A0A286ZYD0, A0A286ZYL7, A0A2I6SB93, A0A287AJQ2, A0A287AWB5, F1SNL7	760	140	15825	2.67716	0.267333	0.00888583	0.00840821
GOTERM_MF_DIRECT	GO:0004222~metalloendopeptidase activity	16	1.60481	0.000292061	F1RJL7, A0A287BJG7, F1RRW4, Q95JA4, F1RRW5, A0A286ZYY7, F1RZL9, A0A287BNZ6, A0A287AJR1, F1SE42, A0A287BBS8, A0A287AE08, Q866A8, A0A287BQ99, F1RPD2, F1RJC1, A0A287AN02	760	112	15825	2.97462	0.208387	0.00708026	0.00669969
GOTERM_MF_DIRECT	GO:0050660~flavin adenine dinucleotide binding	15	1.50451	1.54905e-06	Q6UAQ9, F1RJH2, A0A287BPI1, F1SED0, F1ST43, F1SJQ5, F1SH89, F1SAF0, P41367, I3LUR5, F1RTH3, P79274, P83686, A0A0B8RT86, A0A287B1V1, F1RX00, Q6PLK3	760	64	15825	4.88024	0.00123847	7.74523e-05	7.32892e-05
GOTERM_MF_DIRECT	GO:0009374~biotin binding	14	1.40421	8.59166e-17	F1RUV5, Q7YS28	760	14	15825	20.8224	8.88178e-14	2.29111e-14	2.16796e-14
GOTERM_MF_DIRECT	GO:0004736~pyruvate carboxylase activity	14	1.40421	8.59166e-17	F1RUV5, Q7YS28	760	14	15825	20.8224	8.88178e-14	2.29111e-14	2.16796e-14
GOTERM_MF_DIRECT	GO:0045505~dynein intermediate chain binding	14	1.40421	5.93877e-10	F1ST22, I3LP90, A4F4L4, A0A287A5Y7, A0A287BJM7, F1RFM8, A0A287ABY4, B8Y650, A0A287AFU3, D9U8D1, F1SC02, A0A286ZQJ8, F2Z536, I3LNF2, A0A286ZQY1	760	31	15825	9.40365	4.75102e-07	6.78717e-08	6.42236e-08
GOTERM_MF_DIRECT	GO:0019904~protein domain specific binding	14	1.40421	0.0161933	I6R469, F2Z4Y1, A0A287BIL8, G9F6X7, F1RN44, A0A0B8RVD2, A0A287B836, F1SVB0, F1SD45, A0A0B8RZS5, F1SA98, F2Z558, C1PIG4, F1RMJ9, A0A287AEK2, K7GQ35	760	139	15825	2.09722	0.999998	0.182459	0.172652
GOTERM_MF_DIRECT	GO:0051287~NAD binding	13	1.30391	5.87003e-08	Q710C4, A0A0B8S072, A0A286ZQY6, P11708, F1S297, G3CKJ2, P33198, F1RM74, I3LDC7, Q1G1K9, A0A076KRX0, A0A287A5X0, Q1G1K7, P00355, F1RVN1	760	36	15825	7.51919	4.69591e-05	4.26911e-06	4.03965e-06
GOTERM_MF_DIRECT	GO:0005515~protein binding	13	1.30391	1.60572e-07	A0A2C9F3E7, A0A0B8RTY2, F1SS88, Q767L7, A0A287BA45, Q29016, I3LDC1, F1SBS4, F1SAX3, C1PIG4, A0A287AEK2, A0A0B8RT86, P08001, F1RKB1	760	39	15825	6.94079	0.000128449	9.88135e-06	9.35023e-06
GOTERM_MF_DIRECT	GO:0005200~structural constituent of cytoskeleton	13	1.30391	1.92084e-06	P02550, F1S6M7, A0A287AGU7, F1S1R1, A0A288CFV7, I3LC61, A0A287B749, A0A286ZNY1, Q767L7, A0A287BMB7, F2Z5K5, A0A287A275	760	48	15825	5.63939	0.0015355	9.03926e-05	8.5534e-05
GOTERM_MF_DIRECT	GO:0008201~heparin binding	13	1.30391	0.00795109	P24020, F1SS24, P26322, I3LJY8, F1SS26, I7HJH6, A0A286ZY95, Q8WNW8, Q4R0H8, F1RNX2, A0A2C9F357, Q4R0H3, I3L638, F1RLA2, Q6YT39	760	113	15825	2.39549	0.998316	0.104277	0.0986718
GOTERM_MF_DIRECT	GO:0031072~heat shock protein binding	12	1.20361	7.81586e-07	A0A286ZWP6, Q684M6, Q6S4N2, F1RGJ3, A0A287BIL8, A0A287B8B1, A5A8V7, F1SK58, A0A287BPA2, D3K5K2, K7GM40, F1S9Q1	760	37	15825	6.7532	0.000625074	4.46621e-05	4.22615e-05
GOTERM_MF_DIRECT	GO:0000166~nucleotide binding	11	1.10331	6.24991e-05	Q6UAQ8, P50584, F1RIP6, F1S2F6, F1RP34, K7GSR6, A0A2I6SB93, F1SCU0, A0A287B574, F1SEN2, F1SE27, Q45FY6	760	47	15825	4.87332	0.0487714	0.00166664	0.00157706
GOTERM_MF_DIRECT	GO:0051959~dynein light intermediate chain binding	10	1.00301	1.30777e-06	F1ST22, I3LP90, D9U8D1, A0A287AFU3, A4F4L4, A0A287A5Y7, A0A287BJM7, F1RFM8, F2Z536, I3LNF2, A0A286ZQY1	760	25	15825	8.32895	0.00104567	6.97478e-05	6.59988e-05
GOTERM_MF_DIRECT	GO:0016616~oxidoreductase activity, acting on the CH-OH group of donors, NAD or NADP as acceptor	10	1.00301	1.74674e-05	A0A0B8S072, A0A286ZQY6, P11708, Q9TSX5, I3VKE6, A0A287A5X0, P00348, H9N9G8, F1S2D0, B2ZF49, Q29554, A5D9P1	760	33	15825	6.30981	0.0138768	0.000558956	0.000528912
GOTERM_MF_DIRECT	GO:0030145~manganese ion binding	10	1.00301	0.000285215	F1SD45, F1SA26, A0A287B2P2, I3LR47, A0A287A4Z2, A0A287ANI6, K9IVF7, F1S5K0, C5I4T6, A0A287A9A6	760	46	15825	4.5266	0.204039	0.00708026	0.00669969
GOTERM_MF_DIRECT	GO:0004550~nucleoside diphosphate kinase activity	9	0.902708	4.73611e-06	A0A287AH85, Q2EN76, P00571, I3LN92, F1SK45, Q29561, A0A287AS29, F1SAQ8, A0A287AZQ6	760	22	15825	8.51824	0.00378173	0.000194146	0.000183711
GOTERM_MF_DIRECT	GO:0051787~misfolded protein binding	9	0.902708	9.99964e-06	Q29549, Q6S4N2, F1RGJ3, A0A287BIL8, A5D9M6, A5A8V7, F1SK58, F1S9Q1, A7YX22	760	24	15825	7.80839	0.00796784	0.000347814	0.000329119
GOTERM_MF_DIRECT	GO:0009055~electron carrier activity	9	0.902708	2.65533e-05	Q6UAQ9, Q6UAQ8, A0A287BPI1, I3LLY4, A0A2C9F3E7, A0A287AZF5, I3LDC1, A0A0B8RT86, P62895	760	27	15825	6.94079	0.0210189	0.00074656	0.000706432
GOTERM_MF_DIRECT	GO:0008233~peptidase activity	9	0.902708	0.000441705	A0A287BPP9, F2Z5J1, F1RRW4, F1RRW5, I3LHM8, P62197, Q0R678, A0A286ZS69, F1SNL7, A0A287A9A6	760	39	15825	4.80516	0.297734	0.00955039	0.00903705
GOTERM_MF_DIRECT	GO:0003755~peptidyl-prolyl cis-trans isomerase activity	9	0.902708	0.000630279	A0A286ZKG9, K9IVK2, P62936, Q2VTP6, F1S2E3, A0A287ARC8, F1RZP8, A0A287A1F2, D3K5K2	760	41	15825	4.57076	0.396122	0.0126056	0.011928
GOTERM_MF_DIRECT	GO:0008237~metallopeptidase activity	9	0.902708	0.000630279	F1RWJ6, I3LC15, C0JPM4, F1SQR8, F1RRW4, F1RRW5, F1SR76, A0A287AEH0, E7FM66	760	41	15825	4.57076	0.396122	0.0126056	0.011928
GOTERM_MF_DIRECT	GO:0051117~ATPase binding	9	0.902708	0.00555928	A0A286ZSI3, Q29307, A0A287AN48, F1SB42, I3LAJ6, F1SAX3, A0A286ZXJ6, A0A286ZRL1, I3LV17	760	57	15825	3.28774	0.988436	0.0855274	0.0809303
GOTERM_MF_DIRECT	GO:0002020~protease binding	9	0.902708	0.017068	F1SS24, C0JPM4, A0A2C9F3H7, F1SU97, P80928, A0A286ZY95, F1S340, A0A0B8S0C3, Q0Z8R0, A0A286ZTB6	760	69	15825	2.71596	0.999999	0.18634	0.176324
GOTERM_MF_DIRECT	GO:0004298~threonine-type endopeptidase activity	8	0.802407	2.60664e-06	A0A287BIV4, A0A287AGG3, A0A287BPP9, A1XQU1, A0A286ZS69, F1SNW2, A0A287B088, A0A286ZN52	760	15	15825	11.1053	0.00208314	0.000115851	0.000109624
GOTERM_MF_DIRECT	GO:0008569~ATP-dependent microtubule motor activity, minus-end-directed	8	0.802407	7.23957e-06	F1ST22, I3LP90, A0A287AFU3, A0A287A5Y7, A0A287BJM7, F1RFM8, A0A287AHL5, I3LNF2, A0A286ZQY1	760	17	15825	9.79876	0.00577494	0.000263257	0.000249107
GOTERM_MF_DIRECT	GO:0046933~proton-transporting ATP synthase activity, rotational mechanism	8	0.802407	7.23957e-06	A0A287AGU2, K7GLT8, A0A0B8RW24, A0A286ZYM6, Q9MYT8, A5GFX4, A0A286ZYL7, Q2EN81	760	17	15825	9.79876	0.00577494	0.000263257	0.000249107
GOTERM_MF_DIRECT	GO:0030170~pyridoxal phosphate binding	8	0.802407	0.0155518	A0A287ASY9, A0A287BBB4, B0LY44, P00506, B6UV57, F1SND2, A0A287AHF9, A0A287BAY9, A0A1B2TT55	760	55	15825	3.02871	0.999996	0.177734	0.168181
GOTERM_MF_DIRECT	GO:0019003~GDP binding	8	0.802407	0.0170615	F1RT87, A0A286ZUS1, I3LAJ6, A0A287B0I4, F2Z5I8, C4MQ03, F2Z5F2, I3LV17	760	56	15825	2.97462	0.999999	0.18634	0.176324
GOTERM_MF_DIRECT	GO:0017056~structural constituent of nuclear pore	7	0.702106	0.000348348	A0A286ZQ50, A0A286ZTU0, A0A287B8D6, A0A287ACN4, A0A287BPQ1, F1S2K3, I3LCW0	760	21	15825	6.94079	0.243254	0.00819643	0.00775587
GOTERM_MF_DIRECT	GO:0097718~disordered domain specific binding	7	0.702106	0.000964805	F1SS24, O02705, I3LGD4, B4DCU2, A0A076KRX0, F1SB42, A0A286ZY95, G3CKJ2, P00355, F2Z5G3	760	25	15825	5.83026	0.538012	0.0183772	0.0173895
GOTERM_MF_DIRECT	GO:0016791~phosphatase activity	7	0.702106	0.00507681	P61292, A0A287AXH2, I3L6E7, F1S7W3, F1RZX9, F1SAX3, F1S5K0	760	34	15825	4.28696	0.982953	0.0805221	0.0761941
GOTERM_MF_DIRECT	GO:0036402~proteasome-activating ATPase activity	6	0.601805	4.85366e-06	F2Z5J1, A0A287BG14, A0A286ZT52, F1SB53, P62197, A0A287B4P8	760	7	15825	17.8477	0.0038754	0.000194146	0.000183711
GOTERM_MF_DIRECT	GO:0003995~acyl-CoA dehydrogenase activity	6	0.601805	2.68609e-05	P41367, F1RJH2, I3LUR5, F1SED0, F1ST43, P79274, A0A287B1V1	760	9	15825	13.8816	0.0212597	0.00074656	0.000706432
GOTERM_MF_DIRECT	GO:0004177~aminopeptidase activity	6	0.601805	0.000702824	F1RWJ6, F1SQR8, A0A2C9F3H7, F1SR76, F1RN71, A0A287A9A6	760	16	15825	7.80839	0.430193	0.0137136	0.0129765
GOTERM_MF_DIRECT	GO:0016874~ligase activity	6	0.601805	0.0040967	A0A0B8RZS5, K9IVK2, A0A287ALQ2, A0A287BLC7, A0A287BMY7, A0A287BA45, Q6SEG5	760	23	15825	5.43192	0.962525	0.0682783	0.0646084
GOTERM_MF_DIRECT	GO:0048487~beta-tubulin binding	6	0.601805	0.00982031	A0A287AIX2, A0A287AL41, A0A287B0I4, I3LR32, F1RNX2, A0A287B186	760	28	15825	4.46194	0.999627	0.124702	0.118
GOTERM_MF_DIRECT	GO:0004722~protein serine/threonine phosphatase activity	6	0.601805	0.0246583	A0A287AYH4, A0A287A6I6, P61292, F1RNL4, P67776, I3LR47, I3LC09	760	35	15825	3.56955	1	0.234841	0.222218
GOTERM_MF_DIRECT	GO:0015078~hydrogen ion transmembrane transporter activity	6	0.601805	0.033929	A0A286ZIE8, A0A286ZYM6, Q9MYT8, F1SLE5, F2Z565, A0A287B0C3	760	38	15825	3.28774	1	0.298277	0.282244
GOTERM_MF_DIRECT	GO:0034604~pyruvate dehydrogenase (NAD+) activity	5	0.501505	2.52571e-05	F1SGH5, F1SGT3, K9IW70, I3LCI2, F1SAF0	760	5	15825	20.8224	0.0200032	0.00074656	0.000706432
GOTERM_MF_DIRECT	GO:0004300~enoyl-CoA hydratase activity	5	0.501505	0.000545058	Q28956, I3LEF8, F1RN10, B2ZF49, A0A286ZLK7, A0A287AA21, Q29554	760	9	15825	11.568	0.353489	0.0114749	0.0108581
GOTERM_MF_DIRECT	GO:0004017~adenylate kinase activity	5	0.501505	0.00132156	A0A287AH85, P00571, F1SK45, F1SAQ8, A0A287AZQ6	760	11	15825	9.46471	0.652832	0.0229836	0.0217483
GOTERM_MF_DIRECT	GO:0003796~lysozyme activity	5	0.501505	0.00132156	F1SRG9, F1RKX1, D5K891, D5K889, A0A287AWZ4, F1RRQ9	760	11	15825	9.46471	0.652832	0.0229836	0.0217483
GOTERM_MF_DIRECT	GO:0030234~enzyme regulator activity	5	0.501505	0.00468874	A0A0B8RSC7, F1SGF1, F1SMW9, A0A287AN02, A0A287ANW8	760	15	15825	6.94079	0.976712	0.0765509	0.0724363
GOTERM_MF_DIRECT	GO:0052689~carboxylic ester hydrolase activity	5	0.501505	0.00937506	A0A287BB59, Q9GJT2, A0A0B8RTH9, Q2XQV4, K7GPJ4	760	18	15825	5.78399	0.999466	0.120969	0.114466
GOTERM_MF_DIRECT	GO:0043531~ADP binding	5	0.501505	0.013759	A0A287AGU2, I3L7T4, X4ZFQ2, A0A287ADA9, F1RPH0, X4ZHK0	760	20	15825	5.20559	0.999985	0.159524	0.15095
GOTERM_MF_DIRECT	GO:0005504~fatty acid binding	5	0.501505	0.0297534	Q8MJ76, F1S0C1, O02772, F6PVY0, A0A287BAY9	760	25	15825	4.16447	1	0.275417	0.260614
GOTERM_MF_DIRECT	GO:0070006~metalloaminopeptidase activity	5	0.501505	0.0383011	F1RWJ6, F1SQR8, F1RU52, K9IVF7, A0A287A9A6	760	27	15825	3.85599	1	0.324881	0.307419
GOTERM_MF_DIRECT	GO:0005471~ATP:ADP antiporter activity	4	0.401204	0.000423905	A0A286ZIE8, A0A287AVQ0, F2Z565, F1RRA6	760	4	15825	20.8224	0.287657	0.00942012	0.00891379
GOTERM_MF_DIRECT	GO:0004459~L-lactate dehydrogenase activity	4	0.401204	0.00102188	A0A0K0KW08, Q9TSX5, P00336, H9N9G8, A0A287B2H7, D2SW96	760	5	15825	16.6579	0.558651	0.0185796	0.0175809
GOTERM_MF_DIRECT	GO:0003857~3-hydroxyacyl-CoA dehydrogenase activity	4	0.401204	0.00102188	Q28956, I3LEF8, K7GP28, P00348, B2ZF49, Q29554	760	5	15825	16.6579	0.558651	0.0185796	0.0175809
GOTERM_MF_DIRECT	GO:0008239~dipeptidyl-peptidase activity	4	0.401204	0.00513329	A0A286ZJD8, A0A2C9F3H7, F1RU52, F1STV0	760	8	15825	10.4112	0.98371	0.0805221	0.0761941
GOTERM_MF_DIRECT	GO:0005536~glucose binding	4	0.401204	0.0074274	A0A0B8RZH6, A0A286ZQ27, A0A287A1G6, I3LG15	760	9	15825	9.25439	0.997431	0.099032	0.093709
GOTERM_MF_DIRECT	GO:0072542~protein phosphatase activator activity	4	0.401204	0.0074274	F1S9Y5, B4DCU2, F1S2V7, F2Z5G3	760	9	15825	9.25439	0.997431	0.099032	0.093709
GOTERM_MF_DIRECT	GO:0034236~protein kinase A catalytic subunit binding	4	0.401204	0.0074274	A0A287AKY1, F1SB42, C1PIG4, A0A287AEK2, A0A287AFZ3	760	9	15825	9.25439	0.997431	0.099032	0.093709
GOTERM_MF_DIRECT	GO:0000062~fatty-acyl-CoA binding	4	0.401204	0.0135789	I3LUR5, A9X3T3, F1ST43, P12026	760	11	15825	7.57177	0.999982	0.159524	0.15095
GOTERM_MF_DIRECT	GO:0045504~dynein heavy chain binding	4	0.401204	0.0174693	I3LB78, A0A287B5J3, I3LLI7, A0A286ZPL5	760	12	15825	6.94079	0.999999	0.18634	0.176324
GOTERM_MF_DIRECT	GO:0047617~acyl-CoA hydrolase activity	4	0.401204	0.0174693	A0A287BB59, F1RUE0, K7GPJ4, A0A287AJ16	760	12	15825	6.94079	0.999999	0.18634	0.176324
GOTERM_MF_DIRECT	GO:0004467~long-chain fatty acid-CoA ligase activity	4	0.401204	0.0219147	A0A0B8RZS5, A0A287ALQ2, A0A287BLC7, A0A287BMY7, A0A287AJ16	760	13	15825	6.40688	1	0.211226	0.199873
GOTERM_MF_DIRECT	GO:0070628~proteasome binding	4	0.401204	0.0219147	A0A287ARC6, F1SAA5, A5D9M6, A0A0B8S0C3, F1SAA9	760	13	15825	6.40688	1	0.211226	0.199873
GOTERM_MF_DIRECT	GO:0016018~cyclosporin A binding	4	0.401204	0.0269171	A0A286ZKG9, P62936, F1S2E3, A0A286ZXJ6	760	14	15825	5.94925	1	0.253337	0.239721
GOTERM_MF_DIRECT	GO:0016620~oxidoreductase activity, acting on the aldehyde or oxo group of donors, NAD or NADP as acceptor	4	0.401204	0.0324742	A0A076KRX0, G3CKJ2, I3LNB4, Q2XQV4, P00355	760	15	15825	5.55263	1	0.28866	0.273144
GOTERM_MF_DIRECT	GO:1990381~ubiquitin-specific protease binding	4	0.401204	0.0324742	A0A287ARC6, I3LGD4, A5D9M6, Q0R678	760	15	15825	5.55263	1	0.28866	0.273144
GOTERM_MF_DIRECT	GO:0046961~proton-transporting ATPase activity, rotational mechanism	4	0.401204	0.0385796	F1SMN6, I3LQB3, K7GLT8, F1S5M0	760	16	15825	5.20559	1	0.324881	0.307419
GOTERM_MF_DIRECT	GO:0015035~protein disulfide oxidoreductase activity	4	0.401204	0.0385796	F1SKJ2, F6QA08, G9F6X8, F1SND1	760	16	15825	5.20559	1	0.324881	0.307419
GOTERM_MF_DIRECT	GO:0030552~cAMP binding	4	0.401204	0.0385796	A0A287AKY1, F1SBW6, C1PIG4, A0A287AEK2, A0A287AFZ3	760	16	15825	5.20559	1	0.324881	0.307419
GOTERM_MF_DIRECT	GO:0004622~lysophospholipase activity	4	0.401204	0.0452236	I3LJW3, A0A287A3A6, A0A0B8RTH9	760	17	15825	4.89938	1	0.376863	0.356607
GOTERM_MF_DIRECT	GO:0004449~isocitrate dehydrogenase (NAD+) activity	3	0.300903	0.0066726	A0A286ZQY6, Q1G1K9, F1S297, Q1G1K7	760	3	15825	20.8224	0.99528	0.0936505	0.0886168
GOTERM_MF_DIRECT	GO:0004365~glyceraldehyde-3-phosphate dehydrogenase (NAD+) (phosphorylating) activity	3	0.300903	0.0066726	A0A076KRX0, G3CKJ2, P00355, F1RM74	760	3	15825	20.8224	0.99528	0.0936505	0.0886168
GOTERM_MF_DIRECT	GO:0004776~succinate-CoA ligase (GDP-forming) activity	3	0.300903	0.0066726	A0A287AR48, A0A287BA45, A0A287B574	760	3	15825	20.8224	0.99528	0.0936505	0.0886168
GOTERM_MF_DIRECT	GO:0004775~succinate-CoA ligase (ADP-forming) activity	3	0.300903	0.0066726	A0A287AR48, A0A287BA45, A0A287B574	760	3	15825	20.8224	0.99528	0.0936505	0.0886168
GOTERM_MF_DIRECT	GO:0004069~L-aspartate:2-oxoglutarate aminotransferase activity	3	0.300903	0.0066726	P00506, A0A287AHF9, A0A1B2TT55	760	3	15825	20.8224	0.99528	0.0936505	0.0886168
GOTERM_MF_DIRECT	GO:0004634~phosphopyruvate hydratase activity	3	0.300903	0.0129213	I3LCN1, Q1KYT0, A0A0B8RSY9	760	4	15825	15.6168	0.99997	0.154284	0.145991
GOTERM_MF_DIRECT	GO:0008603~cAMP-dependent protein kinase regulator activity	3	0.300903	0.0129213	A0A287AKY1, C1PIG4, A0A287AEK2, A0A287AFZ3	760	4	15825	15.6168	0.99997	0.154284	0.145991
GOTERM_MF_DIRECT	GO:0044594~17-beta-hydroxysteroid dehydrogenase (NAD+) activity	3	0.300903	0.0129213	Q28956, I3LEF8, K7GP28, A5D9P1	760	4	15825	15.6168	0.99997	0.154284	0.145991
GOTERM_MF_DIRECT	GO:0019158~mannokinase activity	3	0.300903	0.0129213	A0A0B8RZH6, A0A286ZQ27, A0A287A1G6	760	4	15825	15.6168	0.99997	0.154284	0.145991
GOTERM_MF_DIRECT	GO:0097621~monoamine oxidase activity	3	0.300903	0.0208542	A0A287BPT0, F1RX00, Q6PLK3	760	5	15825	12.4934	1	0.205968	0.194897
GOTERM_MF_DIRECT	GO:0017018~myosin phosphatase activity	3	0.300903	0.0208542	P61292, P67776, F1RX68	760	5	15825	12.4934	1	0.205968	0.194897
GOTERM_MF_DIRECT	GO:0047676~arachidonate-CoA ligase activity	3	0.300903	0.0208542	A0A287ALQ2, A0A287BLC7, A0A287BMY7, A0A287AJ16	760	5	15825	12.4934	1	0.205968	0.194897
GOTERM_MF_DIRECT	GO:0004340~glucokinase activity	3	0.300903	0.0208542	A0A0B8RZH6, A0A286ZQ27, A0A287A1G6	760	5	15825	12.4934	1	0.205968	0.194897
GOTERM_MF_DIRECT	GO:0008865~fructokinase activity	3	0.300903	0.0208542	A0A0B8RZH6, A0A286ZQ27, A0A287A1G6	760	5	15825	12.4934	1	0.205968	0.194897
GOTERM_MF_DIRECT	GO:0008556~potassium-transporting ATPase activity	3	0.300903	0.0208542	I3L8L8, F1SAX3, A0A286ZRK2	760	5	15825	12.4934	1	0.205968	0.194897
GOTERM_MF_DIRECT	GO:0031404~chloride ion binding	3	0.300903	0.0302959	I3LLY4, F1RRW4, F1RRW5, F1S574	760	6	15825	10.4112	1	0.275417	0.260614
GOTERM_MF_DIRECT	GO:0005391~sodium:potassium-exchanging ATPase activity	3	0.300903	0.0302959	I3L8L8, F1SAX3, A0A286ZRK2	760	6	15825	10.4112	1	0.275417	0.260614

## Sheet: KEGG_pathway
Category	Term	Count	%	PValue	Genes	List Total	Pop Hits	Pop Total	Fold Enrichment	Bonferroni	Benjamini	FDR
KEGG_PATHWAY	ssc01100:Metabolic pathways	194	19.4584	1.68034e-35	F1RJH2, K9IVI1, A0A287AUS7, I3L6E7, A0A287ADA9, H9N9G8, F1S2V3, F1SIS9, F1RXC2, A0A287AH85, A0A287B8F3, A0A287AXH2, F1S3H1, F1RIF8, A0A287ALQ2, A0A286ZYL7, A0A0B8RW53, F1RPD2, A0A287BQ72, F1RJH8, F1S814, F1RRY6, F1SRV4, Q9TSX5, Q9TSX9, A0A287BAZ8, F1SKY2, Q8MIR4, F1SBW6, A0A286ZYM6, X4ZFQ2, A0A286ZXK8, F1S0C1, F1S5M0, A0A288CFT0, P08059, P00571, F1S4X9, A0A0B8S072, A0A287A7V3, A0A287AV20, P36968,…	474	1541	8884	2.35955	5.00741e-33	7.15344e-34	5.4731e-34
KEGG_PATHWAY	ssc05022:Pathways of neurodegeneration - multiple diseases	105	10.5316	2.38885e-38	A0A287AGG3, A0A287B749, A0A287B1I4, A0A287B5Q7, I6YP72, F1SIS9, F2Z5K5, F1SE27, A0A287AFU3, F2Z5K2, F1SB53, F1S2F6, P62197, K7GP28, A0A286ZYL7, A0A286ZXJ6, F1RPD2, I3LLI7, A0A287B186, I3LP90, A0A288CG47, K7GQK6, A0A287B5J3, A0A287B4P8, A0A287AT18, A0A286ZPL5, F2Z5L7, A0A286ZIE8, F1RNZ1, A0A286ZYM6, I3LNF2, F1RKC0, P0CG68, A0A286ZS69, F2Z5I8, A0A287BIV4, A0A287AGU2, Q32YV9, A0A287BG14, A0A287AGU7,…	474	474	8884	4.15185	7.11877e-36	1.77969e-36	1.36164e-36
KEGG_PATHWAY	ssc05014:Amyotrophic lateral sclerosis	93	9.32798	4.32625e-39	F1SBA5, A0A2C9F3E7, A0A287AGG3, A1XQU1, D9D839, A0A287BIL8, F2Z5G5, A0A287B749, A0A287B1I4, F1SMW9, A0A287B5Q7, F1SIS9, F2Z5K5, K4IWU4, A0A287B0C3, A0A287AFU3, F2Z5K2, F1SB53, P62197, A0A286ZXJ6, A0A286ZYL7, F1RPD2, I3LLI7, A0A287AN02, A0A286ZQY1, A0A287B186, A0A286ZQ50, I3LP90, A0A287A5Y7, A0A288CG47, F1RFM8, A0A286ZLP7, A0A287B5J3, F1RKW8, A0A287AT18, A0A287B4P8, Q767L7, A5GFN6, A0A286ZPL5, F2Z…	474	364	8884	4.78864	1.28922e-36	4.29741e-37	3.28795e-37
KEGG_PATHWAY	ssc05016:Huntington disease	90	9.02708	6.3794e-43	A0A287AVQ0, F1SBA5, A0A2C9F3E7, A0A287AGG3, A1XQU1, D9D839, F2Z5G5, A0A287B749, A0A287B1I4, F1SMW9, A0A287B5Q7, F1SIS9, F2Z5K5, A0A287B0C3, F1SE27, A0A287AFU3, F2Z5K2, F1SB53, F1S2F6, P62197, A0A287A4Z2, A0A286ZYL7, F2Z565, F1RPD2, I3LLI7, A0A287AN02, A0A286ZQY1, A0A287BFJ2, I3LP90, A0A287A5Y7, A0A288CG47, F1RFM8, A0A286ZLP7, A0A287B5J3, F1RKW8, A0A287AT18, A0A287B4P8, Q767L7, A0A286ZPL5, F2Z5L7,…	474	308	8884	5.47674	1.90106e-40	9.50531e-41	7.27252e-41
KEGG_PATHWAY	ssc05012:Parkinson disease	85	8.52558	1.62461e-43	A0A287AVQ0, A0A287A3T5, F1SBA5, A0A2C9F3E7, A0A287AGG3, A1XQU1, D9D839, A0A287BIL8, Q0R678, A0A287B749, F1SMW9, A0A287B5Q7, F1SIS9, F2Z5K5, A0A287B0C3, F2Z5G3, F1SE27, F2Z5K2, F1SB53, F1S2F6, P62197, A0A286ZYL7, F2Z565, F1RPD2, A0A287AN02, Q6PLK3, A0A288CG47, A0A286ZLP7, A0A287AGH7, F1RKW8, A0A287AT18, A0A287B4P8, Q767L7, F2Z5L7, A0A286ZIE8, F1RNZ1, I3LRR4, A0A286ZYM6, A0A287AEH0, F1SSL6, F1RX00,…	474	268	8884	5.94449	4.84135e-41	4.84135e-41	3.70412e-41
KEGG_PATHWAY	ssc05010:Alzheimer disease	81	8.12437	1.20291e-27	A0A287AVQ0, F1SBA5, A0A2C9F3E7, A0A287AGG3, A1XQU1, K9IVE3, A0A287B749, F1SMW9, A0A287B5Q7, I6YP72, F1SIS9, F2Z5K5, A0A287B0C3, F2Z5G3, F1SE27, F2Z5K2, F1SB53, F1S2F6, P62197, K7GP28, A0A286ZXJ6, A0A286ZYL7, F2Z565, F1RPD2, A0A287AN02, A0A288CG47, K7GQK6, A0A286ZLP7, F1RKW8, A0A287AT18, A0A287B4P8, Q767L7, F2Z5L7, A0A286ZIE8, A0A286ZSI3, F1RNZ1, I3LRR4, A0A286ZYM6, A0A287BBS8, A0A287AEH0, F1SSL6,…	474	384	8884	3.95352	3.58467e-25	3.98297e-26	3.04737e-26
KEGG_PATHWAY	ssc05020:Prion disease	80	8.02407	4.7459e-38	A0A287AVQ0, F1SBA5, A0A2C9F3E7, A0A287AGG3, A1XQU1, D9D839, A0A287BIL8, K9IVE3, A0A287B749, F1SMW9, A0A287B5Q7, I6YP72, F1SIS9, F2Z5K5, A0A287B0C3, F1SE27, F2Z5K2, F1SB53, F1S2F6, P62197, A0A286ZXJ6, A0A286ZYL7, F2Z565, F1RPD2, A0A287AN02, A0A288CG47, K7GQK6, A0A286ZLP7, A0A287AGH7, F1RKW8, A0A287AT18, A0A287B4P8, Q767L7, F2Z5L7, A0A286ZIE8, F1RNZ1, I3LRR4, A0A286ZYM6, A0A287AEH0, F1SSL6, F1S9Q1,…	474	273	8884	5.49234	1.41428e-35	2.82856e-36	2.16413e-36
KEGG_PATHWAY	ssc01200:Carbon metabolism	52	5.21565	9.64938e-36	F1RJH2, F1RUV5, A0A286ZQY6, K9IVI1, A0A2C9F3E7, F1S297, A0A287AR48, P33198, A0A287BA45, Q7YS28, A0A287B8F3, I3LP02, Q1G1K9, K9IW70, P00506, F1S3H1, F1RIF8, Q1G1K7, A0A287AJQ2, P00346, A0A0B8S099, F1RPH0, A0A287BQ72, A0A287BBF3, F1SGH5, A0A287AHF9, A0A1B2TT55, B5KJG2, P10173, X4ZFQ2, A0A0B8RSY9, F1S0C1, A0A288CFT0, P08059, P11708, Q1KYT0, G3CKJ2, A0A286ZQ27, A0A287BA23, I3LCI2, I3LDC7, I3LDC1, A2T…	474	112	8884	8.70193	2.87552e-33	4.79253e-34	3.66677e-34
KEGG_PATHWAY	ssc05017:Spinocerebellar ataxia	39	3.91174	6.58068e-17	A0A287AVQ0, A0A287BPP9, F1SBA5, A0A287AGG3, A1XQU1, A0A0B8RSC7, A0A286ZS69, F1SMW9, A0A287B5Q7, A0A0B8S0C3, F1RRA6, F1SE27, A0A287BIV4, Q32YV9, A0A287BG14, F2Z5K2, F1SB53, F1S2F6, P62197, F2Z565, P62895, A0A287AN02, A0A287B088, A0A286ZT52, A0A288CG47, F1SGF1, A0A286ZLP7, F1RKW8, A0A287AT18, A0A287B4P8, F2Z5L7, A0A286ZIE8, I3LAB6, F2Z5J1, F2Z5N0, F1S2E3, A0A287AEH0, F1SSL6, F1RSM2, A0A286ZN52	474	146	8884	5.00659	3.30846e-14	1.6342e-15	1.25033e-15
KEGG_PATHWAY	ssc05415:Diabetic cardiomyopathy	37	3.71113	1.51563e-10	A0A287AVQ0, A0A2C9F3E7, F1RNL4, G3CKJ2, I6YP72, F1SIS9, F1RRA6, A0A287B0C3, F1SE27, I3LCI2, A0A287AGU2, I3LDC1, F1S2F6, D5LIE7, A0A286ZYL7, F2Z565, F1RPD2, F1RVN1, F1SGH5, F1RRW4, Q95JA4, F1RRW5, A0A286ZNN4, F1S3W0, A0A287AND7, A0A287A808, A0A286ZIE8, F1RNZ1, P61292, A0A076KRX0, F1S2E3, A0A0B8RW24, A0A287ARC8, I3LRR4, A0A286ZYM6, A5GFX4, A0A0B8RT86, Q2EN81, P00355, B5KN62	474	205	8884	3.38281	4.51658e-08	2.50921e-09	1.9198e-09
KEGG_PATHWAY	ssc05208:Chemical carcinogenesis - reactive oxygen species	33	3.30993	3.63299e-07	A0A287AVQ0, A0A0K1TQQ7, A0A2C9F3E7, D9D839, F1RL35, F1SIS9, F1RRA6, A0A287B0C3, F1SE27, A0A287AGU2, I3LDC1, F1S2F6, A0A286ZYL7, A0A287A4Z2, F2Z565, F1RPD2, F1RVN1, F1S5N4, A0A286ZNN4, F1S3W0, A0A287AND7, A0A287A808, A0A286ZIE8, F1RNZ1, F1S2E3, A0A0B8RW24, I3LRR4, A0A286ZYM6, A5GFX4, A0A0B8RT86, Q2EN81, F1S605, B5KN62	474	227	8884	2.7247	0.000108257	4.92105e-06	3.7651e-06
KEGG_PATHWAY	ssc04714:Thermogenesis	32	3.20963	1.8005e-06	A0A2C9F3E7, A0A0B8RTA2, F1SIS9, A0A287B0C3, A0A287AGU2, I3LDC1, Q9MYT8, A0A287ALQ2, D5LIE7, A0A286ZYL7, F1RPD2, F1RVN1, F1S4P7, A0A0B8RTY2, A0A287AGH7, A0A286ZNN4, F1S3W0, A0A287BLC7, A0A287AND7, A0A287A808, F1SBJ3, F1SD45, F1RNZ1, A0A0B8RZS5, A0A0B8RW24, I3LRR4, A0A286ZYM6, A5GFX4, A0A0B8RT86, Q2EN81, A0A287BDE3, A0A287BMY7, B5KN62	474	232	8884	2.58519	0.000536405	2.14619e-05	1.64205e-05
KEGG_PATHWAY	ssc03050:Proteasome	31	3.10933	1.09698e-27	A0A287BPP9, F1SBA5, A0A287AGG3, A1XQU1, A0A0B8RSC7, A0A286ZS69, F1SMW9, A0A287B5Q7, A0A0B8S0C3, A0A287BIV4, Q32YV9, A0A287BG14, F2Z5K2, F1SB53, P62197, A0A287AN02, A0A287B088, A0A286ZT52, A0A288CG47, F1SGF1, A0A286ZLP7, F1RKW8, A0A287AT18, A0A287B4P8, F2Z5L7, I3LAB6, F2Z5J1, F2Z5N0, A0A287AEH0, F1SSL6, F1RSM2, A0A286ZN52	474	46	8884	12.6309	3.26901e-25	3.98297e-26	3.04737e-26
KEGG_PATHWAY	ssc05132:Salmonella infection	30	3.00903	7.38339e-05	O02705, P02550, A0A288CFV7, A0A287A2L0, F2Z5G5, G3CKJ2, A0A0B8RTA2, A0A287B749, A0A287B1I4, A0A287B0I4, A0A287BMB7, F2Z5K5, K4IWU4, B8Y650, A0A287AGU7, A0A286ZNY1, P62895, A0A287A275, Q29092, A0A0B8RTY2, F1SKJ2, I3LAJ6, A0A287ABY4, Q767L7, C4MQ03, A0A286ZPG4, F1STD5, D9U8D1, A0A076KRX0, F2Z536, P00355	474	253	8884	2.22244	0.021763	0.000733417	0.000561138
KEGG_PATHWAY	ssc00010:Glycolysis / Gluconeogenesis	29	2.90873	6.03178e-20	A0A0K0KW08, Q1KYT0, H9N9G8, A0A286ZQ27, G3CKJ2, A0A287BA23, I3LCI2, F1RM74, A0A287B8F3, K9IW70, A0A287AJQ2, F1RPH0, D2SW96, C5I4T6, F1S814, I3LCN1, F1SGH5, Q29371, A0A0B8RZH6, Q9TSX5, F1RJ25, A0A286ZYX8, A0A287B2H7, A0A287A1G6, F1SAF0, B5KJG2, A0A076KRX0, X4ZFQ2, P00336, A0A0B8RSY9, F1S0C1, Q2XQV4, P00355, A0A288CFT0, X4ZHK0, P08059	474	62	8884	8.76671	1.79747e-17	1.63406e-18	1.25022e-18
KEGG_PATHWAY	ssc00190:Oxidative phosphorylation	29	2.90873	4.97284e-10	A0A2C9F3E7, I3LQB3, F1RMZ8, F1SIS9, A0A287B0C3, A0A287AYH4, A0A287AGU2, A0A287A6I6, I3LDC1, Q9MYT8, F1SLE5, A0A286ZYL7, F1RPD2, P62895, F1RVN1, F1SMN6, A0A286ZNN4, F1S3W0, A0A287AND7, A0A287A808, F1RNZ1, A0A0B8RW24, I3LRR4, A0A286ZYM6, A5GFX4, A0A0B8RT86, Q2EN81, A0A287AKZ9, F1S5M0, B5KN62	474	137	8884	3.96742	1.48191e-07	7.79951e-09	5.96741e-09
KEGG_PATHWAY	ssc04145:Phagosome	26	2.60782	1.51174e-07	P02550, F1SS26, I3LQB3, A0A288CFV7, F1RMZ8, A0A0B8RTA2, A0A287B749, A0A287BMB7, F2Z5K5, A0A287AGU7, F1SLE5, A0A286ZNY1, A0A287A275, F1S3P8, A0A287B0P6, F1SMN6, A0A0B8RTY2, A0A287BEC7, Q767L7, A0A287B836, F1RN44, I3LHT9, F1SBS4, A0A287AKZ9, F1S5M0	474	145	8884	3.36074	4.50487e-05	2.14523e-06	1.64131e-06
KEGG_PATHWAY	ssc01230:Biosynthesis of amino acids	25	2.50752	1.11236e-13	F1RUV5, A0A286ZQY6, F1S297, Q1KYT0, G3CKJ2, P33198, Q7YS28, A0A287B8F3, I3LDC7, Q1G1K9, P00506, Q1G1K7, A0A287AJQ2, A0A0B8S099, A0A287BQ72, F1RPH0, F1RJH8, A2TLM1, I3LCN1, Q29371, A0A287AHF9, F1RJ25, A0A286ZYX8, A0A1B2TT55, B5KJG2, F1SA26, A0A076KRX0, X4ZFQ2, A0A0B8RSY9, P00355, A0A288CFT0, X4ZHK0	474	72	8884	6.50785	3.31508e-11	2.36774e-12	1.81156e-12
KEGG_PATHWAY	ssc00020:Citrate cycle (TCA cycle)	23	2.30692	6.42644e-23	F1RUV5, A0A286ZQY6, K9IVI1, P11708, A0A2C9F3E7, F1S297, A0A287AR48, P33198, A0A287BA45, I3LCI2, Q7YS28, I3LDC7, Q1G1K9, I3LDC1, K9IW70, Q1G1K7, A0A0B8RW53, P00346, A0A0B8S099, C5I4T6, F1SGH5, I3LPP1, F1SAF0, P10173, A0A0B8RT86, A0A287B574	474	29	8884	14.8648	1.91508e-20	1.91508e-21	1.46523e-21
KEGG_PATHWAY	ssc01212:Fatty acid metabolism	21	2.10632	4.35287e-12	F1RJH2, I3LJY8, F1ST43, I3LP02, A0A287ALQ2, D5LIE7, P00348, A5D9P1, F1SED0, D0G0B3, A0A287BLC7, B2ZF49, F1SDN2, A0A287AA21, Q29554, Q28956, P41367, I3LEF8, A0A0B8RZS5, P79274, A0A286ZXK8, F1STL4, A0A287B1V1, Q9TUF6, A0A287BMY7, A0A287AJ16	474	57	8884	6.90517	1.29715e-09	8.10721e-11	6.20283e-11
KEGG_PATHWAY	ssc04114:Oocyte meiosis	21	2.10632	4.60261e-06	F2Z4Z1, A0A287B501, F1S9Y5, F1RNL4, F2Z4Y1, A0A287A2R9, F1S2V7, A0A287AGH7, G9F6X7, A0A0B8RVD2, F2Z5G3, P54612, F1SD45, B4DCU2, P61292, F1SQZ0, P67776, F1SA98, F2Z558, A0A286ZXJ6, F1RX68	474	120	8884	3.27996	0.00137064	5.27529e-05	4.03613e-05
KEGG_PATHWAY	ssc04141:Protein processing in endoplasmic reticulum	21	2.10632	0.000544226	F1RTY8, A0A287B0P6, A0A287B501, O02705, Q29092, A0A0B8RVY0, F1SAI8, A0A287A8P0, A0A287BIL8, F1SMS8, G9F6X8, F1S2A8, A0A287ARC6, A0A287AGR0, Q6S4N2, F1S7L6, A5A8V7, A0A287AGN3, F6QA08, F1S9Q1, A0A286ZMW4	474	167	8884	2.35686	0.149749	0.00386142	0.00295437
KEGG_PATHWAY	ssc00620:Pyruvate metabolism	20	2.00602	1.07627e-13	F1SGH5, F1RUV5, P11708, A0A0K0KW08, P24540, Q9TSX5, H9N9G8, I3LPP1, A0A287BA23, A0A287B2H7, I3LCI2, F1SAF0, Q7YS28, A0A0B8RTN5, P10173, I3LP02, K9IW70, P00336, F1S0C1, Q2XQV4, P00346, D2SW96, C5I4T6, A0A287BIP5	474	43	8884	8.7175	3.2059e-11	2.36774e-12	1.81156e-12
KEGG_PATHWAY	ssc00280:Valine, leucine and isoleucine degradation	20	2.00602	6.55331e-12	F1RJH2, A0A0B8S072, F1SED0, D0G0B3, F1RN10, Q29551, A0A287ANI6, B2ZF49, F1SDN2, A0A287AA21, F1SAF0, Q29554, P41367, I3LP02, F1S3H1, K7GP28, F1SND2, P00348, A0A287B1V1, Q2XQV4, Q9TUF6, A0A287BPT0, A0A287BBF3	474	52	8884	7.2087	1.95289e-09	1.14876e-10	8.78914e-11
KEGG_PATHWAY	ssc01240:Biosynthesis of cofactors	20	2.00602	0.000196791	F1S4X9, P00571, I3LD55, F1SK45, F1RIS6, A0A287BBX3, A0A287ADA9, Q29561, A0A287AS29, F1SAQ8, F1SAF0, A0A287AH85, Q2EN76, A0A286ZMB2, F1SK95, Q8MIR4, A0A287BSC3, B6UV57, A0A286ZWN9, Q2XQV4	474	143	8884	2.62134	0.0569627	0.00172481	0.00131966
KEGG_PATHWAY	ssc04261:Adrenergic signaling in cardiomyocytes	20	2.00602	0.000236338	A0A287BKH5, F1S9Y5, I3L8L8, F1RNL4, F1S2V7, A0A287AGH7, A0A286ZRK2, F2Z5G3, M3TYK5, P54612, Q6QA25, A0A287APC7, F1SD45, B6VNT8, B4DCU2, P61292, P67776, F1SAX3, A0A0B8RT78, F1RX68	474	145	8884	2.58519	0.0680137	0.001958	0.00149806
KEGG_PATHWAY	ssc04022:cGMP-PKG signaling pathway	20	2.00602	0.00138445	A0A287AVQ0, A0A287BKH5, I3L8L8, F1RNL4, F1RRA6, A0A286ZRK2, F2Z5G3, M3TYK5, P18104, F1SE27, A0A286ZIE8, A0A287APC7, B4DCU2, P61292, F1S2E3, F1S2F6, F1SAX3, A0A286ZXJ6, A0A0B8RT78, F2Z565	474	167	8884	2.24462	0.33824	0.00812989	0.00622018
KEGG_PATHWAY	ssc05169:Epstein-Barr virus infection	20	2.00602	0.0156397	A0A287B0P6, A0A0B8RSC7, A0A286ZT52, A0A288CG47, F1SGF1, F1RKW8, A0A287B4P8, A0A287B5Q7, F1SMW9, F1RKZ6, A0A0B8S0C3, Q32YV9, F2Z5J1, A0A287BG14, F1SB53, P62197, A0A287AEH0, F6QA08, P62895, A0A287AN02, F1RSM2	474	209	8884	1.79355	0.990882	0.0605275	0.0463097
KEGG_PATHWAY	ssc00071:Fatty acid degradation	19	1.90572	1.51735e-12	F1RJH2, F1SED0, A9X3T3, F1ST43, D0G0B3, A0A287BLC7, B2ZF49, F1SDN2, A0A287AA21, Q29554, P41367, A0A0B8RZS5, I3LP02, P79274, A0A287ALQ2, D5LIE7, P00348, A0A287B1V1, F1S0C1, Q2XQV4, Q9TUF6, A0A287BMY7, A0A287AJ16	474	43	8884	8.28162	4.52168e-10	3.01446e-11	2.30637e-11
KEGG_PATHWAY	ssc04066:HIF-1 signaling pathway	18	1.80542	5.73438e-05	A0A287B501, I3LCN1, F1SGH5, A0A0K0KW08, Q1KYT0, Q9TSX5, A0A0B8RZH6, H9N9G8, A0A286ZQ27, F1RJ25, G3CKJ2, A0A286ZYX8, A0A287A1G6, A0A287B2H7, I3LCI2, A0A287B8F3, A0A076KRX0, X4ZFQ2, A0A0B8RSY9, P00336, P00355, F1RPH0, X4ZHK0, D2SW96	474	109	8884	3.09511	0.0169438	0.000589257	0.000450841
KEGG_PATHWAY	ssc04142:Lysosome	17	1.70512	0.00142608	A0A287A7V3, A0A287AV20, F1RUT4, I3LQB3, D3KVS6, F1SU97, Q8WNR3, F1RN44, Q5ZPJ6, A0A287B836, A0A287BF94, I3LGD4, Q8MI02, A0A287B5G9, K9J4R3, A0A287A8C8, B1PK16, A0A286ZYC3, A0A287BFJ2	474	130	8884	2.45096	0.34641	0.00812989	0.00622018
KEGG_PATHWAY	ssc04728:Dopaminergic synapse	17	1.70512	0.00142608	F1S9Y5, F1RNL4, F1S2V7, A0A287AGH7, I6YP72, F2Z5G3, P54612, F1SD45, B4DCU2, P61292, P67776, A0A286ZXJ6, I6LNT8, F1RX00, Q6PLK3, F1RX68	474	130	8884	2.45096	0.34641	0.00812989	0.00622018
KEGG_PATHWAY	ssc04932:Non-alcoholic fatty liver disease	17	1.70512	0.00986358	A0A2C9F3E7, F1S3W0, A0A286ZNN4, I6YP72, F1SIS9, A0A287AND7, A0A287A808, F1RNZ1, I3LDC1, I3LRR4, A0A0B8RT86, F1RPD2, P62895, F1S4N2, I6LNT8, F1RVN1, B5KN62	474	158	8884	2.01661	0.947866	0.0397209	0.0303905
KEGG_PATHWAY	ssc04530:Tight junction	17	1.70512	0.0145535	P02550, A0A0B8RTY2, A0A287AN48, A0A286ZUS1, A0A288CFV7, A0A287AGH7, A0A0B8RTA2, F2Z5I8, A0A287BMB7, A0A287B6J6, P54612, F1SD45, P67776, F1SB42, A0A286ZNY1, F1RX68	474	165	8884	1.93106	0.987334	0.057826	0.0442427
KEGG_PATHWAY	ssc04210:Apoptosis	16	1.60481	0.00571156	P02550, A0A287A6X5, F1RUT4, A0A0B8RTY2, A0A288CFV7, A0A0B8RTA2, F1RNS2, F1RKM0, A0A287BMB7, Q5ZPJ6, A0A287BF94, A0A287B1C7, F1RTH3, A0A286ZNY1, P62895, Q3ZD69, F1RRN6	474	136	8884	2.20501	0.818577	0.0261853	0.0200344
KEGG_PATHWAY	ssc04910:Insulin signaling pathway	16	1.60481	0.00571156	F1RNL4, A0A287AGH7, A0A0B8RZH6, A0A286ZQ27, I6YP72, A0A287A1G6, F2Z5G3, A0A287AFZ3, F1SD45, A0A287AKY1, B4DCU2, P61292, C1PIG4, A0A287AEK2, A0A287BDE3, C5I4T6	474	136	8884	2.20501	0.818577	0.0261853	0.0200344
KEGG_PATHWAY	ssc04390:Hippo signaling pathway	16	1.60481	0.0179504	F2Z4Z1, A0A0B8RTY2, F1RNL4, F2Z4Y1, A0A287A2R9, G9F6X7, A0A0B8RTA2, A0A0B8RVD2, I6YP72, A0A287BPL8, P54612, Q8MJ76, P61292, P67776, F1SA98, F2Z558, F1RX68	474	155	8884	1.93472	0.995474	0.0677118	0.0518063
KEGG_PATHWAY	ssc00270:Cysteine and methionine metabolism	15	1.50451	4.28922e-07	Q710C4, F1S4X9, P11708, A0A0K0KW08, Q9TSX5, H9N9G8, A0A287ADA9, A0A287AHF9, A0A287B2H7, A0A1B2TT55, P00506, A0A286ZMA6, P00336, F1SND2, P00346, A0A287BPT0, D2SW96	474	53	8884	5.30451	0.000127811	5.55733e-06	4.25192e-06
KEGG_PATHWAY	ssc03320:PPAR signaling pathway	15	1.50451	5.35413e-05	P0CG68, A9Y007, A0A287BLC7, O02772, K7GM40, P12026, P41367, K7GMX6, A0A0B8RZS5, P79274, A0A287ALQ2, D5LIE7, A0A287BMY7, F6PVY0, C5I4T6, A0A287AJ16	474	78	8884	3.60435	0.0158291	0.000569833	0.000435979
KEGG_PATHWAY	ssc04922:Glucagon signaling pathway	15	1.50451	0.00087317	F1SGH5, A0A0K0KW08, Q9TSX5, A0A287AGH7, H9N9G8, A0A287B2H7, F2Z5G3, I3LCI2, B5KJG2, F1SD45, B4DCU2, P00336, A0A286ZXJ6, A0A287AJQ2, D2SW96, C5I4T6	474	101	8884	2.78356	0.229194	0.00578233	0.00442406
KEGG_PATHWAY	ssc00230:Purine metabolism	15	1.50451	0.00855706	P00571, P50584, F1SK45, F1S2V3, A0A287AS29, F1SAQ8, A0A287AH85, Q2EN76, F1SBW6, K7GMV8, K7GSR6, A0A2I6SB93, F1SCU0, Q45FY6, F1SLG6, F1S814	474	129	8884	2.17937	0.922771	0.0354167	0.0270974
KEGG_PATHWAY	ssc00640:Propanoate metabolism	14	1.40421	3.21405e-09	F1RJH2, A0A0K0KW08, Q9TSX5, A0A287AR48, H9N9G8, B2ZF49, A0A287BA45, A0A287BA23, A0A287AA21, A0A287B2H7, F1SAF0, Q29554, F1S3H1, P00336, A0A287B574, D2SW96, A0A287BBF3	474	32	8884	8.19989	9.57788e-07	4.78894e-08	3.66402e-08
KEGG_PATHWAY	ssc04146:Peroxisome	14	1.40421	0.000574839	F1RR45, D9D839, F1SRV4, A9X3T3, F1RQP0, A0A287BLC7, Q8WNV7, P33198, A0A287ANI6, Q28956, I3LEF8, I3LDC7, A0A0B8RZS5, A0A287ALQ2, A0A287A4Z2, A0A287BMY7	474	86	8884	3.05112	0.157474	0.00398377	0.00304798
KEGG_PATHWAY	ssc00480:Glutathione metabolism	13	1.30391	3.55687e-05	F1S4X9, P36968, F1SRV4, A0A287ADA9, P33198, F1RL35, Q9TSX9, A0A286ZXU8, P20735, I3LDC7, F1RIF8, F1S5N4, F1S605	474	57	8884	4.27463	0.0105437	0.000392574	0.000300358
KEGG_PATHWAY	ssc05230:Central carbon metabolism in cancer	13	1.30391	0.000185634	F1SGH5, A0A0K0KW08, Q9TSX5, A0A0B8RZH6, H9N9G8, P33198, A0A286ZQ27, A0A287A1G6, A0A287B2H7, I3LCI2, B5KJG2, I3LDC7, P00336, A0A287AJQ2, D2SW96	474	67	8884	3.63663	0.0538215	0.00167633	0.00128256
KEGG_PATHWAY	ssc04971:Gastric acid secretion	13	1.30391	0.000484112	F1SD45, I3L8L8, B4DCU2, A0A0B8RTY2, F1SB42, A0A287AGH7, F1SAX3, A0A0B8RT78, A0A0B8RTA2, F1RXC2, A0A286ZRK2, F2Z5G3	474	74	8884	3.29262	0.134372	0.00351867	0.00269214
KEGG_PATHWAY	ssc01232:Nucleotide metabolism	13	1.30391	0.00124241	P00571, F1SK45, Q29561, F1S2V3, A0A287AS29, F1SAQ8, A0A287AH85, Q2EN76, K7GMV8, K7GSR6, A0A2I6SB93, F1SCU0, Q45FY6, F1SLG6	474	82	8884	2.97139	0.30959	0.00771332	0.00590147
KEGG_PATHWAY	ssc04970:Salivary secretion	13	1.30391	0.00254194	A0A287BKH5, I3L8L8, F1S574, A0A287AGH7, A0A286ZRK2, F2Z5G3, M3TYK5, A0A287APC7, F1SD45, B4DCU2, F1SAX3, A0A0B8RT78, Q0Z8R0	474	89	8884	2.73769	0.531614	0.0137727	0.0105375
KEGG_PATHWAY	ssc04925:Aldosterone synthesis and secretion	13	1.30391	0.00336414	A0A287BKH5, I3L8L8, A0A286ZKQ7, A0A287AGH7, A0A286ZRK2, F2Z5G3, M3TYK5, A0A287APC7, F1SD45, B4DCU2, F1SAX3, A0A0B8RT78, A0A287BDE3	474	92	8884	2.64841	0.633664	0.0167086	0.0127837
KEGG_PATHWAY	ssc04152:AMPK signaling pathway	13	1.30391	0.0288289	F1RT87, F1S9Y5, F1S2V7, F2Z5I8, F2Z5J9, F2Z5F2, P54612, P67776, I3LII3, A0A287BDE3, F1S4N2, C5I4T6, F1RX68	474	122	8884	1.99716	0.999836	0.102274	0.0782498
KEGG_PATHWAY	ssc04915:Estrogen signaling pathway	13	1.30391	0.0507434	O02705, F1SD45, Q29092, Q6S4N2, B4DCU2, Q95JA4, I3LDS3, A0A287AGH7, A5A8V7, D3K5K2, F1S9Q1, F2Z5G3	474	133	8884	1.83199	1	0.175832	0.134529
KEGG_PATHWAY	ssc04540:Gap junction	12	1.20361	0.00520623	F1SD45, P02550, A0A287AGU7, A0A288CFV7, A0A287AGH7, A0A287B749, A0A286ZNY1, Q767L7, A0A287BMB7, F2Z5K5, A0A287A275	474	85	8884	2.64602	0.788918	0.0246263	0.0188416
KEGG_PATHWAY	ssc04260:Cardiac muscle contraction	12	1.20361	0.00621369	B6VNT8, I3L8L8, F1RNZ1, F1S3W0, F1SAX3, A0A0B8RT78, F1RPD2, A0A287AND7, A0A287A808, A0A286ZRK2, Q6QA25, B5KN62	474	87	8884	2.58519	0.843931	0.0280557	0.0214655
KEGG_PATHWAY	ssc00520:Amino sugar and nucleotide sugar metabolism	11	1.10331	0.000249239	A0A287A7V3, A0A286ZUK6, A0A287AHC2, A0A0B8RZH6, P83686, F1SJQ5, A0A286ZQ27, F1S3T0, A0A286ZYC3, A0A287A1G6, P08059, F1S814	474	50	8884	4.12338	0.0715905	0.00200738	0.00153585
KEGG_PATHWAY	ssc05031:Amphetamine addiction	11	1.10331	0.00267674	F1SD45, B4DCU2, P61292, F1RNL4, A0A286ZKQ7, A0A287AGH7, A0A286ZXJ6, F1RX00, F2Z5G3, Q6PLK3	474	67	8884	3.07715	0.550104	0.0142441	0.0108982
KEGG_PATHWAY	ssc04721:Synaptic vesicle cycle	11	1.10331	0.00673013	I3LGD4, F1SMN6, I3LQB3, F1RLB6, F1SLE5, F1RMZ8, A0A287BKT9, A0A287AKZ9, F1S5M0, Q06AU3, A0A287BFJ2	474	76	8884	2.71275	0.866327	0.0296645	0.0226963
KEGG_PATHWAY	ssc00250:Alanine, aspartate and glutamate metabolism	10	1.00301	0.000161086	F1SKY2, P00506, F1RPW8, F1SND2, I3LNB4, A0A287AHF9, F1SEN2, A0A287BPT0, F1RJH8, A0A1B2TT55	474	39	8884	4.8058	0.0468734	0.00150012	0.00114774
KEGG_PATHWAY	ssc00260:Glycine, serine and threonine metabolism	10	1.00301	0.000293934	B5KJG2, A0A287ASY9, A0A287BA24, A0A286ZMA6, F1SND2, A0A287AJQ2, F1SH89, F1RX00, Q6PLK3, F1SAF0	474	42	8884	4.46253	0.0838775	0.00230506	0.0017636
KEGG_PATHWAY	ssc04961:Endocrine and other factor-regulated calcium reabsorption	10	1.00301	0.00113088	A0A287BKH5, F1SD45, A0A287APC7, I3LGD4, I3L8L8, A0A287AGH7, F1SAX3, A0A0B8RT78, A0A286ZRK2, M3TYK5, A0A287BFJ2	474	50	8884	3.74852	0.286229	0.00732614	0.00560524
KEGG_PATHWAY	ssc00330:Arginine and proline metabolism	10	1.00301	0.00130988	F1SA26, A0A287BBB4, B0LY44, P00506, I3LNB4, Q2XQV4, A0A287AHF9, F1SNL7, F1RX00, Q6PLK3, A0A1B2TT55	474	51	8884	3.67502	0.32335	0.00796621	0.00609496
KEGG_PATHWAY	ssc04918:Thyroid hormone synthesis	10	1.00301	0.0149087	F1SD45, I3L8L8, Q29092, A0A287BIL8, A0A287AGH7, F1SAX3, A0A0B8RT78, P50390, A0A287BAY9, A0A286ZRK2	474	73	8884	2.56748	0.988624	0.0584578	0.0447261
KEGG_PATHWAY	ssc01210:2-Oxocarboxylic acid metabolism	9	0.902708	1.65959e-06	A0A286ZQY6, I3LDC7, Q1G1K9, F1S297, P00506, Q1G1K7, P33198, A0A287AHF9, A0A0B8S099, A0A1B2TT55	474	18	8884	9.37131	0.000494436	2.06066e-05	1.57661e-05
KEGG_PATHWAY	ssc00350:Tyrosine metabolism	9	0.902708	0.00059763	F1S2N0, P00506, P80928, F1S0C1, A0A287AHF9, A0A287BPT0, F1RX00, Q6PLK3, A0A1B2TT55	474	37	8884	4.55901	0.163181	0.00404759	0.00309681
KEGG_PATHWAY	ssc04216:Ferroptosis	9	0.902708	0.00144592	F1S4X9, P36968, A0A0B8RZS5, F1S2F6, I3VKE6, A0A287ALQ2, A0A287BLC7, A0A287ADA9, A0A287BMY7, F1SE27	474	42	8884	4.01627	0.350268	0.00812989	0.00622018
KEGG_PATHWAY	ssc04973:Carbohydrate digestion and absorption	9	0.902708	0.00305127	I3L8L8, F1S574, A0A0B8RZH6, F1SAX3, A0A0B8RT78, A0A286ZQ27, A0A287A1G6, A0A287A2X6, A0A286ZRK2	474	47	8884	3.58901	0.597745	0.0156772	0.0119947
KEGG_PATHWAY	ssc00380:Tryptophan metabolism	9	0.902708	0.00305127	I3LP02, P00348, Q2XQV4, B2ZF49, A0A287AA21, A0A287BPT0, F1RX00, Q6PLK3, Q29554, F1SAF0	474	47	8884	3.58901	0.597745	0.0156772	0.0119947
KEGG_PATHWAY	ssc04612:Antigen processing and presentation	9	0.902708	0.0179359	A0A287B0P6, O02705, Q6S4N2, A0A287BIL8, A5A8V7, F6QA08, A0A287B6J6, A0A287BF94, F1S9Q1	474	63	8884	2.67752	0.995454	0.0677118	0.0518063
KEGG_PATHWAY	ssc04720:Long-term potentiation	9	0.902708	0.0213261	F1SD45, B4DCU2, P61292, F1RNL4, A0A286ZKQ7, A0A287AGH7, A0A286ZXJ6, F2Z5G3	474	65	8884	2.59513	0.998378	0.0794397	0.0607794
KEGG_PATHWAY	ssc04964:Proximal tubule bicarbonate reclamation	8	0.802407	9.82802e-05	I3L8L8, P11708, F1SAX3, A0A0B8RT78, F1RXC2, F1SEN2, A0A286ZRK2, C5I4T6	474	22	8884	6.8155	0.0288642	0.000944758	0.000722835
KEGG_PATHWAY	ssc00062:Fatty acid elongation	8	0.802407	0.000314797	A0A287BB59, I3LJY8, D0G0B3, F1STL4, P00348, Q9TUF6, B2ZF49, F1SDN2, A0A287AA21, Q29554	474	26	8884	5.76696	0.0895572	0.00240537	0.00184035
KEGG_PATHWAY	ssc00051:Fructose and mannose metabolism	8	0.802407	0.00122037	A0A287B8F3, A0A286ZUK6, Q29371, A0A0B8RZH6, F1RJ25, A0A286ZQ27, A0A286ZYX8, A0A287A1G6, A0A288CFT0, A0A0B8S0C2	474	32	8884	4.68565	0.305035	0.00771332	0.00590147
KEGG_PATHWAY	ssc00240:Pyrimidine metabolism	8	0.802407	0.0257556	Q2EN76, P50584, K7GMV8, K7GSR6, A0A2I6SB93, F1SCU0, Q29561, F1S2V3, A0A287AS29	474	55	8884	2.7262	0.99958	0.092472	0.0707504
KEGG_PATHWAY	ssc00061:Fatty acid biosynthesis	7	0.702106	0.000236536	A0A0B8RZS5, A0A287ALQ2, F1STL4, A0A286ZXK8, A0A287BLC7, A0A287BMY7, A0A287AJ16, A5D9P1	474	18	8884	7.2888	0.0680687	0.001958	0.00149806
KEGG_PATHWAY	ssc00360:Phenylalanine metabolism	7	0.702106	0.000450837	P00506, P80928, A0A287AHF9, A0A287BPT0, F1RX00, Q6PLK3, A0A1B2TT55	474	20	8884	6.55992	0.125742	0.00335873	0.00256977
KEGG_PATHWAY	ssc00650:Butanoate metabolism	7	0.702106	0.0016415	F1RJH2, I3LP02, P00348, Q29551, A0A287ANI6, B2ZF49, A0A287AA21, Q29554	474	25	8884	5.24793	0.38711	0.00905866	0.00693078
KEGG_PATHWAY	ssc00030:Pentose phosphate pathway	7	0.702106	0.00367481	A0A287B8F3, F1RIF8, F1RJ25, A0A286ZYX8, A0A287BQ72, P08059, A2TLM1, F1S814	474	29	8884	4.52408	0.666165	0.0179523	0.0137353
KEGG_PATHWAY	ssc00630:Glyoxylate and dicarboxylate metabolism	7	0.702106	0.00520536	P11708, A0A287BA24, I3LP02, P00346, A0A287BA23, A0A0B8S099, F1SAF0	474	31	8884	4.2322	0.788863	0.0246263	0.0188416
KEGG_PATHWAY	ssc00410:beta-Alanine metabolism	7	0.702106	0.00715738	F1RJH2, F1S3H1, Q2XQV4, B2ZF49, A0A287AA21, F1SNL7, A0A287BBF3, Q29554	474	33	8884	3.97571	0.882412	0.03047	0.0233126
KEGG_PATHWAY	ssc00500:Starch and sucrose metabolism	7	0.702106	0.00830995	F1S574, K7GMV8, A0A0B8RZH6, A0A286ZQ27, A0A287A1G6, P08059, F1S814	474	34	8884	3.85877	0.916817	0.0348784	0.0266855
KEGG_PATHWAY	ssc04962:Vasopressin-regulated water reabsorption	7	0.702106	0.0252226	E7EI20, F1SD45, D9U8D1, F2Z536, A0A287AGH7, A0A287B1I4, F2Z5J9	474	43	8884	3.05112	0.999506	0.0923334	0.0706443
KEGG_PATHWAY	ssc00220:Arginine biosynthesis	6	0.601805	0.00333455	F1SA26, P00506, A0A287AHF9, F1SEN2, F1RJH8, A0A1B2TT55	474	20	8884	5.62278	0.630408	0.0167086	0.0127837
KEGG_PATHWAY	ssc04966:Collecting duct acid secretion	6	0.601805	0.00917565	F1SMN6, F1SLE5, F1RMZ8, A0A287AKZ9, F1RXC2, F1S5M0	474	25	8884	4.49823	0.935878	0.0374568	0.0286582
KEGG_PATHWAY	ssc01250:Biosynthesis of nucleotide sugars	6	0.601805	0.0493972	A0A286ZUK6, A0A0B8RZH6, A0A286ZQ27, A0A287A1G6, P08059, F1S814	474	38	8884	2.95936	1	0.173181	0.132501
KEGG_PATHWAY	ssc00730:Thiamine metabolism	5	0.501505	0.00676975	A0A287AH85, P00571, A0A287BSC3, B6UV57, F1SAQ8	474	15	8884	6.24754	0.867906	0.0296645	0.0226963
KEGG_PATHWAY	ssc00400:Phenylalanine, tyrosine and tryptophan biosynthesis	4	0.401204	0.00686863	P00506, A0A287AHF9, A0A287BPT0, A0A1B2TT55	474	8	8884	9.37131	0.871768	0.0296645	0.0226963
KEGG_PATHWAY	ssc00524:Neomycin, kanamycin and gentamicin biosynthesis	3	0.300903	0.0254072	A0A0B8RZH6, A0A286ZQ27, A0A287A1G6	474	5	8884	11.2456	0.999533	0.0923334	0.0706443

## Sheet: CapVsEj_biotin
											Original spectrum counts												normalized spectrum counts												Ratio		p value (t-test)
											1_ejaculated			2_capacitated			3_inhibited			4_vehicle			1_ejaculated			2_capacitated			3_inhibited			4_vehicle
Protein Group	Accession			Description	Gene	PTM	Avg. Mass	-10lgP	#Peptides	#Unique	#Spec 1_ejaculated_1014	#Spec 1_Eja_0820	#Spec 1_eja_0421	#Spec 2_capacitated_1014	#Spec 2_Cap_0820	#Spec 2_cap_0421	#Spec 3_inhibited_1014	#Spec 3_Inh_0820	#Spec 3_inhi_0421	#Spec 4_vehicle_1014	#Spec 4_Veh_0820	#Spec 4_veh_0421	#Spec 1_ejaculated_1014	#Spec 1_Eja_0820	#Spec 1_eja_0421	#Spec 2_capacitated_1014	#Spec 2_Cap_0820	#Spec 2_cap_0421	#Spec 3_inhibited_1014	#Spec 3_Inh_0820	#Spec 3_inhi_0421	#Spec 4_vehicle_1014	#Spec 4_Veh_0820	#Spec 4_veh_0421	Ejac/Cap	Inhi/Veh	p value(Ejac/cap)	pvalue(Inhi/Veh)
1253	A0A287AKG6	A0A287AKG6_PIG		ATPase H+ transporting lysosomal 70kDa V1 subunit A OS=Sus scrofa domesticus OX=9825 GN=ATP6V1A PE=3 SV=1	ATP6V1A	Carbamidomethylation; Oxidation (M); Acetylation (Protein N-term); CAMthiopropanoyl-pei	68444	391.76	65	65	91	95	98	54	49	55	37	46	74	36	45	56	96.2285	89.1685	101.287	51.6471	45.8976	58.3094	39.4639	42.1939	78.2431	32.835	47.1891	59.4827	1.83944	1.14619	0.000127766	0.426041
1503	A0A287ARC6	A0A287ARC6_PIG		Uncharacterized protein OS=Sus scrofa OX=9823 GN=SSNA1 PE=1 SV=1	SSNA1	Carbamidomethylation; Acetylation (Protein N-term); CAMthiopropanoyl-pei	13571	219.67	15	15	11	16	12	7	11	7	8	12	9	14	8	10	11.632	15.0179	12.4025	6.695	10.3035	7.42119	8.53274	11.0071	9.51605	12.7692	8.38917	10.6219	1.59921	0.914275	0.000286761	0.691666
194	A0A286ZRQ7	A0A286ZRQ7_PIG		Exportin 7 OS=Sus scrofa OX=9823 GN=XPO7 PE=1 SV=3	XPO7	Carbamidomethylation; Acetylation (Protein N-term); CAMthiopropanoyl-pei	123933	326.69	51	51	47	46	53	12	9	18	11	14	26	13	9	18	49.7004	43.1763	54.7777	11.4771	8.43017	19.0831	11.7325	12.8416	27.4908	11.8571	9.43782	19.1194	3.78695	1.28828	0.000819796	0.255738
261	A0A286ZTB6	A0A286ZTB6_PIG		Carnosine dipeptidase 2 OS=Sus scrofa OX=9823 GN=CNDP2 PE=1 SV=1	CNDP2	Carbamidomethylation; CAMthiopropanoyl-pei	52734	296.23	35	35	47	48	36	17	16	6	14	16	6	14	9	2	49.7004	45.0536	37.2075	16.2593	14.987	6.36102	14.9323	14.6761	6.34403	12.7692	9.43782	2.12438	3.50893	1.47762	0.00105016	0.0504251
1338	A0A287AE63	A0A287AE63_PIG		Chaperonin containing TCP1 subunit 8 OS=Sus scrofa OX=9823 GN=CCT8 PE=1 SV=2	CCT8	Carbamidomethylation; Oxidation (M); Acetylation (Protein N-term); CAMthiopropanoyl-pei	59976	395.63	94	94	99	103	124	54	43	64	43	49	66	49	40	72	104.688	96.6774	128.159	51.6471	40.2775	67.8509	45.8635	44.9456	69.7844	44.6921	41.9459	76.4777	2.06242	0.984537	0.00137444	0.803948
612	A0A287AMM6	A0A287AMM6_PIG		Cell cycle control protein OS=Sus scrofa OX=9823 GN=LOC100524713 PE=3 SV=3	LOC100524713	Carbamidomethylation; CAMthiopropanoyl-pei	38755	130.22	5	5	1	2	4	0	1	3	0	3	2	0	1	3	1.05746	1.87723	4.13417	0	0.936686	3.18051	0	2.75177	2.11468	0	1.04865	3.18657	1.71691	1.14904	0.00140962	0.818898
778	A0A286ZS69	A0A286ZS69_PIG		Ubiquitin specific peptidase 7 OS=Sus scrofa OX=9823 GN=USP7 PE=1 SV=2	USP7	Carbamidomethylation; Oxidation (M); Acetylation (Protein N-term); CAMthiopropanoyl-pei	128502	400.95	104	104	112	138	155	27	25	57	33	38	51	42	24	31	118.435	129.529	160.199	25.8236	23.4171	60.4297	35.1975	34.8558	53.9243	38.3075	25.1675	32.9279	3.72172	1.28604	0.00153254	0.317665
825	A0A287ABB8	A0A287ABB8_PIG		Thioredoxin reductase 1 cytoplasmic OS=Sus scrofa OX=9823 GN=TXNRD1 PE=1 SV=3	TXNRD1	Carbamidomethylation; Oxidation (M); CAMthiopropanoyl-pei	54710	381.88	57	51	85	100	71	47	46	27	46	58	32	49	44	21	89.8837	93.8616	73.3815	44.9521	43.0875	28.6246	49.0632	53.201	33.8348	44.6921	46.1405	22.306	2.20399	1.20294	0.00177861	0.0669981
1060	A0A287AV94	A0A287AV94_PIG		Fertilin beta OS=Sus scrofa OX=9823 GN=FTNB PE=1 SV=1	FTNB	Carbamidomethylation; Oxidation (M); Acetylation (Protein N-term); CAMthiopropanoyl-pei	81805	414.93	85	85	189	208	251	126	134	169	130	165	143	124	118	150	199.859	195.232	259.419	120.51	125.516	179.169	138.657	151.348	151.199	113.098	123.74	159.329	1.53932	1.11368	0.00193949	0.324451
205	A0A286ZYX8	A0A286ZYX8_PIG		Uncharacterized protein OS=Sus scrofa OX=9823 PE=1 SV=1	ADAM9	Carbamidomethylation; Oxidation (M); Acetylation (Protein N-term); CAMthiopropanoyl-pei	96870	386.08	60	53	144	139	202	49	40	92	34	75	89	55	35	88	152.274	130.468	208.775	46.865	37.4674	97.5357	36.2641	68.7943	94.1031	50.1646	36.7026	93.4728	2.7026	1.10437	0.00270408	0.689334
865	A0A287AHZ7	A0A287AHZ7_PIG		Isocitrate dehydrogenase [NADP] OS=Sus scrofa OX=9823 GN=IDH1 PE=1 SV=2	IDH1	Carbamidomethylation; Oxidation (M); CAMthiopropanoyl-pei	46777	341.36	50	47	85	97	68	51	52	33	38	66	36	50	56	31	89.8837	91.0457	70.2808	48.7778	48.7077	34.9856	40.5305	60.539	38.0642	45.6042	58.7242	32.9279	1.89634	1.01368	0.00299673	0.854397
566	A0A286ZXT4	A0A286ZXT4_PIG		Proteasome 26S subunit ATPase 3 OS=Sus scrofa OX=9823 GN=PSMC3 PE=1 SV=1	PSMC3	Carbamidomethylation; Acetylation (Protein N-term); CAMthiopropanoyl-pei	54806	282.62	25	25	37	39	32	15	11	11	14	11	12	19	11	10	39.1259	36.606	33.0733	14.3464	10.3035	11.6619	14.9323	10.0898	12.6881	17.3296	11.5351	10.6219	2.99641	0.955012	0.00355682	0.705215
1462	A0A287AXU1	A0A287AXU1_PIG		4-trimethylaminobutyraldehyde dehydrogenase OS=Sus scrofa OX=9823 GN=ALDH9A1 PE=1 SV=1	ALDH9A1	Carbamidomethylation; Acetylation (Protein N-term); CAMthiopropanoyl-pei	53941	271.64	28	28	25	28	21	20	19	12	17	29	15	25	13	8	26.4364	26.2812	21.7044	19.1286	17.797	12.722	18.1321	26.6005	15.8601	22.8021	13.6324	8.49753	1.499	1.34854	0.00359428	0.42139
1826	A0A286ZZT6	A0A286ZZT6_PIG		ATP-dependent 6-phosphofructokinase OS=Sus scrofa OX=9823 GN=PFKM PE=1 SV=1	PFKM	Carbamidomethylation; Oxidation (M); Acetylation (Protein N-term); CAMthiopropanoyl-pei	88986	378.96	70	62	65	79	70	26	25	30	27	43	34	30	19	33	68.7346	74.1506	72.3479	24.8671	23.4171	31.8051	28.798	39.4421	35.9495	27.3625	19.9243	35.0523	2.68741	1.26537	0.00440692	0.356065
1039	A0A286ZPG4	A0A286ZPG4_PIG		ATP-citrate synthase OS=Sus scrofa domesticus OX=9825 GN=ACLY PE=3 SV=1	ACLY	Carbamidomethylation; Oxidation (M); CAMthiopropanoyl-pei	120884	432.91	116	116	145	178	214	35	24	62	34	48	65	29	32	66	153.331	167.074	221.178	33.475	22.4805	65.7306	36.2641	44.0284	68.727	26.4504	33.5567	70.1046	4.45066	1.14532	0.00561412	0.242832
816	A0A286ZYC3	A0A286ZYC3_PIG		Uncharacterized protein OS=Sus scrofa OX=9823 GN=DNAJA4 PE=1 SV=1	DNAJA4	Carbamidomethylation; CAMthiopropanoyl-pei	47860	258.58	30	23	27	33	22	14	12	4	14	16	7	26	13	6	28.5513	30.9743	22.7379	13.39	11.2402	4.24068	14.9323	14.6761	7.40137	23.7142	13.6324	6.37314	2.84936	0.846524	0.00583614	0.56488
81	A0A287AA21	A0A287AA21_PIG		Ubiquitin-like modifier activating enzyme 1 OS=Sus scrofa domesticus OX=9825 GN=UBA1 PE=3 SV=1	UBA1	Carbamidomethylation; CAMthiopropanoyl-pei	117771	328.6	46	31	59	56	52	30	28	19	26	37	20	37	30	12	62.3899	52.5625	53.7442	28.6929	26.2272	20.1432	27.7314	33.9385	21.1468	33.7471	31.4594	12.7463	2.24739	1.0624	0.00604671	0.735715
10	A0A286ZWH7	A0A286ZWH7_PIG		Mannosidase alpha class 2C member 1 OS=Sus scrofa OX=9823 GN=MAN2C1 PE=1 SV=1	MAN2C1	Carbamidomethylation; Oxidation (M); Acetylation (Protein N-term); CAMthiopropanoyl-pei	115766	492.07	146	146	244	248	387	64	62	159	69	80	156	66	62	139	258.019	232.777	399.981	61.2114	58.0745	168.567	73.5949	73.3806	164.945	60.1975	65.0161	147.645	3.09455	1.14316	0.0066756	0.0372651
1177	A0A287A2L0	A0A287A2L0_PIG		RAN binding protein 17 OS=Sus scrofa OX=9823 GN=RANBP17 PE=4 SV=1	RANBP17	Carbamidomethylation; Oxidation (M); Acetylation (Protein N-term); CAMthiopropanoyl-pei	123991	367.39	62	62	65	64	77	24	27	31	26	34	34	37	29	33	68.7346	60.0714	79.5827	22.9543	25.2905	32.8653	27.7314	31.1868	35.9495	33.7471	30.4108	35.0523	2.56921	0.956229	0.00806043	0.59111
230	A0A287ALQ2	A0A287ALQ2_PIG		ATPase H+ transporting V1 subunit B1 OS=Sus scrofa OX=9823 GN=ATP6V1B1 PE=1 SV=3	ATP6V1B1	Carbamidomethylation; Acetylation (Protein N-term); CAMthiopropanoyl-pei	44176	232.72	13	1	18	22	27	8	13	18	9	11	19	12	9	15	19.0342	20.6495	27.9056	7.65143	12.1769	19.0831	9.59933	10.0898	20.0894	10.945	9.43782	15.9329	1.73701	1.09536	0.00908289	0.547397
621	A0A287A7V3	A0A287A7V3_PIG		Betaine--homocysteine S-methyltransferase 1 OS=Sus scrofa OX=9823 GN=BHMT PE=1 SV=1	BHMT	Carbamidomethylation; Oxidation (M); CAMthiopropanoyl-pei	43922	386.75	79	79	118	162	133	64	68	50	76	77	68	90	54	55	124.78	152.056	137.461	61.2114	63.6946	53.0085	81.061	70.6289	71.899	82.0876	56.6269	58.4205	2.32863	1.13419	0.00940549	0.215241
741	A0A286ZTU0	A0A286ZTU0_PIG		Kelch like family member 10 OS=Sus scrofa OX=9823 GN=KLHL10 PE=4 SV=1	KLHL10	Carbamidomethylation; Oxidation (M); Acetylation (Protein N-term); CAMthiopropanoyl-pei	68947	350.51	57	57	58	76	75	21	14	26	14	12	30	19	13	30	61.3324	71.3348	77.5156	20.085	13.1136	27.5644	14.9323	11.0071	31.7202	17.3296	13.6324	31.8657	3.45906	0.91774	0.00954211	0.161407
756	A0A286ZJD8	A0A286ZJD8_PIG		Peptidylprolyl isomerase OS=Sus scrofa OX=9823 GN=FKBP4 PE=2 SV=1	FKBP4	Carbamidomethylation; CAMthiopropanoyl-pei	51317	204.75	17	17	10	11	11	2	2	0	2	1	1	1	1	1	10.5746	10.3248	11.369	1.91286	1.87337	0	2.13318	0.917258	1.05734	0.912084	1.04865	1.06219	8.52254	1.35888	0.00964963	0.490014
698	A0A286ZXU8	A0A286ZXU8_PIG		LY6/PLAUR domain containing 4 OS=Sus scrofa OX=9823 GN=LYPD4 PE=1 SV=1	LYPD4	Carbamidomethylation; CAMthiopropanoyl-pei	26631	311.96	33	33	43	73	67	10	21	31	9	18	32	14	14	33	45.4706	68.5189	69.2473	9.56428	19.6704	32.8653	9.59933	16.5106	33.8348	12.7692	14.6811	35.0523	2.95068	0.959078	0.010832	0.617152
548	A0A287AGG3	A0A287AGG3_PIG		Glutamine synthetase OS=Sus scrofa OX=9823 GN=GLUL PE=3 SV=1	GLUL	Carbamidomethylation; Oxidation (M); Acetylation (Protein N-term); CAMthiopropanoyl-pei	42916	299.47	30	30	48	53	32	34	25	11	39	29	15	46	23	15	50.7579	49.7466	33.0733	32.5186	23.4171	11.6619	41.5971	26.6005	15.8601	41.9559	24.1189	15.9329	1.97607	1.025	0.0112579	0.528158
647	A0A287AI67	A0A287AI67_PIG		ATPase H+ transporting V1 subunit B2 OS=Sus scrofa OX=9823 GN=ATP6V1B2 PE=3 SV=1	ATP6V1B2	Carbamidomethylation; Oxidation (M); CAMthiopropanoyl-pei	56613	339.48	46	34	64	64	73	30	33	45	26	31	45	37	30	43	67.6772	60.0714	75.4486	28.6929	30.9106	47.7077	27.7314	28.435	47.5802	33.7471	31.4594	45.6742	1.89353	0.93566	0.0120124	0.411403
379	A0A286ZQ50	A0A286ZQ50_PIG		RAB11 binding and LisH domain coiled-coil and HEAT repeat containing OS=Sus scrofa OX=9823 GN=RELCH PE=1 SV=1	RELCH	Carbamidomethylation; CAMthiopropanoyl-pei	134628	277.72	31	31	21	27	35	6	1	13	4	1	11	5	3	8	22.2066	25.3426	36.174	5.73857	0.936686	13.7822	4.26637	0.917258	11.6307	4.56042	3.14594	8.49753	4.09255	1.03767	0.0125225	0.908602
1685	A0A286ZVK0	A0A286ZVK0_PIG		Uncharacterized protein OS=Sus scrofa OX=9823 GN=LOC110261265 PE=1 SV=1	LOC110261265	Carbamidomethylation; Oxidation (M); CAMthiopropanoyl-pei	27337	332.57	34	34	112	122	91	34	33	34	48	64	33	45	41	36	118.435	114.511	94.0523	32.5186	30.9106	36.0458	51.1964	58.7045	34.8922	41.0438	42.9945	38.2389	3.28724	1.18414	0.0136191	0.315888
1470	A0A287A1F2	A0A287A1F2_PIG		Exportin 1 OS=Sus scrofa domesticus OX=9825 GN=XPO1 PE=2 SV=1	XPO1	Carbamidomethylation; Oxidation (M); Acetylation (Protein N-term); CAMthiopropanoyl-pei	123114	349.37	59	10	60	70	53	23	23	24	17	26	24	32	27	20	63.4473	65.7031	54.7777	21.9979	21.5438	25.4441	18.1321	23.8487	25.3761	29.1867	28.3135	21.2438	2.66618	0.855391	0.0138582	0.478974
902	A0A287AHF9	A0A287AHF9_PIG		Adhesion regulating molecule 1 OS=Sus scrofa domesticus OX=9825 GN=ADRM1 PE=4 SV=1	ADRM1	Carbamidomethylation; Acetylation (Protein N-term); CAMthiopropanoyl-pei	41998	175.71	10	10	6	6	11	2	2	8	1	2	6	2	1	7	6.34473	5.63169	11.369	1.91286	1.87337	8.48136	1.06659	1.83452	6.34403	1.82417	1.04865	7.43534	1.90301	0.896877	0.0143396	0.602383
441	A0A287A6I6	A0A287A6I6_PIG		Cullin 3 OS=Sus scrofa OX=9823 GN=CUL3 PE=1 SV=1	CUL3	Carbamidomethylation; CAMthiopropanoyl-pei	88959	370.15	63	63	55	70	64	16	28	36	20	31	32	35	20	35	58.1601	65.7031	66.1467	15.3029	26.2272	38.1661	21.3318	28.435	33.8348	31.9229	20.9729	37.1767	2.38418	0.928159	0.0146636	0.720778
942	A0A286ZT81	A0A286ZT81_PIG		V-type proton ATPase subunit F OS=Sus scrofa OX=9823 GN=ATP6V1F PE=1 SV=1	ATP6V1F	CAMthiopropanoyl-pei	13384	165.67	8	8	6	7	4	2	2	1	2	2	3	1	2	2	6.34473	6.57031	4.13417	1.91286	1.87337	1.06017	2.13318	1.83452	3.17202	0.912084	2.09729	2.12438	3.51791	1.39074	0.0149301	0.289588
1513	A0A287AD92	A0A287AD92_PIG		Proteasome subunit beta OS=Sus scrofa OX=9823 GN=PSMB4 PE=1 SV=1	PSMB4	CAMthiopropanoyl-pei	29053	246.32	14	14	15	20	16	5	12	8	7	14	11	10	10	9	15.8618	18.7723	16.5367	4.78214	11.2402	8.48136	7.46614	12.8416	11.6307	9.12084	10.4865	9.55972	2.08829	1.09502	0.0151225	0.548753
737	A0A287A3T5	A0A287A3T5_PIG		Exportin 1 OS=Sus scrofa OX=9823 GN=XPO1 PE=1 SV=2	XPO1	Carbamidomethylation; Oxidation (M); CAMthiopropanoyl-pei	115638	338.26	50	1	49	56	43	21	19	21	16	24	20	27	23	16	51.8153	52.5625	44.4423	20.085	17.797	22.2636	17.0655	22.0142	21.1468	24.6263	24.1189	16.9951	2.47433	0.916128	0.0160654	0.641462
1299	A0A287AEY9	A0A287AEY9_PIG		Heat shock protein HSP 90-alpha OS=Sus scrofa OX=9823 GN=HSP90AA1 PE=2 SV=3	HSP90AA1	Carbamidomethylation; Oxidation (M); CAMthiopropanoyl-pei	84775	413.85	120	79	215	208	157	113	99	82	105	121	94	123	91	79	227.353	195.232	162.266	108.076	92.7319	86.934	111.992	110.988	99.3898	112.186	95.4268	83.9131	2.03255	1.1058	0.0163055	0.188646
252	A0A286ZNM0	A0A286ZNM0_PIG		Eukaryotic translation elongation factor 2 OS=Sus scrofa OX=9823 GN=EEF2 PE=1 SV=2	EEF2	Carbamidomethylation; CAMthiopropanoyl-pei	95868	246.33	25	25	14	20	15	5	3	2	6	12	4	9	8	6	14.8044	18.7723	15.5031	4.78214	2.81006	2.12034	6.39955	11.0071	4.22935	8.20876	8.38917	6.37314	5.05324	0.94188	0.0167435	0.799113
1084	A0A287AFA6	A0A287AFA6_PIG		Huntingtin interacting protein 1 OS=Sus scrofa OX=9823 GN=HIP1 PE=1 SV=2	HIP1	Carbamidomethylation; Acetylation (Protein N-term); CAMthiopropanoyl-pei	110894	396.76	79	1	97	111	70	57	51	35	52	61	36	71	39	31	102.573	104.186	72.3479	54.5164	47.771	37.106	55.4628	55.9527	38.0642	64.758	40.8972	32.9279	2.0023	1.07863	0.0170341	0.658538
1143	A0A286ZYY7	A0A286ZYY7_PIG		Uncharacterized protein OS=Sus scrofa OX=9823 GN=LOC110257910 PE=1 SV=1	LOC110257910	Carbamidomethylation; CAMthiopropanoyl-pei	118175	264.67	26	11	22	29	25	12	10	7	6	16	7	13	9	4	23.264	27.2199	25.8385	11.4771	9.36686	7.42119	6.39955	14.6761	7.40137	11.8571	9.43782	4.24876	2.70023	1.11484	0.0171044	0.793348
938	A0A286ZP82	A0A286ZP82_PIG		Dipeptidyl peptidase 3 OS=Sus scrofa OX=9823 GN=DPP3 PE=1 SV=1	DPP3	Carbamidomethylation; Acetylation (Protein N-term); CAMthiopropanoyl-pei	82738	283.5	32	32	30	49	30	8	11	6	7	7	5	11	6	4	31.7237	45.9922	31.0063	7.65143	10.3035	6.36102	7.46614	6.42081	5.28669	10.0329	6.29188	4.24876	4.47122	0.931955	0.0175779	0.708392
1168	A0A287A3A6	A0A287A3A6_PIG		Dynactin subunit 2 OS=Sus scrofa OX=9823 GN=DCTN2 PE=1 SV=3	DCTN2	Carbamidomethylation; CAMthiopropanoyl-pei	44649	263.44	21	21	18	23	23	10	7	9	8	12	9	12	7	10	19.0342	21.5882	23.7715	9.56428	6.5568	9.54153	8.53274	11.0071	9.51605	10.945	7.34053	10.6219	2.50925	1.00513	0.0175995	0.981065
954	A0A287AEH0	A0A287AEH0_PIG		Huntingtin interacting protein 1 OS=Sus scrofa domesticus OX=9825 GN=HIP1 PE=4 SV=1	HIP1	Carbamidomethylation; Acetylation (Protein N-term); CAMthiopropanoyl-pei	113499	403.73	86	8	104	116	74	58	52	37	53	64	38	72	40	32	109.975	108.879	76.4821	55.4728	48.7077	39.2263	56.5294	58.7045	40.1789	65.67	41.9459	33.9901	2.05943	1.0975	0.0180157	0.602775
287	A0A287A2X6	A0A287A2X6_PIG		UTP--glucose-1-phosphate uridylyltransferase OS=Sus scrofa OX=9823 GN=UGP2 PE=1 SV=3	UGP2	Carbamidomethylation; Acetylation (Protein N-term); CAMthiopropanoyl-pei	55680	262.97	29	29	20	26	22	6	9	12	4	13	9	9	2	13	21.1491	24.404	22.7379	5.73857	8.43017	12.722	4.26637	11.9244	9.51605	8.20876	2.09729	13.8085	2.53957	1.06603	0.018416	0.91954
433	A0A287ANI6	A0A287ANI6_PIG		Actin like 7A OS=Sus scrofa OX=9823 GN=ACTL7A PE=1 SV=1	ACTL7A	Carbamidomethylation; Oxidation (M); Acetylation (Protein N-term); CAMthiopropanoyl-pei	49203	451.54	111	111	182	184	224	135	106	124	160	163	117	172	132	99	192.457	172.705	231.513	129.118	99.2887	131.461	170.655	149.513	123.709	156.878	138.421	105.157	1.65804	1.10843	0.0187103	0.0219733
413	A0A287ASJ4	A0A287ASJ4_PIG		Vesicle amine transport 1 OS=Sus scrofa OX=9823 GN=VAT1 PE=1 SV=1	VAT1	Carbamidomethylation; Acetylation (Protein N-term); CAMthiopropanoyl-pei	42687	303.66	28	28	15	14	41	5	6	33	3	5	37	4	7	40	15.8618	13.1406	42.3752	4.78214	5.62011	34.9856	3.19978	4.58629	39.1215	3.64834	7.34053	42.4876	1.57262	0.877163	0.0189185	0.13261
47	A0A287AD85	A0A287AD85_PIG		Ubiquitin carboxyl-terminal hydrolase isozyme L1 OS=Sus scrofa OX=9823 GN=UCHL1 PE=2 SV=1	UCHL1	Carbamidomethylation; CAMthiopropanoyl-pei	24859	231.94	15	15	14	16	12	8	10	3	11	12	6	13	8	5	14.8044	15.0179	12.4025	7.65143	9.36686	3.18051	11.7325	11.0071	6.34403	11.8571	8.38917	5.31095	2.09046	1.13798	0.0193058	0.277289
1245	A0A286ZPY2	A0A286ZPY2_PIG		Uncharacterized protein OS=Sus scrofa OX=9823 GN=RNASE9 PE=1 SV=1	RNASE9	Carbamidomethylation; Oxidation (M); CAMthiopropanoyl-pei	25293	291.33	25	25	67	59	91	17	13	22	16	26	23	24	15	12	70.8495	55.3783	94.0523	16.2593	12.1769	23.3237	17.0655	23.8487	24.3188	21.89	15.7297	12.7463	4.2558	1.29518	0.0196174	0.425361
1471	A0A287A8C8	A0A287A8C8_PIG		Triokinase/FMN cyclase OS=Sus scrofa OX=9823 GN=TKFC PE=1 SV=1	TKFC	Carbamidomethylation; Oxidation (M); CAMthiopropanoyl-pei	59106	368.79	53	53	70	90	78	44	37	26	41	46	33	53	32	27	74.0219	84.4754	80.6163	42.0828	34.6574	27.5644	43.7303	42.1939	34.8922	48.3405	33.5567	28.6792	2.29245	1.09261	0.0206861	0.490141
683	A0A286ZTX1	A0A286ZTX1_PIG		Alkaline phosphatase OS=Sus scrofa OX=9823 GN=ALPL PE=1 SV=1	ALPL	Carbamidomethylation; CAMthiopropanoyl-pei	57611	273.74	28	28	39	47	24	10	17	6	8	17	3	14	9	6	41.2408	44.1149	24.805	9.56428	15.9237	6.36102	8.53274	15.5934	3.17202	12.7692	9.43782	6.37314	3.45885	0.955144	0.0222472	0.908951
1941	A0A286ZWC2	A0A286ZWC2_PIG		Uncharacterized protein OS=Sus scrofa OX=9823 GN=LOC100157017 PE=1 SV=1	LOC100157017	Carbamidomethylation; CAMthiopropanoyl-pei	37679	247.54	17	17	14	17	17	6	7	3	9	12	5	9	8	2	14.8044	15.9565	17.5702	5.73857	6.5568	3.18051	9.59933	11.0071	5.28669	8.20876	8.38917	2.12438	3.12299	1.38301	0.023834	0.0448452
1602	A0A286ZZM7	A0A286ZZM7_PIG		S-(hydroxymethyl)glutathione dehydrogenase OS=Sus scrofa OX=9823 GN=ADH5 PE=3 SV=2	ADH5	Carbamidomethylation; CAMthiopropanoyl-pei	40871	255.25	21	21	20	23	20	12	5	7	8	10	4	9	6	3	21.1491	21.5882	20.6708	11.4771	4.68343	7.42119	8.53274	9.17258	4.22935	8.20876	6.29188	3.18657	2.68886	1.24014	0.0238553	0.203991
329	A0A286ZR68	A0A286ZR68_PIG		Beta-hexosaminidase OS=Sus scrofa OX=9823 GN=HEXB PE=1 SV=1	HEXB	Carbamidomethylation; CAMthiopropanoyl-pei	59710	256.78	26	26	24	27	21	5	5	9	2	6	9	5	8	17	25.3789	25.3426	21.7044	4.78214	4.68343	9.54153	2.13318	5.50355	9.51605	4.56042	8.38917	18.0572	3.81047	0.553193	0.0242049	0.143294
398	A0A286ZKH3	A0A286ZKH3_PIG		Carboxypeptidase E OS=Sus scrofa OX=9823 GN=CPE PE=1 SV=1	CPE	Carbamidomethylation; CAMthiopropanoyl-pei	53223	144.05	8	8	4	7	4	1	1	0	0	1	0	0	2	0	4.22982	6.57031	4.13417	0.956428	0.936686	0	0	0.917258	0	0	2.09729	0	7.88875	0.437353	0.0242539	0.42265
72	A0A286ZKT4	A0A286ZKT4_PIG		Lactoferrin OS=Sus scrofa OX=9823 PE=2 SV=1		Carbamidomethylation; CAMthiopropanoyl-pei	75510	325.43	51	1	58	60	35	6	11	5	3	13	6	6	9	6	61.3324	56.3169	36.174	5.73857	10.3035	5.30085	3.19978	11.9244	6.34403	5.4725	9.43782	6.37314	7.20721	1.00868	0.0255418	0.968347
408	A0A218PI30	A0A218PI30_PIG		Uncharacterized protein OS=Sus scrofa OX=9823 GN=PPP4R1 PE=4 SV=3	PPP4R1	Carbamidomethylation; CAMthiopropanoyl-pei	102899	219.46	20	20	14	24	13	1	2	1	1	5	3	3	3	2	14.8044	22.5268	13.436	0.956428	1.87337	1.06017	1.06659	4.58629	3.17202	2.73625	3.14594	2.12438	13.0508	1.10221	0.0256032	0.806472
472	A0A286ZVQ0	A0A286ZVQ0_PIG		Protein disulfide-isomerase OS=Sus scrofa OX=9823 GN=PDIA3 PE=1 SV=1	PDIA3	Carbamidomethylation; CAMthiopropanoyl-pei	56730	211.58	19	19	6	16	6	1	7	1	0	11	2	4	10	2	6.34473	15.0179	6.20125	0.956428	6.5568	1.06017	0	10.0898	2.11468	3.64834	10.4865	2.12438	3.21504	0.750623	0.0272969	0.362108
6	A0A287A275	A0A287A275_PIG		Serine/threonine-protein phosphatase OS=Sus scrofa OX=9823 GN=PPP6C PE=1 SV=1	PPP6C	Carbamidomethylation; Acetylation (Protein N-term); CAMthiopropanoyl-pei	35144	205.23	13	13	15	15	11	5	6	5	6	9	5	5	6	5	15.8618	14.0792	11.369	4.78214	5.62011	5.30085	6.39955	8.25532	5.28669	4.56042	6.29188	5.31095	2.63069	1.23376	0.0275644	0.189179
380	A0A287A2J9	A0A287A2J9_PIG		Clathrin heavy chain OS=Sus scrofa OX=9823 GN=CLTC PE=1 SV=2	CLTC	Carbamidomethylation; Oxidation (M); CAMthiopropanoyl-pei	189395	379.36	93	93	100	103	74	46	27	36	48	53	34	55	32	30	105.746	96.6774	76.4821	43.9957	25.2905	38.1661	51.1964	48.6147	35.9495	50.1646	33.5567	31.8657	2.59562	1.17453	0.0282766	0.255103
537	A0A287AWZ4	A0A287AWZ4_PIG		Uncharacterized protein OS=Sus scrofa OX=9823 GN=PRDX5 PE=1 SV=2	PRDX5	Carbamidomethylation; Oxidation (M); Acetylation (Protein N-term); CAMthiopropanoyl-pei	17266	422.87	76	76	297	381	212	249	236	117	272	274	148	271	234	116	314.064	357.613	219.111	238.151	221.058	124.04	290.113	251.329	156.486	247.175	245.383	123.214	1.52729	1.13342	0.0291518	0.131986
15	A0A287AGU7	A0A287AGU7_PIG		Peroxiredoxin-6 OS=Sus scrofa OX=9823 GN=PRDX6 PE=2 SV=3	PRDX6	Carbamidomethylation; CAMthiopropanoyl-pei	25037	313.17	36	36	40	56	44	29	29	17	25	33	14	32	29	12	42.2982	52.5625	45.4758	27.7364	27.1639	18.0229	26.6648	30.2695	14.8027	29.1867	30.4108	12.7463	1.92444	0.991614	0.0302393	0.892462
1016	A0A287A604	A0A287A604_PIG		Leukotriene A(4) hydrolase OS=Sus scrofa OX=9823 GN=LTA4H PE=3 SV=3	LTA4H	Carbamidomethylation; CAMthiopropanoyl-pei	69048	293.8	31	31	26	33	27	17	10	10	18	18	8	24	11	8	27.4938	30.9743	27.9056	16.2593	9.36686	10.6017	19.1987	16.5106	8.45871	21.89	11.5351	8.49753	2.38418	1.05356	0.0309072	0.770837
832	A0A287A278	A0A287A278_PIG		SH3 domain containing GRB2 like 3 endophilin A3 OS=Sus scrofa OX=9823 GN=SH3GL3 PE=4 SV=2	SH3GL3	Carbamidomethylation; Oxidation (M); Acetylation (Protein N-term); CAMthiopropanoyl-pei	57491	152.97	7	7	1	3	4	0	1	2	2	1	1	3	1	2	1.05746	2.81585	4.13417	0	0.936686	2.12034	2.13318	0.917258	1.05734	2.73625	1.04865	2.12438	2.61937	0.695141	0.0312758	0.156241
945	A0A287AND7	A0A287AND7_PIG		Arrestin domain-containing 5 OS=Sus scrofa OX=9823 GN=ARRDC5 PE=2 SV=1	ARRDC5	Carbamidomethylation; CAMthiopropanoyl-pei	37585	238.06	22	22	10	13	16	6	9	9	10	11	13	9	6	9	10.5746	12.202	16.5367	5.73857	8.43017	9.54153	10.6659	10.0898	13.7454	8.20876	6.29188	9.55972	1.65807	1.43394	0.0316683	0.0218984
327	A0A287AAP0	A0A287AAP0_PIG		V-type proton ATPase subunit H OS=Sus scrofa OX=9823 GN=ATP6V1H PE=3 SV=2	ATP6V1H	Carbamidomethylation; CAMthiopropanoyl-pei	54134	284.92	30	30	16	20	32	7	9	15	5	8	16	11	5	16	16.9193	18.7723	33.0733	6.695	8.43017	15.9026	5.33296	7.33806	16.9174	10.0329	5.24323	16.9951	2.21624	0.916868	0.0317409	0.699025
523	A0A287AV20	A0A287AV20_PIG		Casein kinase 1 gamma 2 OS=Sus scrofa OX=9823 GN=CSNK1G2 PE=3 SV=2	CSNK1G2	Carbamidomethylation; Oxidation (M); CAMthiopropanoyl-pei	47258	313.45	41	14	43	50	41	36	34	20	47	48	23	63	37	16	45.4706	46.9308	42.3752	34.4314	31.8473	21.2034	50.1298	44.0284	24.3188	57.4613	38.7999	16.9951	1.54062	1.0461	0.0331668	0.740315
1791	A0A286ZUK6	A0A286ZUK6_PIG		26S proteasome regulatory subunit 8 OS=Sus scrofa OX=9823 GN=PSMC5 PE=2 SV=1	PSMC5	Carbamidomethylation; Acetylation (Protein N-term); CAMthiopropanoyl-pei	45626	281.12	32	31	20	25	27	10	7	5	7	6	8	11	7	7	21.1491	23.4654	27.9056	9.56428	6.5568	5.30085	7.46614	5.50355	8.45871	10.0329	7.34053	7.43534	3.38532	0.863742	0.0331695	0.411822
709	A0A173G6H5	A0A173G6H5_PIG		G1 to S phase transition 1 OS=Sus scrofa OX=9823 GN=GSPT1 PE=1 SV=2	GSPT1	Carbamidomethylation; CAMthiopropanoyl-pei	69025	210.84	18	18	8	15	7	0	1	0	0	1	0	1	2	1	8.45964	14.0792	7.23479	0	0.936686	0	0	0.917258	0	0.912084	2.09729	1.06219	31.7862	0.225284	0.0333295	0.00539427
512	A0A287AUC1	A0A287AUC1_PIG		Protein kinase cAMP-dependent type I regulatory subunit beta OS=Sus scrofa OX=9823 GN=PRKAR1B PE=4 SV=1	PRKAR1B	Carbamidomethylation; Acetylation (Protein N-term); CAMthiopropanoyl-pei	45931	261.37	30	22	32	36	23	22	22	16	23	25	22	36	23	12	33.8386	33.7902	23.7715	21.0414	20.6071	16.9627	24.5316	22.9314	23.2615	32.835	24.1189	12.7463	1.55943	1.0147	0.0338445	0.956033
773	A0A286ZXQ0	A0A286ZXQ0_PIG		Insulin degrading enzyme OS=Sus scrofa OX=9823 GN=IDE PE=1 SV=1	IDE	Carbamidomethylation; CAMthiopropanoyl-pei	117993	258.87	40	40	23	27	29	13	8	6	11	6	12	19	7	8	24.3215	25.3426	29.9727	12.4336	7.49349	6.36102	11.7325	5.50355	12.6881	17.3296	7.34053	8.49753	3.02939	0.902208	0.034367	0.740963
1280	A0A286ZNI7	A0A286ZNI7_PIG		Serine racemase OS=Sus scrofa OX=9823 GN=SRR PE=4 SV=1	SRR	Carbamidomethylation; Acetylation (Protein N-term); CAMthiopropanoyl-pei	35699	270.69	23	23	29	44	25	6	6	7	4	7	10	10	4	8	30.6662	41.2991	25.8385	5.73857	5.62011	7.42119	4.26637	6.42081	10.5734	9.12084	4.19459	8.49753	5.20791	0.974676	0.0346209	0.94434
903	A0A286ZL91	A0A286ZL91_PIG		Lactotransferrin OS=Sus scrofa OX=9823 GN=LTF PE=1 SV=1	LTF	Carbamidomethylation; CAMthiopropanoyl-pei	77612	344.59	58	1	74	76	40	8	14	6	5	16	7	7	13	8	78.2517	71.3348	41.3417	7.65143	13.1136	6.36102	5.33296	14.6761	7.40137	6.38459	13.6324	8.49753	7.03855	0.961281	0.0346737	0.654143
1214	A0A287AN77	A0A287AN77_PIG		Histidine triad nucleotide binding protein 3 OS=Sus scrofa OX=9823 GN=HINT3 PE=1 SV=2	HINT3	Carbamidomethylation; Acetylation (Protein N-term); CAMthiopropanoyl-pei	20528	276.16	21	21	31	41	30	25	22	16	20	21	19	22	20	19	32.7811	38.4832	31.0063	23.9107	20.6071	16.9627	21.3318	19.2624	20.0894	20.0658	20.9729	20.1816	1.66346	0.991233	0.0349115	0.854523
608	A0A286ZRL1	A0A286ZRL1_PIG		Uncharacterized protein OS=Sus scrofa OX=9823 GN=PSMC2 PE=1 SV=2	PSMC2	Carbamidomethylation; CAMthiopropanoyl-pei	48634	267.28	28	28	21	38	29	5	6	12	5	11	6	9	7	9	22.2066	35.6674	29.9727	4.78214	5.62011	12.722	5.33296	10.0898	6.34403	8.20876	7.34053	9.55972	3.79889	0.866894	0.0364709	0.622802
684	A0A287AKZ9	A0A287AKZ9_PIG		T-complex protein 1 subunit gamma OS=Sus scrofa OX=9823 GN=CCT3 PE=1 SV=1	CCT3	Carbamidomethylation; Oxidation (M); Acetylation (Protein N-term); CAMthiopropanoyl-pei	60654	394.73	77	77	133	124	117	71	61	81	58	68	77	76	68	76	140.642	116.388	120.924	67.9064	57.1378	85.8738	61.8623	62.3735	81.4151	69.3184	71.308	80.7265	1.79195	0.929064	0.0370384	0.222328
1532	A0A286ZLN2	A0A286ZLN2_PIG		Tropomyosin 3 OS=Sus scrofa OX=9823 GN=TPM3 PE=2 SV=1	TPM3	Acetylation (Protein N-term); CAMthiopropanoyl-pei	29033	196.83	17	17	10	7	17	1	0	4	1	1	4	3	0	4	10.5746	6.57031	17.5702	0.956428	0	4.24068	1.06659	0.917258	4.22935	2.73625	0	4.24876	6.67969	0.889505	0.0372614	0.766102
246	A0A0B8S0B6	A0A0B8S0B6_PIG		Prepro-beta-defensin 129 protein OS=Sus scrofa OX=9823 GN=DEFB129 PE=1 SV=1	DEFB129	Carbamidomethylation; CAMthiopropanoyl-pei	19168	161.54	7	7	12	10	6	0	0	0	0	2	0	0	1	0	12.6895	9.38616	6.20125	0	0	0	0	1.83452	0	0	1.04865	0	#DIV/0!	1.74941	0.0372956	0.42265
85	A0A286ZSC6	A0A286ZSC6_PIG		Uncharacterized protein OS=Sus scrofa OX=9823 GN=DCTN1 PE=1 SV=1	DCTN1	Carbamidomethylation; Acetylation (Protein N-term); CAMthiopropanoyl-pei	138422	290.1	32	32	9	20	29	1	1	13	2	4	11	3	1	14	9.5171	18.7723	29.9727	0.956428	0.936686	13.7822	2.13318	3.66903	11.6307	2.73625	1.04865	14.8707	3.7168	0.934463	0.0382048	0.832347
1706	A0A287ADK7	A0A287ADK7_PIG		Angiotensin-converting enzyme OS=Sus scrofa OX=9823 GN=ACE PE=1 SV=3	ACE	Carbamidomethylation; Oxidation (M); Acetylation (Protein N-term); CAMthiopropanoyl-pei	150311	448.68	119	1	332	345	454	96	120	327	80	105	286	106	94	301	351.075	323.822	469.228	91.8171	112.402	346.676	85.3274	96.3121	302.399	96.6809	98.5728	319.719	2.07685	0.939929	0.0386605	0.142698
366	A0A287AEH4	A0A287AEH4_PIG		Angiotensin-converting enzyme OS=Sus scrofa OX=9823 GN=ACE PE=1 SV=2	ACE	Carbamidomethylation; Oxidation (M); Acetylation (Protein N-term); CAMthiopropanoyl-pei	84816	450.81	121	3	333	348	457	99	123	331	81	107	288	111	95	304	352.133	326.638	472.329	94.6864	115.212	350.916	86.394	98.1466	304.514	101.241	99.6214	322.906	2.05255	0.933721	0.0388354	0.15373
1345	A0A287AQV0	A0A287AQV0_PIG		Proteasome subunit beta OS=Sus scrofa OX=9823 GN=PSMB5 PE=1 SV=1	PSMB5	Carbamidomethylation; CAMthiopropanoyl-pei	30160	291.51	22	22	32	31	25	21	24	12	18	20	19	20	18	13	33.8386	29.0971	25.8385	20.085	22.4805	12.722	19.1987	18.3452	20.0894	18.2417	18.8756	13.8085	1.60568	1.13171	0.0392879	0.392594
565	A0A286ZXJ6	A0A286ZXJ6_PIG		Maestro heat like repeat family member 1 OS=Sus scrofa OX=9823 GN=MROH1 PE=4 SV=2	MROH1	Carbamidomethylation; Oxidation (M); CAMthiopropanoyl-pei	176621	373.3	82	1	59	90	76	11	18	44	11	26	42	15	19	36	62.3899	84.4754	78.5492	10.5207	16.8603	46.6475	11.7325	23.8487	44.4082	13.6813	19.9243	38.2389	3.04497	1.11337	0.0394684	0.378548
425	A0A287AN02	A0A287AN02_PIG		Ring-box 1 OS=Sus scrofa OX=9823 GN=RBX1 PE=4 SV=1	RBX1	Carbamidomethylation; Acetylation (Protein N-term); CAMthiopropanoyl-pei	12274	164.76	8	8	8	7	8	5	5	4	2	4	1	5	2	1	8.45964	6.57031	8.26834	4.78214	4.68343	4.24068	2.13318	3.66903	1.05734	4.56042	2.09729	1.06219	1.69983	0.888554	0.0404077	0.828224
1311	A0A286ZWP6	A0A286ZWP6_PIG		Maestro heat like repeat family member 1 OS=Sus scrofa OX=9823 GN=MROH1 PE=4 SV=2	MROH1	Carbamidomethylation; Oxidation (M); CAMthiopropanoyl-pei	181260	374.01	83	2	59	91	76	11	18	44	11	26	42	15	19	36	62.3899	85.414	78.5492	10.5207	16.8603	46.6475	11.7325	23.8487	44.4082	13.6813	19.9243	38.2389	3.05765	1.11337	0.0408871	0.378548
291	A0A286ZK35	A0A286ZK35_PIG		Uncharacterized protein OS=Sus scrofa OX=9823 GN=LCN5 PE=1 SV=1	LCN5	Carbamidomethylation; CAMthiopropanoyl-pei	19906	190.05	13	13	6	12	9	0	0	3	0	1	3	1	0	2	6.34473	11.2634	9.30188	0	0	3.18051	0	0.917258	3.17202	0.912084	0	2.12438	8.4609	1.34672	0.042178	0.634837
687	A0A287ACH8	A0A287ACH8_PIG		Heat shock protein family A (Hsp70) member 4 OS=Sus scrofa OX=9823 GN=HSPA4 PE=1 SV=1	HSPA4	Carbamidomethylation; CAMthiopropanoyl-pei	95424	266.04	28	25	15	19	22	8	11	8	4	14	12	10	7	8	15.8618	17.8337	22.7379	7.65143	10.3035	8.48136	4.26637	12.8416	12.6881	9.12084	7.34053	8.49753	2.13469	1.1938	0.0427975	0.669467
34	A0A287A1G6	A0A287A1G6_PIG		Ubiquitin carboxyl-terminal hydrolase OS=Sus scrofa OX=9823 GN=UCHL3 PE=1 SV=3	UCHL3	Carbamidomethylation; CAMthiopropanoyl-pei	26164	233.92	19	19	21	22	8	11	7	2	9	10	8	14	8	2	22.2066	20.6495	8.26834	10.5207	6.5568	2.12034	9.59933	9.17258	8.45871	12.7692	8.38917	2.12438	2.66303	1.16956	0.0455364	0.680159
1112	A0A287AF38	A0A287AF38_PIG		Uncharacterized protein OS=Sus scrofa OX=9823 GN=HSP90AB1 PE=1 SV=1	HSP90AB1	Carbamidomethylation; Oxidation (M); Acetylation (Protein N-term); CAMthiopropanoyl-pei	83967	339.84	60	16	84	72	56	41	33	34	34	38	36	43	26	32	88.8263	67.5803	57.8783	39.2136	30.9106	36.0458	36.2641	34.8558	38.0642	39.2196	27.2648	33.9901	2.01832	1.08668	0.0461855	0.447906
353	A0A287A1E4	A0A287A1E4_PIG		Cullin-associated and neddylation-dissociated 1 OS=Sus scrofa domesticus OX=9825 GN=CAND1 PE=4 SV=1	CAND1	Carbamidomethylation; Oxidation (M); Acetylation (Protein N-term); CAMthiopropanoyl-pei	136375	405.17	102	102	84	96	135	37	43	41	30	43	51	39	41	40	88.8263	90.1071	139.528	35.3878	40.2775	43.467	31.9978	39.4421	53.9243	35.5713	42.9945	42.4876	2.67317	1.03561	0.0464705	0.800857
696	A0A286ZU64	A0A286ZU64_PIG		CDC37 cell division cycle 37 protein OS=Sus scrofa OX=9823 GN=CDC37 PE=1 SV=1	CDC37	Carbamidomethylation; Acetylation (Protein N-term); CAMthiopropanoyl-pei	44490	250.62	23	23	14	19	11	4	4	5	3	3	8	8	3	7	14.8044	17.8337	11.369	3.82571	3.74674	5.30085	3.19978	2.75177	8.45871	7.29667	3.14594	7.43534	3.41847	0.806035	0.0470494	0.52794
591	A0A287ACN4	A0A287ACN4_PIG		Hormone-sensitive lipase OS=Sus scrofa OX=9823 GN=LIPE PE=4 SV=1	LIPE	Carbamidomethylation; CAMthiopropanoyl-pei	83450	339.46	42	42	33	40	63	5	9	49	6	8	45	8	10	51	34.896	37.5446	65.1131	4.78214	8.43017	51.9483	6.39955	7.33806	47.5802	7.29667	10.4865	54.1717	2.11099	0.852171	0.0480706	0.165551
532	A0A286ZYM6	A0A286ZYM6_PIG		BAG family molecular chaperone regulator 5 isoform b OS=Sus scrofa OX=9823 GN=BAG5_tv3 PE=2 SV=1	BAG5_tv3	Carbamidomethylation; Acetylation (Protein N-term); CAMthiopropanoyl-pei	50585	239.83	19	19	6	10	14	3	2	6	6	5	4	9	2	3	6.34473	9.38616	14.4696	2.86929	1.87337	6.36102	6.39955	4.58629	4.22935	8.20876	2.09729	3.18657	2.71986	1.12767	0.0484946	0.693893
725	A0A286ZZK2	A0A286ZZK2_PIG		Proteasome 26S subunit non-ATPase 12 OS=Sus scrofa OX=9823 GN=PSMD12 PE=1 SV=1	PSMD12	Carbamidomethylation; CAMthiopropanoyl-pei	53025	293.56	31	31	16	37	29	8	14	9	5	11	12	7	7	12	16.9193	34.7288	29.9727	7.65143	13.1136	9.54153	5.33296	10.0898	12.6881	6.38459	7.34053	12.7463	2.69317	1.06193	0.0490233	0.678501
1293	A0A287AMB2	A0A287AMB2_PIG		Bis(5'-nucleosyl)-tetraphosphatase [asymmetrical] OS=Sus scrofa OX=9823 GN=NUDT2 PE=2 SV=3	NUDT2	Carbamidomethylation; CAMthiopropanoyl-pei	16835	160.09	6	6	3	4	3	2	3	1	2	3	5	4	3	3	3.17237	3.75446	3.10063	1.91286	2.81006	1.06017	2.13318	2.75177	5.28669	3.64834	3.14594	3.18657	1.73393	1.01912	0.0491495	0.957945
1133	A0A287A770	A0A287A770_PIG		Uncharacterized protein OS=Sus scrofa OX=9823 PE=3 SV=1	TCP1	CAMthiopropanoyl-pei	36550	120.38	7	2	2	1	4	1	0	2	0	0	2	1	0	3	2.11491	0.938616	4.13417	0.956428	0	2.12034	0	0	2.11468	0.912084	0	3.18657	2.33612	0.515944	0.0527858	0.186139
156	A0A287AKN8	A0A287AKN8_PIG		ADP ribosylation factor like GTPase 8A OS=Sus scrofa OX=9823 GN=ARL8A PE=1 SV=1	ARL8A	Carbamidomethylation; CAMthiopropanoyl-pei	21416	167.62	7	2	8	8	5	4	6	2	5	5	4	4	4	3	8.45964	7.50893	5.16771	3.82571	5.62011	2.12034	5.33296	4.58629	4.22935	3.64834	4.19459	3.18657	1.82742	1.2828	0.0569472	0.108329
465	A0A287A4R1	A0A287A4R1_PIG		Glucosamine-6-phosphate isomerase OS=Sus scrofa OX=9823 GN=GNPDA1 PE=1 SV=1	GNPDA1	Carbamidomethylation; CAMthiopropanoyl-pei	35066	215.05	15	10	7	7	7	5	3	1	3	5	6	5	4	7	7.40219	6.57031	7.23479	4.78214	2.81006	1.06017	3.19978	4.58629	6.34403	4.56042	4.19459	7.43534	2.45104	0.872749	0.0573531	0.334614
592	A0A286ZT52	A0A286ZT52_PIG		5'-nucleotidase ecto OS=Sus scrofa OX=9823 GN=NT5E PE=1 SV=1	NT5E	Carbamidomethylation; CAMthiopropanoyl-pei	62881	251.71	25	18	9	24	23	3	7	6	3	12	11	3	5	10	9.5171	22.5268	23.7715	2.86929	6.5568	6.36102	3.19978	11.0071	11.6307	2.73625	5.24323	10.6219	3.5355	1.38901	0.0583733	0.288252
126	A0A287AKY1	A0A287AKY1_PIG		Uncharacterized protein OS=Sus scrofa OX=9823 GN=CCT6A PE=1 SV=2	CCT6A	Carbamidomethylation; Oxidation (M); CAMthiopropanoyl-pei	57970	388.84	66	42	83	100	83	60	36	54	44	47	55	48	50	58	87.7688	93.8616	85.784	57.3857	33.7207	57.2492	46.93	43.1111	58.1536	43.78	52.4323	61.6071	1.80252	0.939015	0.0606018	0.467106
312	A0A0B8S0C2	A0A0B8S0C2_PIG		Beta-defensin 1 OS=Sus scrofa OX=9823 GN=DEFB1 PE=2 SV=1	DEFB1	Carbamidomethylation; CAMthiopropanoyl-pei	7411	170.89	8	8	3	6	8	0	0	0	0	0	0	0	0	0	3.17237	5.63169	8.26834	0	0	0	0	0	0	0	0	0	#DIV/0!	#DIV/0!	0.0608154	#DIV/0!
120	A0A286ZQX0	A0A286ZQX0_PIG		Proteasome 26S subunit ATPase 4 OS=Sus scrofa OX=9823 GN=PSMC4 PE=3 SV=1	PSMC4	Carbamidomethylation; Acetylation (Protein N-term); CAMthiopropanoyl-pei	47366	300.83	34	31	17	35	39	7	7	9	8	11	10	9	8	8	17.9767	32.8515	40.3081	6.695	6.5568	9.54153	8.53274	10.0898	10.5734	8.20876	8.38917	8.49753	3.99838	1.1634	0.0608655	0.124161
1729	A0A287A808	A0A287A808_PIG		26S proteasome non-ATPase regulatory subunit 1 OS=Sus scrofa OX=9823 GN=PSMD1 PE=1 SV=3	PSMD1	Carbamidomethylation; Acetylation (Protein N-term); CAMthiopropanoyl-pei	105814	331.73	52	52	34	62	53	18	17	30	13	23	24	22	10	28	35.9535	58.1942	54.7777	17.2157	15.9237	31.8051	13.8657	21.0969	25.3761	20.0658	10.4865	29.7413	2.29312	1.00075	0.0608844	0.998003
503	A0A286ZYD0	A0A286ZYD0_PIG		Large proline-rich protein BAG6 OS=Sus scrofa OX=9823 GN=BAG6 PE=2 SV=1	BAG6	Carbamidomethylation; Oxidation (M); Acetylation (Protein N-term); CAMthiopropanoyl-pei	118627	264.46	26	26	14	20	21	1	3	15	5	4	10	4	3	9	14.8044	18.7723	21.7044	0.956428	2.81006	15.9026	5.33296	3.66903	10.5734	3.64834	3.14594	9.55972	2.81056	1.19698	0.061756	0.0858266
1547	A0A287AX65	A0A287AX65_PIG		Proteasome subunit alpha type OS=Sus scrofa OX=9823 GN=PSMA5 PE=1 SV=1	PSMA5	Carbamidomethylation; CAMthiopropanoyl-pei	26411	263.03	19	19	13	20	24	11	12	15	6	13	13	12	9	15	13.7469	18.7723	24.805	10.5207	11.2402	15.9026	6.39955	11.9244	13.7454	10.945	9.43782	15.9329	1.52201	0.88307	0.0618394	0.564071
1797	A0A287AN48	A0A287AN48_PIG		Proteasome subunit beta OS=Sus scrofa OX=9823 GN=PSMB3 PE=1 SV=1	PSMB3	Carbamidomethylation; Acetylation (Protein N-term); CAMthiopropanoyl-pei	23008	257.35	19	19	22	26	16	11	17	11	12	17	10	12	12	9	23.264	24.404	16.5367	10.5207	15.9237	11.6619	12.7991	15.5934	10.5734	10.945	12.5838	9.55972	1.68489	1.17763	0.0620411	0.0772443
962	A0A286ZTY5	A0A286ZTY5_PIG		Aspartyl aminopeptidase OS=Sus scrofa OX=9823 GN=DNPEP PE=1 SV=3	DNPEP	Carbamidomethylation; Oxidation (M); CAMthiopropanoyl-pei	51883	321.44	41	41	32	35	62	13	9	16	12	11	18	11	9	14	33.8386	32.8515	64.0796	12.4336	8.43017	16.9627	12.7991	10.0898	19.0321	10.0329	9.43782	14.8707	3.4571	1.22071	0.0622661	0.131603
749	A0A0B8RTN5	A0A0B8RTN5_PIG		Uncharacterized protein OS=Sus scrofa OX=9823 PE=4 SV=1	EPPIN	Carbamidomethylation; CAMthiopropanoyl-pei	17252	135.24	8	8	5	6	2	0	0	0	0	0	1	0	0	0	5.28728	5.63169	2.06708	0	0	0	0	0	1.05734	0	0	0	#DIV/0!	#DIV/0!	0.0624027	0.42265
1232	A0A287A4B9	A0A287A4B9_PIG		26S proteasome non-ATPase regulatory subunit 2 OS=Sus scrofa OX=9823 GN=PSMD2 PE=1 SV=1	PSMD2	Carbamidomethylation; Acetylation (Protein N-term); CAMthiopropanoyl-pei	100242	341.97	60	60	35	61	73	22	15	32	20	16	33	31	14	30	37.0109	57.2556	75.4486	21.0414	14.0503	33.9254	21.3318	14.6761	34.8922	28.2746	14.6811	31.8657	2.45903	0.947592	0.0625214	0.701082
572	A0A286ZNV5	A0A286ZNV5_PIG		Heat shock protein family H (Hsp110) member 1 OS=Sus scrofa OX=9823 GN=HSPH1 PE=1 SV=1	HSPH1	Carbamidomethylation; Acetylation (Protein N-term); CAMthiopropanoyl-pei	91953	292.15	35	31	17	38	21	2	6	8	3	8	10	9	5	6	17.9767	35.6674	21.7044	1.91286	5.62011	8.48136	3.19978	7.33806	10.5734	8.20876	5.24323	6.37314	4.70507	1.06487	0.0626882	0.89183
1385	A0A287AWB5	A0A287AWB5_PIG		Proteasome subunit alpha type OS=Sus scrofa OX=9823 GN=PSMA6 PE=1 SV=1	PSMA6	Carbamidomethylation; CAMthiopropanoyl-pei	27399	283.43	25	25	23	38	20	15	24	15	13	23	12	17	13	13	24.3215	35.6674	20.6708	14.3464	22.4805	15.9026	13.8657	21.0969	12.6881	15.5054	13.6324	13.8085	1.52969	1.10954	0.0629327	0.648368
370	A0A287ALH7	A0A287ALH7_PIG		Uncharacterized protein OS=Sus scrofa OX=9823 GN=DNAH12 PE=4 SV=2	DNAH12	Carbamidomethylation; CAMthiopropanoyl-pei	365587	387.89	142	134	97	81	72	75	57	19	96	90	19	112	52	13	102.573	76.0279	74.415	71.7321	53.3911	20.1432	102.393	82.5532	20.0894	102.153	54.5296	13.8085	1.74174	1.20261	0.0631199	0.305568
1646	A0A286ZKG9	A0A286ZKG9_PIG		Glutamate-cysteine ligase catalytic subunit OS=Sus scrofa OX=9823 GN=GCLC PE=1 SV=1	GCLC	Carbamidomethylation; CAMthiopropanoyl-pei	63798	162.74	8	8	3	6	6	1	1	0	1	2	0	2	2	0	3.17237	5.63169	6.20125	0.956428	0.936686	0	1.06659	1.83452	0	1.82417	2.09729	0	7.92626	0.739803	0.0639564	0.265328
601	A0A286ZSD7	A0A286ZSD7_PIG		Uncharacterized protein OS=Sus scrofa OX=9823 GN=TEX101 PE=1 SV=2	TEX101	Carbamidomethylation; CAMthiopropanoyl-pei	26757	273.11	13	13	35	44	28	4	10	16	7	12	14	8	8	11	37.0109	41.2991	28.9392	3.82571	9.36686	16.9627	7.46614	11.0071	14.8027	7.29667	8.38917	11.6841	3.55656	1.21579	0.0646234	0.163291
917	A0A287A5X0	A0A287A5X0_PIG		Uncharacterized protein OS=Sus scrofa OX=9823 GN=PSMD9 PE=1 SV=1	PSMD9	Carbamidomethylation; Acetylation (Protein N-term); CAMthiopropanoyl-pei	24416	229.82	12	12	11	15	7	4	6	4	6	4	4	6	4	6	11.632	14.0792	7.23479	3.82571	5.62011	4.24068	6.39955	3.66903	4.22935	5.4725	4.19459	6.37314	2.40719	0.89138	0.0650924	0.579826
655	A0A286ZP34	A0A286ZP34_PIG		Uncharacterized protein OS=Sus scrofa OX=9823 GN=PSMC1 PE=1 SV=1	PSMC1	Carbamidomethylation; Oxidation (M); Acetylation (Protein N-term); CAMthiopropanoyl-pei	49185	255.25	26	22	12	22	27	4	6	4	3	4	6	4	3	7	12.6895	20.6495	27.9056	3.82571	5.62011	4.24068	3.19978	3.66903	6.34403	3.64834	3.14594	7.43534	4.47482	0.928545	0.0661293	0.545164
118	A0A287AGH7	A0A287AGH7_PIG		Proteasome 26S subunit non-ATPase 11 OS=Sus scrofa OX=9823 GN=PSMD11 PE=1 SV=2	PSMD11	Carbamidomethylation; CAMthiopropanoyl-pei	47322	250.43	23	23	15	19	19	11	11	6	8	7	7	11	6	7	15.8618	17.8337	19.6373	10.5207	10.3035	6.36102	8.53274	6.42081	7.40137	10.0329	6.29188	7.43534	1.96183	0.940858	0.0664392	0.461319
550	A0A287A9T9	A0A287A9T9_PIG		Adenosylhomocysteinase OS=Sus scrofa OX=9823 GN=AHCY PE=3 SV=3	AHCY	Carbamidomethylation; CAMthiopropanoyl-pei	47694	256.37	25	25	14	21	17	10	11	3	12	11	6	18	9	1	14.8044	19.7109	17.5702	9.56428	10.3035	3.18051	12.7991	10.0898	6.34403	16.4175	9.43782	1.06219	2.25984	1.08602	0.0672217	0.792274
496	A0A0B8RVD2	A0A0B8RVD2_PIG		Small glutamine rich tetratricopeptide repeat containing alpha OS=Sus scrofa OX=9823 GN=SGTA PE=1 SV=1	SGTA	Carbamidomethylation; CAMthiopropanoyl-pei	34189	110.95	5	5	4	2	2	0	0	0	0	1	0	0	0	0	4.22982	1.87723	2.06708	0	0	0	0	0.917258	0	0	0	0	#DIV/0!	#DIV/0!	0.0688616	0.42265
348	A0A287AVS0	A0A287AVS0_PIG		Uncharacterized protein OS=Sus scrofa OX=9823 GN=TCP1 PE=1 SV=2	TCP1	Carbamidomethylation; Oxidation (M); Acetylation (Protein N-term); CAMthiopropanoyl-pei	60653	430.4	94	94	141	157	147	82	91	121	73	94	104	81	86	116	149.101	147.363	151.931	78.4271	85.2384	128.281	77.8612	86.2222	109.963	73.8788	90.1836	123.214	1.53588	0.953947	0.0690353	0.469282
62	A0A287AGU2	A0A287AGU2_PIG		Hypoxanthine-guanine phosphoribosyltransferase OS=Sus scrofa OX=9823 GN=HPRT1 PE=2 SV=3	HPRT1	Carbamidomethylation; CAMthiopropanoyl-pei	24555	224.09	20	20	15	26	12	11	12	5	8	17	9	11	7	5	15.8618	24.404	12.4025	10.5207	11.2402	5.30085	8.53274	15.5934	9.51605	10.0329	7.34053	5.31095	1.94623	1.48305	0.0691531	0.325761
45	A0A287AEK2	A0A287AEK2_PIG		Proteasome 26S subunit non-ATPase 6 OS=Sus scrofa OX=9823 GN=PSMD6 PE=1 SV=3	PSMD6	Carbamidomethylation; CAMthiopropanoyl-pei	52206	251.06	28	28	10	16	25	7	4	14	6	7	9	10	4	15	10.5746	15.0179	25.8385	6.695	3.74674	14.8424	6.39955	6.42081	9.51605	9.12084	4.19459	15.9329	2.03412	0.763682	0.0691561	0.454608
896	A0A287A9A6	A0A287A9A6_PIG		Proteasome 26S subunit ATPase 6 OS=Sus scrofa OX=9823 GN=PSMC6 PE=1 SV=1	PSMC6	Carbamidomethylation; CAMthiopropanoyl-pei	45855	273.89	27	24	23	24	27	18	9	7	9	12	10	11	14	7	24.3215	22.5268	27.9056	17.2157	8.43017	7.42119	9.59933	11.0071	10.5734	10.0329	14.6811	7.43534	2.26067	0.969844	0.0693553	0.884616
846	A0A287A6X5	A0A287A6X5_PIG		Proteasome subunit alpha type OS=Sus scrofa OX=9823 GN=PSMA2 PE=1 SV=1	PSMA2	Carbamidomethylation; CAMthiopropanoyl-pei	25899	264.61	20	20	19	32	19	9	10	11	7	14	9	11	8	9	20.0917	30.0357	19.6373	8.60786	9.36686	11.6619	7.46614	12.8416	9.51605	10.0329	8.38917	9.55972	2.354	1.06583	0.0715618	0.793079
1179	A0A287AQJ3	A0A287AQJ3_PIG		Uncharacterized protein OS=Sus scrofa OX=9823 GN=FHL1 PE=1 SV=1	FHL1	Carbamidomethylation; Acetylation (Protein N-term); CAMthiopropanoyl-pei	36401	297.5	31	31	35	42	21	19	30	14	33	42	13	42	20	13	37.0109	39.4219	21.7044	18.1721	28.1006	14.8424	35.1975	38.5248	13.7454	38.3075	20.9729	13.8085	1.60578	1.19673	0.0716812	0.534282
1210	A0A0B8S0C3	A0A0B8S0C3_PIG		Nexin-1 OS=Sus scrofa OX=9823 GN=PN-1 PE=2 SV=2	PN-1	Carbamidomethylation; CAMthiopropanoyl-pei	44084	123.68	8	7	3	6	2	0	0	0	0	0	0	0	0	0	3.17237	5.63169	2.06708	0	0	0	0	0	0	0	0	0	#DIV/0!	#DIV/0!	0.0751166	#DIV/0!
882	A0A287A7T7	A0A287A7T7_PIG		Serine/threonine kinase 33 OS=Sus scrofa OX=9823 GN=STK33 PE=4 SV=1	STK33	CAMthiopropanoyl-pei	57568	171.31	10	10	5	8	5	4	3	1	4	3	0	4	3	0	5.28728	7.50893	5.16771	3.82571	2.81006	1.06017	4.26637	2.75177	0	3.64834	3.14594	0	2.33421	1.03295	0.0751535	0.823678
1249	A0A286ZHY3	A0A286ZHY3_PIG		Prefoldin subunit 1 OS=Sus scrofa OX=9823 GN=PFDN1 PE=1 SV=1	PFDN1	Acetylation (Protein N-term); CAMthiopropanoyl-pei	14237	124.92	8	8	5	3	3	0	1	0	0	0	1	0	0	1	5.28728	2.81585	3.10063	0	0.936686	0	0	0	1.05734	0	0	1.06219	11.9611	0.995432	0.0753817	0.42265
1227	A0A286ZPL5	A0A286ZPL5_PIG		SH3 domain containing GRB2 like endophilin B1 OS=Sus scrofa OX=9823 GN=SH3GLB1 PE=1 SV=1	SH3GLB1	Carbamidomethylation; Oxidation (M); Acetylation (Protein N-term); CAMthiopropanoyl-pei	45075	299.6	35	35	33	54	29	9	5	13	7	9	15	7	10	15	34.896	50.6852	29.9727	8.60786	4.68343	13.7822	7.46614	8.25532	15.8601	6.38459	10.4865	15.9329	4.26816	0.962737	0.077933	0.715491
1978	A0A287A8P0	A0A287A8P0_PIG		Proteasome 26S subunit non-ATPase 7 OS=Sus scrofa OX=9823 GN=PSMD7 PE=1 SV=1	PSMD7	Carbamidomethylation; Oxidation (M); Acetylation (Protein N-term); CAMthiopropanoyl-pei	37011	244.49	21	21	9	13	21	6	4	9	5	3	10	9	4	6	9.5171	12.202	21.7044	5.73857	3.74674	9.54153	5.33296	2.75177	10.5734	8.20876	4.19459	6.37314	2.28222	0.993696	0.0786245	0.987084
914	A0A286ZWN9	A0A286ZWN9_PIG		Protein S100-A6 OS=Sus scrofa OX=9823 GN=S100A6 PE=3 SV=1	S100A6	Carbamidomethylation; Acetylation (Protein N-term); CAMthiopropanoyl-pei	10060	97.45	2	2	3	1	2	1	0	1	1	0	1	1	0	1	3.17237	0.938616	2.06708	0.956428	0	1.06017	1.06659	0	1.05734	0.912084	0	1.06219	3.06361	1.0758	0.0789915	0.441056
619	A0A287A6V6	A0A287A6V6_PIG		Uncharacterized protein OS=Sus scrofa OX=9823 GN=PPM1B PE=1 SV=3	PPM1B	Carbamidomethylation; CAMthiopropanoyl-pei	52388	217.38	19	16	13	10	9	4	6	4	6	6	6	7	5	3	13.7469	9.38616	9.30188	3.82571	5.62011	4.24068	6.39955	5.50355	6.34403	6.38459	5.24323	3.18657	2.36985	1.23172	0.0793282	0.374444
52	A0A287AFU3	A0A287AFU3_PIG		Cystatin OS=Sus scrofa OX=9823 GN=LOC100516302 PE=3 SV=2	LOC100516302	Carbamidomethylation; CAMthiopropanoyl-pei	17221	141.43	4	4	5	3	8	1	1	6	1	1	8	0	1	4	5.28728	2.81585	8.26834	0.956428	0.936686	6.36102	1.06659	0.917258	8.45871	0	1.04865	4.24876	1.98343	1.97126	0.0795717	0.316319
352	A0A287AAM9	A0A287AAM9_PIG		Deoxyribonuclease-1-like 1 OS=Sus scrofa OX=9823 GN=DNASE1L1 PE=2 SV=1	DNASE1L1	Carbamidomethylation; CAMthiopropanoyl-pei	34986	191.47	10	10	7	13	6	5	5	2	4	4	3	4	6	7	7.40219	12.202	6.20125	4.78214	4.68343	2.12034	4.26637	3.66903	3.17202	3.64834	6.29188	7.43534	2.22731	0.639255	0.0824052	0.282465
469	A0A287ARC8	A0A287ARC8_PIG		Actin related protein T2 OS=Sus scrofa OX=9823 GN=ACTRT2 PE=1 SV=1	ACTRT2	Carbamidomethylation; Oxidation (M); Acetylation (Protein N-term); CAMthiopropanoyl-pei	41729	344.6	62	57	65	94	74	60	55	35	90	73	38	102	58	32	68.7346	88.2299	76.4821	57.3857	51.5177	37.106	95.9933	66.9598	40.1789	93.0326	60.8215	33.9901	1.59885	1.08139	0.0824598	0.041205
488	A0A0B8RW24	A0A0B8RW24_PIG		Uncharacterized protein OS=Sus scrofa OX=9823 GN=RCN1 PE=1 SV=3	RCN1	CAMthiopropanoyl-pei	46602	77.59	3	3	3	2	1	0	0	0	0	0	0	0	0	0	3.17237	1.87723	1.03354	0	0	0	0	0	0	0	0	0	#DIV/0!	#DIV/0!	0.0826021	#DIV/0!
499	A0A287AJ16	A0A287AJ16_PIG		Uncharacterized protein OS=Sus scrofa OX=9823 PE=4 SV=1	ABCA15	Carbamidomethylation; CAMthiopropanoyl-pei	66792	297.68	32	31	32	34	24	12	23	15	13	31	18	21	14	14	33.8386	31.9129	24.805	11.4771	21.5438	15.9026	13.8657	28.435	19.0321	19.1538	14.6811	14.8707	1.85098	1.25926	0.0828081	0.523873
1400	A0A287AMN6	A0A287AMN6_PIG		Protein-L-isoaspartate(D-aspartate) O-methyltransferase OS=Sus scrofa OX=9823 GN=PCMT1 PE=1 SV=3	PCMT1	Carbamidomethylation; Oxidation (M); Acetylation (Protein N-term); CAMthiopropanoyl-pei	24646	334.28	34	34	40	68	45	31	32	28	28	34	31	31	36	28	42.2982	63.8259	46.5094	29.6493	29.9739	29.6848	29.8646	31.1868	32.7775	28.2746	37.7513	29.7413	1.70907	0.979759	0.0828218	0.848876
1051	A0A287AGR0	A0A287AGR0_PIG		Uncharacterized protein OS=Sus scrofa OX=9823 PE=4 SV=1		CAMthiopropanoyl-pei	16338	169.42	7	7	5	5	5	2	4	2	3	4	2	3	0	0	5.28728	4.69308	5.16771	1.91286	3.74674	2.12034	3.19978	3.66903	2.11468	2.73625	0	0	1.94707	3.28314	0.0840239	0.153345
949	A0A287ALZ2	A0A287ALZ2_PIG		Uncharacterized protein OS=Sus scrofa OX=9823 PE=4 SV=1		Carbamidomethylation; CAMthiopropanoyl-pei	15589	225.04	17	17	11	20	12	6	10	9	3	7	13	6	5	12	11.632	18.7723	12.4025	5.73857	9.36686	9.54153	3.19978	6.42081	13.7454	5.4725	5.24323	12.7463	1.7368	0.995906	0.085283	0.97982
494	A0A287AIX2	A0A287AIX2_PIG		Glucosamine-6-phosphate isomerase OS=Sus scrofa OX=9823 GN=GNPDA2 PE=1 SV=1	GNPDA2	Carbamidomethylation; CAMthiopropanoyl-pei	31195	154.58	8	3	4	3	2	2	2	1	2	3	4	2	3	4	4.22982	2.81585	2.06708	1.91286	1.87337	1.06017	2.13318	2.75177	4.22935	1.82417	3.14594	4.24876	1.88031	0.988658	0.0864859	0.879563
457	A0A286ZJB1	A0A286ZJB1_PIG		WAP four-disulfide core domain 10A-like (Fragment) OS=Sus scrofa OX=9823 GN=WFDC10AL PE=2 SV=1	WFDC10AL	Carbamidomethylation; Oxidation (M); CAMthiopropanoyl-pei	11726	197.63	11	11	49	55	15	2	10	2	7	6	2	3	5	2	51.8153	51.6239	15.5031	1.91286	9.36686	2.12034	7.46614	5.50355	2.11468	2.73625	5.24323	2.12438	8.87626	1.49293	0.0870617	0.392979
714	A0A286ZIK3	A0A286ZIK3_PIG		Seminal plasma acrosin inhibitor A1 OS=Sus scrofa OX=9823 PE=1 SV=1	SPINK2	Carbamidomethylation; Acetylation (Protein N-term); CAMthiopropanoyl-pei	7595	238.37	25	6	73	157	56	8	11	10	11	18	10	12	8	8	77.1943	147.363	57.8783	7.65143	10.3035	10.6017	11.7325	16.5106	10.5734	10.945	8.38917	8.49753	9.89034	1.39469	0.0884496	0.246735
691	A0A286ZN52	A0A286ZN52_PIG		Phospholipase A2 group VI OS=Sus scrofa OX=9823 GN=PLA2G6 PE=1 SV=3	PLA2G6	Carbamidomethylation; CAMthiopropanoyl-pei	89753	260.84	31	31	10	31	15	3	5	2	7	5	5	13	6	1	10.5746	29.0971	15.5031	2.86929	4.68343	2.12034	7.46614	4.58629	5.28669	11.8571	6.29188	1.06219	5.70397	0.902555	0.0906003	0.829184
1845	A0A286ZIQ9	A0A286ZIQ9_PIG		Uncharacterized protein OS=Sus scrofa OX=9823 GN=LOC396905 PE=4 SV=1	LOC396905	Carbamidomethylation; Oxidation (M); Acetylation (Protein N-term); CAMthiopropanoyl-pei	18094	299.16	37	18	156	329	121	19	20	28	21	30	23	27	14	22	164.963	308.805	125.059	18.1721	18.7337	29.6848	22.3984	27.5177	24.3188	24.6263	14.6811	23.3682	8.99265	1.18443	0.0930131	0.489111
286	A0A287A5Y7	A0A287A5Y7_PIG		Uncharacterized protein OS=Sus scrofa OX=9823 PE=4 SV=1		Carbamidomethylation; CAMthiopropanoyl-pei	19314	222.21	16	11	18	12	7	8	4	4	13	8	5	14	7	3	19.0342	11.2634	7.23479	7.65143	3.74674	4.24068	13.8657	7.33806	5.28669	12.7692	7.34053	3.18657	2.39994	1.13711	0.0948886	0.221594
854	A0A287A2R9	A0A287A2R9_PIG		Uncharacterized protein OS=Sus scrofa OX=9823 GN=CLMN PE=1 SV=2	CLMN	Carbamidomethylation; Acetylation (Protein N-term); CAMthiopropanoyl-pei	111102	287.3	37	37	32	45	22	13	12	14	9	11	19	15	9	17	33.8386	42.2377	22.7379	12.4336	11.2402	14.8424	9.59933	10.0898	20.0894	13.6813	9.43782	18.0572	2.56552	0.966055	0.0954918	0.824807
260	A0A286ZSD6	A0A286ZSD6_PIG		Uncharacterized protein OS=Sus scrofa OX=9823 GN=BLMH PE=1 SV=3	BLMH	Carbamidomethylation; Acetylation (Protein N-term); CAMthiopropanoyl-pei	28419	195.95	11	11	4	7	10	2	2	2	3	3	5	1	2	5	4.22982	6.57031	10.3354	1.91286	1.87337	2.12034	3.19978	2.75177	5.28669	0.912084	2.09729	5.31095	3.57831	1.3507	0.097519	0.29204
636	A0A287A1U2	A0A287A1U2_PIG		DAZ associated protein 1 OS=Sus scrofa OX=9823 GN=DAZAP1 PE=1 SV=1	DAZAP1	Carbamidomethylation; CAMthiopropanoyl-pei	43326	175.7	8	8	4	9	5	3	3	1	2	6	4	7	2	1	4.22982	8.44754	5.16771	2.86929	2.81006	1.06017	2.13318	5.50355	4.22935	6.38459	2.09729	1.06219	2.64783	1.24329	0.0977721	0.787252
139	A0A287AJR1	A0A287AJR1_PIG		Clathrin light chain OS=Sus scrofa OX=9823 GN=CLTA PE=3 SV=1	CLTA	CAMthiopropanoyl-pei	23237	140.85	5	5	6	5	3	3	4	1	3	5	1	3	2	1	6.34473	4.69308	3.10063	2.86929	3.74674	1.06017	3.19978	4.58629	1.05734	2.73625	2.09729	1.06219	1.84185	1.49997	0.0987496	0.327814
582	A0A286ZIE6	A0A286ZIE6_PIG		Calpastatin OS=Sus scrofa OX=9823 GN=CAST PE=1 SV=1	CAST	Carbamidomethylation; Acetylation (Protein N-term); CAMthiopropanoyl-pei	89786	133.4	6	6	1	6	4	0	1	0	0	0	2	1	0	1	1.05746	5.63169	4.13417	0	0.936686	0	0	0	2.11468	0.912084	0	1.06219	11.5549	1.07112	0.100315	0.941796
1104	A0A286ZL82	A0A286ZL82_PIG		Glycoprotein 2 OS=Sus scrofa OX=9823 GN=GP2 PE=1 SV=3	GP2	Carbamidomethylation; Oxidation (M); Acetylation (Protein N-term); CAMthiopropanoyl-pei	58072	366.26	47	47	224	259	51	30	39	9	17	30	9	29	16	9	236.87	243.101	52.7106	28.6929	36.5307	9.54153	18.1321	27.5177	9.51605	26.4504	16.7783	9.55972	7.12474	1.04504	0.108135	0.898959
265	A0A0B8RT59	A0A0B8RT59_PIG		Glutaminyl-peptide cyclotransferase OS=Sus scrofa OX=9823 GN=QPCT PE=1 SV=1	QPCT	Carbamidomethylation; CAMthiopropanoyl-pei	34562	126.35	6	6	5	5	1	0	0	0	0	0	0	0	0	0	5.28728	4.69308	1.03354	0	0	0	0	0	0	0	0	0	#DIV/0!	#DIV/0!	0.110002	#DIV/0!
2326	A0A287A474	A0A287A474_PIG		Acyl-CoA synthetase long chain family member 1 OS=Sus scrofa OX=9823 GN=ACSL1 PE=1 SV=1	ACSL1	Carbamidomethylation; CAMthiopropanoyl-pei	78033	197.07	14	9	5	8	11	3	4	3	6	5	5	10	3	2	5.28728	7.50893	11.369	2.86929	3.74674	3.18051	6.39955	4.58629	5.28669	9.12084	3.14594	2.12438	2.4667	1.13073	0.110867	0.753897
956	A0A287AIR5	A0A287AIR5_PIG		Maestro heat like repeat family member 2B OS=Sus scrofa OX=9823 GN=MROH2B PE=4 SV=2	MROH2B	Carbamidomethylation; Oxidation (M); Acetylation (Protein N-term); CAMthiopropanoyl-pei	179800	431.05	119	119	75	89	143	14	18	127	10	13	134	12	8	123	79.3092	83.5368	147.796	13.39	16.8603	134.642	10.6659	11.9244	141.683	10.945	8.38917	130.649	1.88392	1.09528	0.111218	0.288136
464	A0A286ZLK7	A0A286ZLK7_PIG		Cell division cycle 34 OS=Sus scrofa OX=9823 GN=CDC34 PE=1 SV=1	CDC34	Carbamidomethylation; CAMthiopropanoyl-pei	26507	148.58	8	8	10	19	5	0	3	2	0	3	2	1	3	0	10.5746	17.8337	5.16771	0	2.81006	2.12034	0	2.75177	2.11468	0.912084	3.14594	0	6.80999	1.19922	0.111932	0.800235
104	A0A0B8RT86	A0A0B8RT86_PIG		AP complex subunit beta OS=Sus scrofa OX=9823 GN=AP1B1 PE=1 SV=1	AP1B1	Carbamidomethylation; CAMthiopropanoyl-pei	103746	213.09	24	24	10	24	6	0	0	0	0	0	2	0	0	0	10.5746	22.5268	6.20125	0	0	0	0	0	2.11468	0	0	0	#DIV/0!	#DIV/0!	0.115219	0.42265
35	A0A286ZY95	A0A286ZY95_PIG		Heparin-binding protein WGA16 OS=Sus scrofa OX=9823 GN=wga16 PE=1 SV=1	wga16	Acetylation (Protein N-term); CAMthiopropanoyl-pei	18211	321.47	26	25	208	198	30	74	81	4	55	60	4	68	93	3	219.951	185.846	31.0063	70.7757	75.8716	4.24068	58.6626	55.0355	4.22935	62.0217	97.5241	3.18657	2.89488	0.724671	0.118452	0.39325
635	A0A287AXH2	A0A287AXH2_PIG		Uncharacterized protein OS=Sus scrofa OX=9823 PE=4 SV=1		Carbamidomethylation; Oxidation (M); CAMthiopropanoyl-pei	15203	192.4	12	12	11	15	20	10	10	11	15	13	15	9	6	14	11.632	14.0792	20.6708	9.56428	9.36686	11.6619	15.9989	11.9244	15.8601	8.20876	6.29188	14.8707	1.5161	1.49068	0.121378	0.138978
361	A0A287AGN3	A0A287AGN3_PIG		Ras-related protein Rab-3A OS=Sus scrofa OX=9823 GN=RAB3A PE=2 SV=1	RAB3A	CAMthiopropanoyl-pei	24970	114.19	4	1	10	9	6	5	3	5	6	5	5	5	4	3	10.5746	8.44754	6.20125	4.78214	2.81006	5.30085	6.39955	4.58629	5.28669	4.56042	4.19459	3.18657	1.95635	1.36268	0.124678	0.112968
722	A0A286ZYL7	A0A286ZYL7_PIG		Dipeptidyl peptidase 4 OS=Sus scrofa OX=9823 GN=DPP4 PE=1 SV=1	DPP4	Carbamidomethylation; CAMthiopropanoyl-pei	89967	235.9	23	23	8	14	12	0	2	10	0	0	6	0	0	10	8.45964	13.1406	12.4025	0	1.87337	10.6017	0	0	6.34403	0	0	10.6219	2.72566	0.597259	0.124976	0.42265
1312	A0A286ZXK8	A0A286ZXK8_PIG		Inositol polyphosphate-1-phosphatase OS=Sus scrofa OX=9823 GN=INPP1 PE=1 SV=1	INPP1	Carbamidomethylation; Acetylation (Protein N-term); CAMthiopropanoyl-pei	44501	277.4	32	32	19	46	23	10	9	10	9	17	11	12	10	7	20.0917	43.1763	23.7715	9.56428	8.43017	10.6017	9.59933	15.5934	11.6307	10.945	10.4865	7.43534	3.04375	1.27563	0.126318	0.318921
703	A0A286ZIE8	A0A286ZIE8_PIG		Uncharacterized protein OS=Sus scrofa OX=9823 GN=ENPP3 PE=1 SV=2	ENPP3	Carbamidomethylation; Acetylation (Protein N-term); CAMthiopropanoyl-pei	99787	210.06	15	15	14	14	3	1	1	1	0	1	2	0	1	0	14.8044	13.1406	3.10063	0.956428	0.936686	1.06017	0	0.917258	2.11468	0	1.04865	0	10.5122	2.89128	0.126621	0.459564
107	A0A0B8S099	A0A0B8S099_PIG		C-type natriuretic peptide OS=Sus scrofa OX=9823 GN=NPPC PE=1 SV=2	NPPC	Carbamidomethylation; CAMthiopropanoyl-pei	13243	133.19	5	5	1	3	5	0	0	0	0	0	0	0	0	0	1.05746	2.81585	5.16771	0	0	0	0	0	0	0	0	0	#DIV/0!	#DIV/0!	0.127021	#DIV/0!
29	A0A286ZNY1	A0A286ZNY1_PIG		5'-nucleotidase ecto (Fragment) OS=Sus scrofa OX=9823 GN=NT5E PE=2 SV=1	NT5E	Carbamidomethylation; CAMthiopropanoyl-pei	17552	168.38	8	1	2	11	10	1	2	2	1	5	4	1	1	3	2.11491	10.3248	10.3354	0.956428	1.87337	2.12034	1.06659	4.58629	4.22935	0.912084	1.04865	3.18657	4.6009	1.91989	0.131024	0.25943
319	A0A286ZRK2	A0A286ZRK2_PIG		16kDa secretory protein OS=Sus scrofa domesticus OX=9825 GN=NPC2 PE=4 SV=1	NPC2	Carbamidomethylation; Oxidation (M); CAMthiopropanoyl-pei	16288	187.82	10	10	18	19	3	4	6	1	6	7	3	3	3	3	19.0342	17.8337	3.10063	3.82571	5.62011	1.06017	6.39955	6.42081	3.17202	2.73625	3.14594	3.18657	3.80435	1.76346	0.132667	0.186494
1367	A0A286ZVD0	A0A286ZVD0_PIG		Filamin B OS=Sus scrofa OX=9823 GN=FLNB PE=1 SV=1	FLNB	Carbamidomethylation; CAMthiopropanoyl-pei	278931	253.88	30	30	8	5	16	3	2	4	9	5	4	14	5	5	8.45964	4.69308	16.5367	2.86929	1.87337	4.24068	9.59933	4.58629	4.22935	12.7692	5.24323	5.31095	3.30494	0.78955	0.133617	0.169715
678	A0A287AG48	A0A287AG48_PIG		RAB8B member RAS oncogene family OS=Sus scrofa OX=9823 GN=RAB8B PE=1 SV=1	RAB8B	CAMthiopropanoyl-pei	23562	150.75	8	1	13	10	6	7	3	5	6	7	5	5	5	3	13.7469	9.38616	6.20125	6.695	2.81006	5.30085	6.39955	6.42081	5.28669	4.56042	5.24323	3.18657	1.98126	1.3939	0.133856	0.0249469
462	A0A287A1A7	A0A287A1A7_PIG		Clusterin OS=Sus scrofa OX=9823 GN=CLU PE=1 SV=1	CLU	Carbamidomethylation; Oxidation (M); CAMthiopropanoyl-pei	51775	288.6	34	34	45	72	16	19	23	9	21	28	8	28	24	9	47.5855	67.5803	16.5367	18.1721	21.5438	9.54153	22.3984	25.6832	8.45871	25.5384	25.1675	9.55972	2.67376	0.938187	0.135756	0.36124
328	A0A287AL53	A0A287AL53_PIG		Proteasome subunit beta type-7 OS=Sus scrofa OX=9823 GN=PSMB7 PE=2 SV=2	PSMB7	Carbamidomethylation; CAMthiopropanoyl-pei	29980	257.31	15	15	11	12	10	5	5	9	7	7	5	7	4	7	11.632	11.2634	10.3354	4.78214	4.68343	9.54153	7.46614	6.42081	5.28669	6.38459	4.19459	7.43534	1.74834	1.06434	0.138416	0.795817
746	A0A286ZRX4	A0A286ZRX4_PIG		Spermadhesin PSP-I OS=Sus scrofa OX=9823 GN=PSP-I PE=2 SV=1	PSP-I	Carbamidomethylation; Oxidation (M); CAMthiopropanoyl-pei	14501	292.73	25	25	64	102	38	8	18	28	12	25	26	4	19	29	67.6772	95.7388	39.2746	7.65143	16.8603	29.6848	12.7991	22.9314	27.4908	3.64834	19.9243	30.8035	3.73992	1.16267	0.139083	0.498645
1329	A0A287AGX9	A0A287AGX9_PIG		Ras-related protein Rab-1A OS=Sus scrofa OX=9823 GN=RAB1A PE=1 SV=1	RAB1A	Acetylation (Protein N-term); CAMthiopropanoyl-pei	24430	161.92	7	4	13	12	7	6	5	6	6	7	5	5	7	4	13.7469	11.2634	7.23479	5.73857	4.68343	6.36102	6.39955	6.42081	5.28669	4.56042	7.34053	4.24876	1.92129	1.1212	0.141762	0.509387
386	A0A287AGL6	A0A287AGL6_PIG		Neural precursor cell expressed developmentally down-regulated 8 OS=Sus scrofa OX=9823 GN=NEDD8 PE=1 SV=1	NEDD8	CAMthiopropanoyl-pei	7986	157.61	9	9	4	8	5	4	4	1	4	3	0	5	1	1	4.22982	7.50893	5.16771	3.82571	3.74674	1.06017	4.26637	2.75177	0	4.56042	1.04865	1.06219	1.95844	1.052	0.14465	0.901277
1895	A0A287A8F8	A0A287A8F8_PIG		Uncharacterized protein OS=Sus scrofa OX=9823 GN=ST13 PE=1 SV=1	ST13	Carbamidomethylation; CAMthiopropanoyl-pei	40733	188.44	14	14	10	17	10	10	7	0	12	11	2	14	8	1	10.5746	15.9565	10.3354	9.56428	6.5568	0	12.7991	10.0898	2.11468	12.7692	8.38917	1.06219	2.28685	1.12525	0.144902	0.196683
240	A0A076KRX0	A0A076KRX0_PIG		Golgi glycoprotein 1 OS=Sus scrofa domesticus OX=9825 GN=GLG1 PE=4 SV=1	GLG1	Carbamidomethylation; CAMthiopropanoyl-pei	134267	156.21	11	11	8	6	1	0	0	0	0	0	1	1	0	0	8.45964	5.63169	1.03354	0	0	0	0	0	1.05734	0.912084	0	0	#DIV/0!	1.15926	0.145159	0.939942
776	A0A287A424	A0A287A424_PIG		Seminal plasma sperm motility inhibitor OS=Sus scrofa OX=9823 GN=AQN-3 PE=2 SV=1	AQN-3	Carbamidomethylation; Acetylation (Protein N-term); CAMthiopropanoyl-pei	15034	305.93	28	9	149	181	21	67	69	12	69	80	11	77	64	18	157.561	169.889	21.7044	64.0807	64.6313	12.722	73.5949	73.3806	11.6307	70.2305	67.1134	19.1194	2.46867	1.0137	0.149824	0.880213
504	A0A173G6G7	A0A173G6G7_PIG		Fibronectin 1 OS=Sus scrofa OX=9823 GN=FN1 PE=1 SV=2	FN1	Carbamidomethylation; Oxidation (M); Acetylation (Protein N-term); CAMthiopropanoyl-pei	270595	557.77	312	2	1277	1581	118	25	53	10	22	53	14	31	37	10	1350.37	1483.95	121.958	23.9107	49.6443	10.6017	23.465	48.6147	14.8027	28.2746	38.7999	10.6219	35.1283	1.11823	0.152593	0.54679
913	A0A0K1TQQ7	A0A0K1TQQ7_PIG		Fibronectin 1 OS=Sus scrofa OX=9823 GN=FN1 PE=1 SV=1	FN1	Carbamidomethylation; Oxidation (M); Acetylation (Protein N-term); CAMthiopropanoyl-pei	262325	558.73	315	5	1306	1621	119	26	54	10	22	54	12	31	38	9	1381.04	1521.5	122.991	24.8671	50.581	10.6017	23.465	49.5319	12.6881	28.2746	39.8486	9.55972	35.1601	1.10301	0.153078	0.589531
358	A0A287AVW2	A0A287AVW2_PIG		Major seminal plasma glycoprotein PSP-II OS=Sus scrofa OX=9823 PE=1 SV=2	PSP-II	Carbamidomethylation; Oxidation (M); Acetylation (Protein N-term); CAMthiopropanoyl-pei	14816	297.17	25	5	102	98	59	61	58	54	54	55	53	70	48	55	107.86	91.9843	60.979	58.3421	54.3278	57.2492	57.596	50.4492	56.0389	63.8459	50.335	58.4205	1.53499	0.950653	0.157856	0.26487
642	A0A1W6Q744	A0A1W6Q744_PIG		Uncharacterized protein OS=Sus scrofa OX=9823 GN=FCGBP PE=1 SV=1	FCGBP	Carbamidomethylation; Oxidation (M); Acetylation (Protein N-term); CAMthiopropanoyl-pei	265392	446.58	130	130	361	303	41	7	25	10	5	15	5	8	13	11	381.741	284.401	42.3752	6.695	23.4171	10.6017	5.33296	13.7589	5.28669	7.29667	13.6324	11.6841	17.4024	0.747505	0.158209	0.289685
267	A0A1B2TT55	A0A1B2TT55_PIG		Fibronectin (Fragment) OS=Sus scrofa OX=9823 PE=2 SV=1	DQH-1	Carbamidomethylation; Oxidation (M); CAMthiopropanoyl-pei	54725	445.49	110	1	529	682	39	12	24	7	14	24	6	16	16	4	559.394	640.136	40.3081	11.4771	22.4805	7.42119	14.9323	22.0142	6.34403	14.5933	16.7783	4.24876	29.9631	1.21533	0.162628	0.216187
1035	A0A286ZMR3	A0A286ZMR3_PIG		Carbohydrate-binding protein AQN-1 OS=Sus scrofa OX=9823 PE=1 SV=1	AQN-1	Carbamidomethylation; Acetylation (Protein N-term); CAMthiopropanoyl-pei	11882	446.62	86	5	1055	1301	68	174	228	18	114	156	18	158	225	19	1115.62	1221.14	70.2808	166.419	213.564	19.0831	121.591	143.092	19.0321	144.109	235.945	20.1816	6.03167	0.708871	0.163085	0.295949
114	A0A287AHL5	A0A287AHL5_PIG		Vacuolar protein sorting 13 homolog A OS=Sus scrofa OX=9823 GN=VPS13A PE=1 SV=3	VPS13A	Carbamidomethylation; CAMthiopropanoyl-pei	291884	302.88	50	50	16	17	36	15	6	16	14	12	5	20	13	12	16.9193	15.9565	37.2075	14.3464	5.62011	16.9627	14.9323	11.0071	5.28669	18.2417	13.6324	12.7463	1.89777	0.699817	0.163251	0.0979191
1152	A0A287AFH7	A0A287AFH7_PIG		Proteasome (Prosome macropain) 26S subunit non-ATPase 3 OS=Sus scrofa domesticus OX=9825 GN=PSMD3 PE=4 SV=1	PSMD3	Carbamidomethylation; CAMthiopropanoyl-pei	60967	272.71	37	37	9	27	31	8	6	19	7	9	11	13	9	13	9.5171	25.3426	32.0398	7.65143	5.62011	20.1432	7.46614	8.25532	11.6307	11.8571	9.43782	13.8085	2.00209	0.779189	0.163393	0.112417
251	A0A286ZMB2	A0A286ZMB2_PIG		Spermadhesin AQN-1 OS=Sus scrofa OX=9823 GN=AQN-1 PE=2 SV=1	AQN-1	Carbamidomethylation; Acetylation (Protein N-term); CAMthiopropanoyl-pei	13989	443.79	83	3	969	1214	63	157	212	17	107	140	16	142	215	17	1024.67	1139.48	65.1131	150.159	198.577	18.0229	114.125	128.416	16.9174	129.516	225.459	18.0572	6.07828	0.69554	0.163446	0.332689
471	A0A287AXL4	A0A287AXL4_PIG		V-type proton ATPase subunit G OS=Sus scrofa OX=9823 GN=ATP6V1G1 PE=1 SV=1	ATP6V1G1	Carbamidomethylation; Acetylation (Protein N-term); CAMthiopropanoyl-pei	13724	252.9	15	15	14	19	26	12	15	13	10	13	19	16	9	14	14.8044	17.8337	26.8721	11.4771	14.0503	13.7822	10.6659	11.9244	20.0894	14.5933	9.43782	14.8707	1.51388	1.09711	0.168491	0.687906
21	A0A0K0KW08	A0A0K0KW08_PIG		Uncharacterized protein OS=Sus scrofa OX=9823 GN=THBS1 PE=1 SV=2	THBS1	Carbamidomethylation; Oxidation (M); CAMthiopropanoyl-pei	129546	381.18	73	73	166	190	6	1	5	0	0	3	0	1	1	0	175.538	178.337	6.20125	0.956428	4.68343	0	0	2.75177	0	0.912084	1.04865	0	63.8448	1.40344	0.16923	0.763606
1128	A0A287AC97	A0A287AC97_PIG		Carbohydrate-binding protein AQN-3 OS=Sus scrofa OX=9823 PE=1 SV=1	AQN-3	Carbamidomethylation; CAMthiopropanoyl-pei	12885	266.42	21	2	99	115	9	49	53	7	49	59	6	58	56	11	104.688	107.941	9.30188	46.865	49.6443	7.42119	52.263	54.1182	6.34403	52.9009	58.7242	11.6841	2.13538	0.914168	0.170504	0.13702
551	A0A287AQ53	A0A287AQ53_PIG		Syntaxin 2 OS=Sus scrofa OX=9823 GN=STX2 PE=3 SV=1	STX2	Carbamidomethylation; CAMthiopropanoyl-pei	33310	297.09	31	31	23	18	36	17	15	17	12	14	22	23	8	20	24.3215	16.8951	37.2075	16.2593	14.0503	18.0229	12.7991	12.8416	23.2615	20.9779	8.38917	21.2438	1.6226	0.966237	0.172828	0.896461
279	A0A287AH85	A0A287AH85_PIG		RAN guanine nucleotide release factor OS=Sus scrofa OX=9823 GN=RANGRF PE=1 SV=1	RANGRF	Carbamidomethylation; CAMthiopropanoyl-pei	16290	177.78	6	6	12	9	5	5	5	4	5	6	5	6	7	3	12.6895	8.44754	5.16771	4.78214	4.68343	4.24068	5.33296	5.50355	5.28669	5.4725	7.34053	3.18657	1.91918	1.00773	0.174046	0.974457
185	A0A287AMZ2	A0A287AMZ2_PIG		Proteasome subunit beta OS=Sus scrofa OX=9823 GN=PSMB2 PE=1 SV=1	PSMB2	Carbamidomethylation; Acetylation (Protein N-term); CAMthiopropanoyl-pei	22780	239.02	17	17	16	24	14	11	9	12	15	12	9	11	10	6	16.9193	22.5268	14.4696	10.5207	8.43017	12.722	15.9989	11.0071	9.51605	10.0329	10.4865	6.37314	1.70226	1.35807	0.175703	0.177971
868	A0A287AT18	A0A287AT18_PIG		Glycogen synthase kinase 3 beta OS=Sus scrofa OX=9823 GN=GSK3B PE=1 SV=1	GSK3B	Carbamidomethylation; CAMthiopropanoyl-pei	48050	249.57	21	13	11	20	18	12	11	9	11	9	8	12	7	6	11.632	18.7723	18.6038	11.4771	10.3035	9.54153	11.7325	8.25532	8.45871	10.945	7.34053	6.37314	1.56464	1.15361	0.176826	0.0924447
421	A0A287AUN3	A0A287AUN3_PIG		Tyrosine 3-monooxygenase/tryptophan 5-monooxygenase activation protein theta OS=Sus scrofa OX=9823 GN=YWHAQ PE=1 SV=3	YWHAQ	Carbamidomethylation; Oxidation (M); CAMthiopropanoyl-pei	27764	164.02	11	4	11	9	4	10	3	3	4	7	3	9	5	2	11.632	8.44754	4.13417	9.56428	2.81006	3.18051	4.26637	6.42081	3.17202	8.20876	5.24323	2.12438	1.55667	0.889757	0.177761	0.766494
227	A0A287APC7	A0A287APC7_PIG		Nucleoporin 98 OS=Sus scrofa OX=9823 GN=NUP98 PE=1 SV=1	NUP98	Carbamidomethylation; CAMthiopropanoyl-pei	171890	213.15	17	17	10	9	4	11	4	0	6	14	0	8	9	0	10.5746	8.44754	4.13417	10.5207	3.74674	0	6.39955	12.8416	0	7.29667	9.43782	0	1.62301	1.14979	0.180242	0.588859
955	A0A0B8RVY0	A0A0B8RVY0_PIG		Ezrin OS=Sus scrofa OX=9823 GN=EZR PE=1 SV=2	EZR	Carbamidomethylation; CAMthiopropanoyl-pei	69371	160.51	11	9	9	10	0	0	0	0	0	0	0	0	0	0	9.5171	9.38616	0	0	0	0	0	0	0	0	0	0	#DIV/0!	#DIV/0!	0.183523	#DIV/0!
711	A0A0B8S035	A0A0B8S035_PIG		IgG heavy chain OS=Sus scrofa OX=9823 GN=IGHG PE=2 SV=1	IGHG	Carbamidomethylation; Acetylation (Protein N-term); CAMthiopropanoyl-pei	52292	107.46	3	3	2	0	2	0	0	0	1	0	0	0	0	0	2.11491	0	2.06708	0	0	0	1.06659	0	0	0	0	0	#DIV/0!	#DIV/0!	0.183557	0.42265
1011	A0A0D5BWD2	A0A0D5BWD2_PIG		Gelatinase A OS=Sus scrofa OX=9823 GN=MMP-2 PE=2 SV=1	MMP-2	CAMthiopropanoyl-pei	73670	132.29	5	5	5	6	0	0	0	0	0	0	0	0	0	0	5.28728	5.63169	0	0	0	0	0	0	0	0	0	0	#DIV/0!	#DIV/0!	0.183909	#DIV/0!
1511	A0A287ADA9	A0A287ADA9_PIG		RAD23 homolog A nucleotide excision repair protein OS=Sus scrofa OX=9823 GN=RAD23A PE=1 SV=1	RAD23A	Carbamidomethylation; Acetylation (Protein N-term); CAMthiopropanoyl-pei	45618	136.13	8	8	4	6	0	2	3	0	3	3	0	2	2	0	4.22982	5.63169	0	1.91286	2.81006	0	3.19978	2.75177	0	1.82417	2.09729	0	2.08802	1.51769	0.187413	0.230603
999	A0A287AR51	A0A287AR51_PIG		Uncharacterized protein OS=Sus scrofa OX=9823 PE=4 SV=1		Acetylation (Protein N-term); CAMthiopropanoyl-pei	7519	179.43	9	2	22	26	8	17	12	7	19	16	12	17	16	8	23.264	24.404	8.26834	16.2593	11.2402	7.42119	20.2652	14.6761	12.6881	15.5054	16.7783	8.49753	1.60181	1.16792	0.187613	0.408207
374	A0A286ZKQ7	A0A286ZKQ7_PIG		Beta-microseminoprotein OS=Sus scrofa OX=9823 GN=MSMB PE=3 SV=1	MSMB	Carbamidomethylation; CAMthiopropanoyl-pei	13523	91.47	5	1	3	4	1	0	0	1	0	0	1	1	0	1	3.17237	3.75446	1.03354	0	0	1.06017	0	0	1.05734	0.912084	0	1.06219	7.50858	0.535558	0.189511	0.419587
150	A0A286ZQY6	A0A286ZQY6_PIG		Uncharacterized protein OS=Sus scrofa OX=9823 GN=CPOX PE=1 SV=2	CPOX	Carbamidomethylation; CAMthiopropanoyl-pei	49158	213.8	16	16	2	3	15	0	0	5	0	0	2	1	0	4	2.11491	2.81585	15.5031	0	0	5.30085	0	0	2.11468	0.912084	0	4.24876	3.85483	0.409754	0.190486	0.242205
448	A0A0B8RTD1	A0A0B8RTD1_PIG		Ubiquitin conjugating enzyme E2 M OS=Sus scrofa OX=9823 GN=UBE2M PE=1 SV=1	UBE2M	Carbamidomethylation; Acetylation (Protein N-term); CAMthiopropanoyl-pei	20900	122.67	4	4	3	0	4	0	0	0	0	1	1	0	1	0	3.17237	0	4.13417	0	0	0	0	0.917258	1.05734	0	1.04865	0	#DIV/0!	1.883	0.190487	0.498252
1053	A0A286ZLP7	A0A286ZLP7_PIG		Cofilin-1 OS=Sus scrofa OX=9823 GN=CFL1 PE=1 SV=2	CFL1	Acetylation (Protein N-term); CAMthiopropanoyl-pei	21876	102.29	4	3	2	4	0	0	1	0	0	1	0	1	0	0	2.11491	3.75446	0	0	0.936686	0	0	0.917258	0	0.912084	0	0	6.26611	1.00567	0.191668	0.997691
654	A0A287ABL1	A0A287ABL1_PIG		Endoplasmin OS=Sus scrofa OX=9823 GN=HSP90B1 PE=2 SV=3	HSP90B1	Carbamidomethylation; CAMthiopropanoyl-pei	92471	173.39	10	7	3	8	2	0	4	2	0	5	3	3	2	3	3.17237	7.50893	2.06708	0	3.74674	2.12034	0	4.58629	3.17202	2.73625	2.09729	3.18657	2.17286	0.967356	0.192736	0.959135
455	A0A287AQA6	A0A287AQA6_PIG		Uncharacterized protein OS=Sus scrofa OX=9823 GN=RAB4B PE=1 SV=1	RAB4B	Carbamidomethylation; CAMthiopropanoyl-pei	24170	173.08	11	9	8	8	7	5	8	2	4	8	3	7	5	3	8.45964	7.50893	7.23479	4.78214	7.49349	2.12034	4.26637	7.33806	3.17202	6.38459	5.24323	3.18657	1.6118	0.997439	0.192782	0.992646
1259	A0A286ZIH8	A0A286ZIH8_PIG		Beta-microseminoprotein OS=Sus scrofa OX=9823 GN=MSMB PE=1 SV=1	MSMB	Carbamidomethylation; CAMthiopropanoyl-pei	12246	114.61	6	2	4	6	1	0	0	1	0	0	1	1	0	1	4.22982	5.63169	1.03354	0	0	1.06017	0	0	1.05734	0.912084	0	1.06219	10.2767	0.535558	0.193819	0.419587
1063	A0A286ZUS1	A0A286ZUS1_PIG		Inactive ribonuclease-like protein 10 OS=Sus scrofa OX=9823 GN=RNASE10 PE=1 SV=1	RNASE10	Carbamidomethylation; CAMthiopropanoyl-pei	23740	180.99	8	8	8	15	4	3	2	3	3	5	3	0	5	3	8.45964	14.0792	4.13417	2.86929	1.87337	3.18051	3.19978	4.58629	3.17202	0	5.24323	3.18657	3.36646	1.29992	0.195687	0.553137
1461	A0A287AIQ8	A0A287AIQ8_PIG		6-phosphogluconolactonase OS=Sus scrofa OX=9823 GN=PGLS PE=1 SV=3	PGLS	Carbamidomethylation; Acetylation (Protein N-term); CAMthiopropanoyl-pei	27535	198.12	14	14	5	6	5	4	5	0	4	6	2	3	4	0	5.28728	5.63169	5.16771	3.82571	4.68343	0	4.26637	5.50355	2.11468	2.73625	4.19459	0	1.89052	1.71474	0.197781	0.0205357
1626	A0A0B8RVW2	A0A0B8RVW2_PIG		Uncharacterized protein OS=Sus scrofa OX=9823 GN=NUCB2 PE=1 SV=2	NUCB2	CAMthiopropanoyl-pei	55927	91.7	4	4	4	3	0	0	0	0	0	0	0	0	0	0	4.22982	2.81585	0	0	0	0	0	0	0	0	0	0	#DIV/0!	#DIV/0!	0.199465	#DIV/0!
644	A0A287AP52	A0A287AP52_PIG		S-formylglutathione hydrolase OS=Sus scrofa OX=9823 GN=ESD PE=2 SV=1	ESD	Carbamidomethylation; CAMthiopropanoyl-pei	31482	260.7	19	19	15	30	18	17	18	5	17	20	7	22	12	5	15.8618	28.1585	18.6038	16.2593	16.8603	5.30085	18.1321	18.3452	7.40137	20.0658	12.5838	5.31095	1.62997	1.1559	0.199556	0.46835
716	A0A286ZQ27	A0A286ZQ27_PIG		Serine protease 8 OS=Sus scrofa OX=9823 GN=PRSS8 PE=1 SV=1	PRSS8	Carbamidomethylation; CAMthiopropanoyl-pei	36022	152.11	7	7	8	14	3	1	2	3	1	3	3	1	5	2	8.45964	13.1406	3.10063	0.956428	1.87337	3.18051	1.06659	2.75177	3.17202	0.912084	5.24323	2.12438	4.10975	0.84428	0.202862	0.725031
1714	A0A286ZYM9	A0A286ZYM9_PIG		Spermadhesin AWN OS=Sus scrofa OX=9823 GN=AWN PE=2 SV=1	AWN	Carbamidomethylation; Acetylation (Protein N-term); CAMthiopropanoyl-pei	16902	329.5	36	36	75	170	34	35	46	23	35	50	19	32	41	21	79.3092	159.565	35.1404	33.475	43.0875	24.3839	37.3307	45.8629	20.0894	29.1867	42.9945	22.306	2.71445	1.09309	0.204655	0.430327
451	A0A0B8RTH9	A0A0B8RTH9_PIG		Uncharacterized protein OS=Sus scrofa OX=9823 GN=CDH1 PE=1 SV=1	CDH1	Carbamidomethylation; CAMthiopropanoyl-pei	101625	130.55	8	8	6	11	0	0	0	0	0	0	0	0	0	0	6.34473	10.3248	0	0	0	0	0	0	0	0	0	0	#DIV/0!	#DIV/0!	0.205826	#DIV/0!
177	A0A287AE08	A0A287AE08_PIG		Transmembrane protein 209 OS=Sus scrofa OX=9823 GN=TMEM209 PE=4 SV=1	TMEM209	Carbamidomethylation; CAMthiopropanoyl-pei	63643	227.34	23	23	4	10	10	4	6	2	10	10	3	18	11	2	4.22982	9.38616	10.3354	3.82571	5.62011	2.12034	10.6659	9.17258	3.17202	16.4175	11.5351	2.12438	2.07082	0.765053	0.209546	0.352976
244	A0A0B8RZH9	A0A0B8RZH9_PIG		Protein S OS=Sus scrofa OX=9823 GN=PROS1 PE=1 SV=2	PROS1	Carbamidomethylation; CAMthiopropanoyl-pei	70328	100.79	3	3	2	4	0	0	0	0	0	0	0	0	0	0	2.11491	3.75446	0	0	0	0	0	0	0	0	0	0	#DIV/0!	#DIV/0!	0.213609	#DIV/0!
690	A0A287A1W9	A0A287A1W9_PIG		Glutathione hydrolase 1 proenzyme OS=Sus scrofa OX=9823 GN=GGT1 PE=2 SV=1	GGT1	Carbamidomethylation; CAMthiopropanoyl-pei	61316	226.58	16	16	20	23	7	5	6	8	4	7	8	8	2	6	21.1491	21.5882	7.23479	4.78214	5.62011	8.48136	4.26637	6.42081	8.45871	7.29667	2.09729	6.37314	2.64632	1.21429	0.216204	0.656362
1207	A0A286ZSI3	A0A286ZSI3_PIG		Uncharacterized protein OS=Sus scrofa OX=9823 GN=SPAG11 PE=4 SV=1	SPAG11	Carbamidomethylation; CAMthiopropanoyl-pei	9606	149.72	10	10	3	10	6	0	0	5	0	0	5	0	1	5	3.17237	9.38616	6.20125	0	0	5.30085	0	0	5.28669	0	1.04865	5.31095	3.53901	0.831293	0.218934	0.409451
1191	A0A0B8RT73	A0A0B8RT73_PIG		Pro-epidermal growth factor OS=Sus scrofa OX=9823 GN=EGF PE=4 SV=1	EGF	Carbamidomethylation; CAMthiopropanoyl-pei	110072	184.75	14	14	7	15	0	0	0	0	0	0	0	0	0	0	7.40219	14.0792	0	0	0	0	0	0	0	0	0	0	#DIV/0!	#DIV/0!	0.2203	#DIV/0!
1117	A0A287ANN3	A0A287ANN3_PIG		Uncharacterized protein OS=Sus scrofa OX=9823 GN=RAB11B PE=1 SV=1	RAB11B	Acetylation (Protein N-term); CAMthiopropanoyl-pei	24488	248.92	16	16	12	14	8	8	5	8	8	9	12	8	4	11	12.6895	13.1406	8.26834	7.65143	4.68343	8.48136	8.53274	8.25532	12.6881	7.29667	4.19459	11.6841	1.63807	1.27187	0.221188	0.166
739	A0A287ASY9	A0A287ASY9_PIG		Acyl-CoA-binding protein OS=Sus scrofa OX=9823 GN=DBI PE=1 SV=2	DBI	CAMthiopropanoyl-pei	9896	150.46	8	8	5	7	0	4	4	0	4	7	0	7	7	0	5.28728	6.57031	0	3.82571	3.74674	0	4.26637	6.42081	0	6.38459	7.34053	0	1.56588	0.778658	0.221863	0.240473
726	A0A286ZMB5	A0A286ZMB5_PIG		Saposin-B-Val OS=Sus scrofa OX=9823 GN=PSAP PE=1 SV=1	PSAP	Carbamidomethylation; CAMthiopropanoyl-pei	57991	192.38	14	14	8	20	2	2	2	1	2	5	0	2	4	0	8.45964	18.7723	2.06708	1.91286	1.87337	1.06017	2.13318	4.58629	0	1.82417	4.19459	0	6.04553	1.11642	0.222194	0.189129
791	A0A286ZQA4	A0A286ZQA4_PIG		Ferritin OS=Sus scrofa OX=9823 GN=FTH1 PE=1 SV=1	FTH1	Carbamidomethylation; Oxidation (M); Acetylation (Protein N-term); CAMthiopropanoyl-pei	21186	322.86	40	40	20	24	125	4	3	34	5	4	31	5	1	23	21.1491	22.5268	129.193	3.82571	2.81006	36.0458	5.33296	3.66903	32.7775	4.56042	1.04865	24.4304	4.05019	1.39082	0.223308	0.228251
522	A0A287ANW8	A0A287ANW8_PIG		Serine/threonine-protein phosphatase 2A activator OS=Sus scrofa OX=9823 GN=PTPA PE=1 SV=1	PTPA	Carbamidomethylation; Acetylation (Protein N-term); CAMthiopropanoyl-pei	41385	318.13	32	32	33	63	24	22	29	23	23	31	17	27	26	14	34.896	59.1328	24.805	21.0414	27.1639	24.3839	24.5316	28.435	17.9748	24.6263	27.2648	14.8707	1.63707	1.0626	0.233757	0.272872
1025	A0A286ZQY1	A0A286ZQY1_PIG		Calreticulin OS=Sus scrofa OX=9823 GN=CALR PE=1 SV=1	CALR	Carbamidomethylation; CAMthiopropanoyl-pei	42610	131.52	5	5	0	3	5	0	1	1	0	1	0	0	0	2	0	2.81585	5.16771	0	0.936686	1.06017	0	0.917258	0	0	0	2.12438	3.99806	0.431776	0.234794	0.698812
1757	A0A286ZKE2	A0A286ZKE2_PIG		Family with sequence similarity 3 member C OS=Sus scrofa OX=9823 GN=FAM3C PE=1 SV=1	FAM3C	Carbamidomethylation; Oxidation (M); CAMthiopropanoyl-pei	24802	110.69	5	5	2	6	0	0	1	0	0	1	0	0	1	0	2.11491	5.63169	0	0	0.936686	0	0	0.917258	0	0	1.04865	0	8.27023	0.874706	0.236467	0.42265
1477	A0A286ZPT6	A0A286ZPT6_PIG		Lipocalin 8 OS=Sus scrofa OX=9823 GN=LCN8 PE=1 SV=2	LCN8	CAMthiopropanoyl-pei	19826	87.69	3	3	2	2	0	0	1	0	0	0	0	0	0	0	2.11491	1.87723	0	0	0.936686	0	0	0	0	0	0	0	4.26199	#DIV/0!	0.237859	#DIV/0!
211	A0A0A8IK66	A0A0A8IK66_PIG		Collagen type XVIII alpha 1 chain OS=Sus scrofa OX=9823 GN=COL18A1 PE=1 SV=1	COL18A1	Carbamidomethylation; Oxidation (M); CAMthiopropanoyl-pei	129882	183.99	11	11	8	21	0	0	0	0	0	0	0	0	0	0	8.45964	19.7109	0	0	0	0	0	0	0	0	0	0	#DIV/0!	#DIV/0!	0.241745	#DIV/0!
347	A0A287AN37	A0A287AN37_PIG		Ubiquitin carboxyl-terminal hydrolase isozyme L5 OS=Sus scrofa OX=9823 GN=UCHL5 PE=4 SV=3	UCHL5	CAMthiopropanoyl-pei	12724	116.48	5	1	4	4	0	2	3	0	0	4	0	4	2	0	4.22982	3.75446	0	1.91286	2.81006	0	0	3.66903	0	3.64834	2.09729	0	1.69054	0.638578	0.247434	0.698194
262	A0A0B8S072	A0A0B8S072_PIG		Ribonuclease 4 OS=Sus scrofa OX=9823 GN=RNASE4 PE=1 SV=3	RNASE4	Carbamidomethylation; CAMthiopropanoyl-pei	16863	177.03	7	7	3	13	1	0	0	0	0	0	0	0	0	0	3.17237	12.202	1.03354	0	0	0	0	0	0	0	0	0	#DIV/0!	#DIV/0!	0.251134	#DIV/0!
157	A0A0B8RTY2	A0A0B8RTY2_PIG		Integral membrane protein 2B OS=Sus scrofa OX=9823 GN=ITM2B PE=4 SV=3	ITM2B	Carbamidomethylation; CAMthiopropanoyl-pei	30276	50.76	2	2	1	3	0	0	0	0	0	0	0	1	0	0	1.05746	2.81585	0	0	0	0	0	0	0	0.912084	0	0	#DIV/0!	0	0.25653	0.42265
828	A0A286ZMW4	A0A286ZMW4_PIG		Gelsolin OS=Sus scrofa OX=9823 GN=GSN PE=4 SV=1	GSN	CAMthiopropanoyl-pei	82712	206.03	15	15	8	21	1	2	2	1	0	2	1	1	3	2	8.45964	19.7109	1.03354	1.91286	1.87337	1.06017	0	1.83452	1.05734	0.912084	3.14594	2.12438	6.02594	0.467756	0.259886	0.011045
613	A0A287ASY8	A0A287ASY8_PIG		Tubulin polymerization promoting protein family member 3 OS=Sus scrofa OX=9823 GN=TPPP3 PE=1 SV=2	TPPP3	Acetylation (Protein N-term); CAMthiopropanoyl-pei	18919	120.46	4	1	2	2	4	0	1	4	0	3	4	2	0	2	2.11491	1.87723	4.13417	0	0.936686	4.24068	0	2.75177	4.22935	1.82417	0	2.12438	1.56958	1.76802	0.265205	0.552833
508	A0A287AFZ3	A0A287AFZ3_PIG		Uncharacterized protein OS=Sus scrofa OX=9823 GN=CEP76 PE=4 SV=2	CEP76	Carbamidomethylation; CAMthiopropanoyl-pei	38922	245.78	18	18	8	14	25	11	3	10	9	5	13	11	6	11	8.45964	13.1406	25.8385	10.5207	2.81006	10.6017	9.59933	4.58629	13.7454	10.0329	6.29188	11.6841	1.98219	0.997219	0.267353	0.98341
1156	A0A287ASA0	A0A287ASA0_PIG		Nucleoporin 188 OS=Sus scrofa OX=9823 GN=NUP188 PE=1 SV=1	NUP188	Carbamidomethylation; CAMthiopropanoyl-pei	196099	291.61	44	44	13	20	38	13	15	18	18	31	15	32	9	10	13.7469	18.7723	39.2746	12.4336	14.0503	19.0831	19.1987	28.435	15.8601	29.1867	9.43782	10.6219	1.57557	1.28931	0.271239	0.627675
1159	A0A287AHC2	A0A287AHC2_PIG		X-prolyl aminopeptidase (Aminopeptidase P) 1 soluble OS=Sus scrofa OX=9823 GN=XPNPEP1 PE=1 SV=1	XPNPEP1	Carbamidomethylation; CAMthiopropanoyl-pei	74669	232.39	20	20	11	11	24	9	9	7	5	5	11	7	5	7	11.632	10.3248	24.805	8.60786	8.43017	7.42119	5.33296	4.58629	11.6307	6.38459	5.24323	7.43534	1.91183	1.13045	0.274419	0.671809
995	A0A287A5R7	A0A287A5R7_PIG		Anoctamin OS=Sus scrofa OX=9823 GN=ANO5 PE=3 SV=2	ANO5	Carbamidomethylation; CAMthiopropanoyl-pei	122634	247.81	19	19	7	7	21	5	5	5	5	6	2	8	6	3	7.40219	6.57031	21.7044	4.78214	4.68343	5.30085	5.33296	5.50355	2.11468	7.29667	6.29188	3.18657	2.41608	0.772047	0.277877	0.0692615
1813	A0A287AEJ1	A0A287AEJ1_PIG		Uncharacterized protein OS=Sus scrofa OX=9823 PE=1 SV=1		Carbamidomethylation; CAMthiopropanoyl-pei	19430	159.1	6	6	7	10	1	3	4	2	3	8	3	7	3	1	7.40219	9.38616	1.03354	2.86929	3.74674	2.12034	3.19978	7.33806	3.17202	6.38459	3.14594	1.06219	2.03997	1.29427	0.283056	0.682692
805	A0A287AS29	A0A287AS29_PIG		Ras GTPase-activating-like protein IQGAP2 OS=Sus scrofa OX=9823 GN=IQGAP2 PE=2 SV=1	IQGAP2	Carbamidomethylation; CAMthiopropanoyl-pei	180962	328.95	65	65	27	51	34	35	24	14	44	42	23	47	35	14	28.5513	47.8694	35.1404	33.475	22.4805	14.8424	46.93	38.5248	24.3188	42.8679	36.7026	14.8707	1.57577	1.16235	0.284144	0.152457
405	A0A0B8RZ10	A0A0B8RZ10_PIG		Calumenin OS=Sus scrofa OX=9823 GN=CALU PE=1 SV=3	CALU	CAMthiopropanoyl-pei	37086	67.13	3	3	1	4	0	0	0	0	0	0	0	0	0	0	1.05746	3.75446	0	0	0	0	0	0	0	0	0	0	#DIV/0!	#DIV/0!	0.287749	#DIV/0!
1048	A0A0B8RZH6	A0A0B8RZH6_PIG		Agrin OS=Sus scrofa OX=9823 GN=AGRN PE=1 SV=2	AGRN	Carbamidomethylation; CAMthiopropanoyl-pei	216437	105.26	4	4	1	4	0	0	0	0	0	0	0	0	0	0	1.05746	3.75446	0	0	0	0	0	0	0	0	0	0	#DIV/0!	#DIV/0!	0.287749	#DIV/0!
184	A0A286ZMA6	A0A286ZMA6_PIG		Heat shock protein family A (Hsp70) member 13 OS=Sus scrofa OX=9823 GN=HSPA13 PE=1 SV=1	HSPA13	CAMthiopropanoyl-pei	52153	97.43	6	6	1	5	0	0	1	0	0	1	0	1	1	0	1.05746	4.69308	0	0	0.936686	0	0	0.917258	0	0.912084	1.04865	0	6.13923	0.467814	0.287803	0.346229
1611	A0A287ACL1	A0A287ACL1_PIG		Capping actin protein gelsolin like OS=Sus scrofa OX=9823 GN=CAPG PE=1 SV=1	CAPG	Carbamidomethylation; CAMthiopropanoyl-pei	38942	215.96	14	14	4	9	16	4	6	4	4	10	8	8	4	5	4.22982	8.44754	16.5367	3.82571	5.62011	4.24068	4.26637	9.17258	8.45871	7.29667	4.19459	5.31095	2.13451	1.30326	0.289822	0.55585
9	A0A0B8RTA5	A0A0B8RTA5_PIG		Cathepsin B OS=Sus scrofa OX=9823 GN=CTSB PE=1 SV=1	CTSB	Carbamidomethylation; CAMthiopropanoyl-pei	40511	204.18	14	14	5	21	0	0	0	0	0	0	0	0	0	0	5.28728	19.7109	0	0	0	0	0	0	0	0	0	0	#DIV/0!	#DIV/0!	0.292782	#DIV/0!
1449	A0A286ZIL9	A0A286ZIL9_PIG		Fibulin-1 OS=Sus scrofa OX=9823 GN=FBLN1 PE=1 SV=1	FBLN1	Carbamidomethylation; CAMthiopropanoyl-pei	86776	186.96	12	12	4	14	0	1	1	0	1	1	0	0	1	0	4.22982	13.1406	0	0.956428	0.936686	0	1.06659	0.917258	0	0	1.04865	0	9.17559	1.89182	0.292788	0.497569
321	A0A287AJQ2	A0A287AJQ2_PIG		Serine protease 55 OS=Sus scrofa OX=9823 GN=PRSS55 PE=3 SV=1	PRSS55	Carbamidomethylation; CAMthiopropanoyl-pei	35883	194.83	11	11	6	18	10	3	5	10	2	7	9	5	4	10	6.34473	16.8951	10.3354	2.86929	4.68343	10.6017	2.13318	6.42081	9.51605	4.56042	4.19459	10.6219	1.84943	0.932555	0.298925	0.782824
1077	A0A287ACY1	A0A287ACY1_PIG		Uncharacterized protein OS=Sus scrofa OX=9823 GN=ZG16B PE=4 SV=1	ZG16B	CAMthiopropanoyl-pei	19050	136.73	6	5	9	8	1	2	6	1	0	5	2	3	3	0	9.5171	7.50893	1.03354	1.91286	5.62011	1.06017	0	4.58629	2.11468	2.73625	3.14594	0	2.10163	1.1392	0.302464	0.873811
218	A0A287AX58	A0A287AX58_PIG		Ubiquitin carboxyl-terminal hydrolase OS=Sus scrofa OX=9823 GN=UCHL5 PE=3 SV=3	UCHL5	Carbamidomethylation; Acetylation (Protein N-term); CAMthiopropanoyl-pei	37506	192.42	17	13	12	11	2	7	7	3	4	7	2	8	5	2	12.6895	10.3248	2.06708	6.695	6.5568	3.18051	4.26637	6.42081	2.11468	7.29667	5.24323	2.12438	1.52634	0.872995	0.303298	0.669255
485	A0A287AI93	A0A287AI93_PIG		Putative dnaj log subfamily protein a member 4 sus scrofa pdja1 chaperone (Fragment) OS=Desmodus rotundus OX=9430 PE=2 SV=1		CAMthiopropanoyl-pei	48692	156.36	8	1	4	7	11	5	4	3	6	4	3	10	4	5	4.22982	6.57031	11.369	4.78214	3.74674	3.18051	6.39955	3.66903	3.17202	9.12084	4.19459	5.31095	1.89327	0.710852	0.304208	0.111818
1761	A0A287A3H4	A0A287A3H4_PIG		EGF like repeats and discoidin domains 3 OS=Sus scrofa OX=9823 GN=EDIL3 PE=4 SV=2	EDIL3	Carbamidomethylation; CAMthiopropanoyl-pei	52770	145.71	7	7	2	7	1	1	2	1	1	1	1	1	0	1	2.11491	6.57031	1.03354	0.956428	1.87337	1.06017	1.06659	0.917258	1.05734	0.912084	0	1.06219	2.49842	1.54041	0.304379	0.33779
976	A0A287A2F2	A0A287A2F2_PIG		EF-hand calcium binding domain 13 OS=Sus scrofa OX=9823 GN=EFCAB13 PE=4 SV=3	EFCAB13	Carbamidomethylation; CAMthiopropanoyl-pei	94171	153.83	13	13	5	1	6	4	1	0	2	4	0	1	1	0	5.28728	0.938616	6.20125	3.82571	0.936686	0	2.13318	3.66903	0	0.912084	1.04865	0	2.60943	2.95921	0.305426	0.232815
519	A0A287ARR1	A0A287ARR1_PIG		ADP ribosylation factor like GTPase 8B OS=Sus scrofa OX=9823 GN=ARL8B PE=1 SV=1	ARL8B	Carbamidomethylation; CAMthiopropanoyl-pei	21554	193.16	11	6	12	6	8	5	7	5	5	6	7	5	5	7	12.6895	5.63169	8.26834	4.78214	6.5568	5.30085	5.33296	5.50355	7.40137	4.56042	5.24323	7.43534	1.59795	1.05794	0.323889	0.293185
1948	A0A0B8RZ91	A0A0B8RZ91_PIG		Lectin mannose binding 1 OS=Sus scrofa OX=9823 GN=LMAN1 PE=1 SV=2	LMAN1	CAMthiopropanoyl-pei	58318	132.94	6	6	1	6	0	0	0	0	0	0	0	0	0	0	1.05746	5.63169	0	0	0	0	0	0	0	0	0	0	#DIV/0!	#DIV/0!	0.32602	#DIV/0!
210	A0A287A4Z2	A0A287A4Z2_PIG		Nuclear pore complex protein Nup205 OS=Sus scrofa domesticus OX=9825 GN=NUP205 PE=4 SV=1	NUP205	Carbamidomethylation; CAMthiopropanoyl-pei	223337	277.17	39	1	14	10	34	12	8	5	18	10	2	24	3	3	14.8044	9.38616	35.1404	11.4771	7.49349	5.30085	19.1987	9.17258	2.11468	21.89	3.14594	3.18657	2.44447	1.0802	0.327166	0.804574
470	A0A287ATC1	A0A287ATC1_PIG		SPEM family member 3 OS=Sus scrofa OX=9823 GN=SPEM3 PE=4 SV=1	SPEM3	Carbamidomethylation; CAMthiopropanoyl-pei	125423	303.78	47	47	23	41	36	32	22	12	43	36	8	67	22	5	24.3215	38.4832	37.2075	30.6057	20.6071	12.722	45.8635	33.0213	8.45871	61.1096	23.0702	5.31095	1.56428	0.976005	0.327242	0.9329
888	A0A286ZNH3	A0A286ZNH3_PIG		Stromal cell derived factor 4 OS=Sus scrofa OX=9823 GN=SDF4 PE=1 SV=1	SDF4	CAMthiopropanoyl-pei	43395	149.28	7	7	2	9	0	1	1	0	0	4	0	1	0	0	2.11491	8.44754	0	0.956428	0.936686	0	0	3.66903	0	0.912084	0	0	5.57941	4.02269	0.341387	0.578987
158	A0A287AC42	A0A287AC42_PIG		Phospholipid-transporting ATPase OS=Sus scrofa OX=9823 GN=LOC100625134 PE=3 SV=2	LOC100625134	Carbamidomethylation; CAMthiopropanoyl-pei	126529	184.15	18	17	3	1	13	1	2	5	0	3	10	1	2	5	3.17237	0.938616	13.436	0.956428	1.87337	5.30085	0	2.75177	10.5734	0.912084	2.09729	5.31095	2.15813	1.60152	0.359143	0.462995
340	A0A287ANM8	A0A287ANM8_PIG		NAD(P)(+)--arginine ADP-ribosyltransferase OS=Sus scrofa OX=9823 GN=ART3 PE=1 SV=2	ART3	Carbamidomethylation; Oxidation (M); Acetylation (Protein N-term); CAMthiopropanoyl-pei	42646	215.44	13	7	9	15	2	5	7	4	4	9	3	6	12	5	9.5171	14.0792	2.06708	4.78214	6.5568	4.24068	4.26637	8.25532	3.17202	5.4725	12.5838	5.31095	1.64724	0.671612	0.363762	0.109749
1622	A0A287AUS7	A0A287AUS7_PIG		ADP-ribosylation factor 6 OS=Sus scrofa OX=9823 GN=ARF6 PE=3 SV=1	ARF6	Carbamidomethylation; CAMthiopropanoyl-pei	20082	212.77	13	13	5	10	12	7	7	4	4	5	4	7	6	4	5.28728	9.38616	12.4025	6.695	6.5568	4.24068	4.26637	4.58629	4.22935	6.38459	6.29188	4.24876	1.54786	0.77293	0.36782	0.184117
985	A0A287AN57	A0A287AN57_PIG		14-3-3 sigma protein OS=Sus scrofa OX=9823 GN=Sfn PE=2 SV=1	Sfn	Carbamidomethylation; Oxidation (M); CAMthiopropanoyl-pei	27935	123.02	7	2	5	6	2	6	1	1	4	3	2	4	5	1	5.28728	5.63169	2.06708	5.73857	0.936686	1.06017	4.26637	2.75177	2.11468	3.64834	5.24323	1.06219	1.67878	0.917525	0.37145	0.82916
1866	A0A286ZWY0	A0A286ZWY0_PIG		TIMP metallopeptidase inhibitor 2 OS=Sus scrofa OX=9823 GN=TIMP-2 PE=1 SV=1	TIMP-2	Carbamidomethylation; CAMthiopropanoyl-pei	24506	214.19	16	16	1	4	19	2	2	4	0	4	9	0	4	8	1.05746	3.75446	19.6373	1.91286	1.87337	4.24068	0	3.66903	9.51605	0	4.19459	8.49753	3.04591	1.03884	0.389661	0.751672
1442	A0A286ZQD8	A0A286ZQD8_PIG		Uncharacterized protein OS=Sus scrofa OX=9823 GN=IRGC PE=4 SV=1	IRGC	Carbamidomethylation; CAMthiopropanoyl-pei	50322	69.94	3	3	1	3	0	1	0	0	0	1	0	3	0	0	1.05746	2.81585	0	0.956428	0	0	0	0.917258	0	2.73625	0	0	4.04976	0.335224	0.40232	0.636094
1425	A0A286ZQJ8	A0A286ZQJ8_PIG		Bridging integrator 2 OS=Sus scrofa OX=9823 GN=BIN2 PE=4 SV=2	BIN2	CAMthiopropanoyl-pei	53389	108.23	4	4	1	3	0	1	0	0	1	0	0	3	0	0	1.05746	2.81585	0	0.956428	0	0	1.06659	0	0	2.73625	0	0	4.04976	0.3898	0.40232	0.42265
1287	A0A286ZNN4	A0A286ZNN4_PIG		Nucleobindin 1 OS=Sus scrofa OX=9823 GN=NUCB1 PE=1 SV=3	NUCB1	CAMthiopropanoyl-pei	49386	91.78	6	6	1	4	0	1	0	0	0	0	0	0	0	0	1.05746	3.75446	0	0.956428	0	0	0	0	0	0	0	0	5.03113	#DIV/0!	0.407329	#DIV/0!
990	A0A287AF28	A0A287AF28_PIG		Cilia and flagella associated protein 74 OS=Sus scrofa OX=9823 GN=CFAP74 PE=4 SV=2	CFAP74	Carbamidomethylation; Acetylation (Protein N-term); CAMthiopropanoyl-pei	105541	223.09	22	2	5	5	11	7	3	1	10	9	0	18	6	0	5.28728	4.69308	11.369	6.695	2.81006	1.06017	10.6659	8.25532	0	16.4175	6.29188	0	2.02072	0.83319	0.41115	0.640133
1591	A0A286ZIB8	A0A286ZIB8_PIG		Complement C3 OS=Sus scrofa OX=9823 GN=C3 PE=1 SV=3	C3	Carbamidomethylation; CAMthiopropanoyl-pei	187034	167.63	11	10	1	11	0	1	0	0	0	0	0	0	1	0	1.05746	10.3248	0	0.956428	0	0	0	0	0	0	1.04865	0	11.9008	0	0.417028	0.42265
677	A0A287ABI6	A0A287ABI6_PIG		Uncharacterized protein OS=Sus scrofa OX=9823 GN=ARMT1 PE=1 SV=3	ARMT1	Carbamidomethylation; CAMthiopropanoyl-pei	51188	129.87	9	9	3	1	4	2	2	0	3	1	4	3	0	0	3.17237	0.938616	4.13417	1.91286	1.87337	0	3.19978	0.917258	4.22935	2.73625	0	0	2.17767	3.0503	0.41779	0.255815
1396	A0A287ACP3	A0A287ACP3_PIG		Chemokine like factor OS=Sus scrofa OX=9823 GN=CKLF PE=4 SV=1	CKLF	Carbamidomethylation; CAMthiopropanoyl-pei	16626	95.75	3	3	0	1	1	0	1	0	0	1	1	0	2	2	0	0.938616	1.03354	0	0.936686	0	0	0.917258	1.05734	0	2.09729	2.12438	2.10546	0.467728	0.421573	0.184534
18	A0A0B8RSY9	A0A0B8RSY9_PIG		OS9 endoplasmic reticulum lectin OS=Sus scrofa OX=9823 GN=OS9 PE=4 SV=1	OS9	CAMthiopropanoyl-pei	72787	116.2	6	6	0	6	0	0	0	0	0	0	0	0	0	0	0	5.63169	0	0	0	0	0	0	0	0	0	0	#DIV/0!	#DIV/0!	0.42265	#DIV/0!
330	A0A0B8RT78	A0A0B8RT78_PIG		SPARC related modular calcium binding 2 OS=Sus scrofa OX=9823 GN=SMOC2 PE=4 SV=1	SMOC2	Carbamidomethylation; CAMthiopropanoyl-pei	50687	68.65	2	2	0	3	0	0	0	0	0	0	0	0	0	0	0	2.81585	0	0	0	0	0	0	0	0	0	0	#DIV/0!	#DIV/0!	0.42265	#DIV/0!
155	A0A0B8RTA2	A0A0B8RTA2_PIG		FAM161A centrosomal protein OS=Sus scrofa OX=9823 GN=FAM161A PE=4 SV=1	FAM161A	Carbamidomethylation; CAMthiopropanoyl-pei	71520	72.58	3	3	1	0	0	0	0	0	0	0	0	2	0	0	1.05746	0	0	0	0	0	0	0	0	1.82417	0	0	#DIV/0!	0	0.42265	0.42265
950	A0A0B8RTW2	A0A0B8RTW2_PIG		Putative EG627821 protein (Fragment) OS=Sus scrofa OX=9823 GN=EG627821 PE=2 SV=1	EG627821	Carbamidomethylation; CAMthiopropanoyl-pei	6391	48.67	2	2	1	0	0	0	0	0	0	0	0	2	0	0	1.05746	0	0	0	0	0	0	0	0	1.82417	0	0	#DIV/0!	0	0.42265	0.42265
364	A0A0B8RTY5	A0A0B8RTY5_PIG		B cell receptor associated protein 31 OS=Sus scrofa OX=9823 GN=BCAP31 PE=1 SV=2	BCAP31	CAMthiopropanoyl-pei	27859	81.66	2	2	0	0	2	0	0	0	0	0	0	0	0	0	0	0	2.06708	0	0	0	0	0	0	0	0	0	#DIV/0!	#DIV/0!	0.42265	#DIV/0!
1030	A0A0B8RZA3	A0A0B8RZA3_PIG		Vitronectin OS=Sus scrofa OX=9823 GN=VTN PE=1 SV=2	VTN	Carbamidomethylation; CAMthiopropanoyl-pei	52426	101.25	5	5	0	7	0	0	0	0	0	0	0	0	0	0	0	6.57031	0	0	0	0	0	0	0	0	0	0	#DIV/0!	#DIV/0!	0.42265	#DIV/0!
730	A0A0B8RSC7	A0A0B8RSC7_PIG		Angiogenin OS=Sus scrofa OX=9823 GN=ANG PE=3 SV=1	ANG	Carbamidomethylation; CAMthiopropanoyl-pei	19606	64.65	2	2	0	2	0	0	0	0	0	0	0	0	0	0	0	1.87723	0	0	0	0	0	0	0	0	0	0	#DIV/0!	#DIV/0!	0.42265	#DIV/0!
799	A0A0B8RZB4	A0A0B8RZB4_PIG		Protein tyrosine phosphatase receptor type D OS=Sus scrofa OX=9823 GN=PTPRD PE=1 SV=2	PTPRD	CAMthiopropanoyl-pei	204679	46.87	2	2	0	2	0	0	0	0	0	0	0	0	0	0	0	1.87723	0	0	0	0	0	0	0	0	0	0	#DIV/0!	#DIV/0!	0.42265	#DIV/0!
51	A0A286ZN09	A0A286ZN09_PIG		Coronin OS=Sus scrofa OX=9823 GN=CORO1C PE=1 SV=3	CORO1C	Carbamidomethylation; Acetylation (Protein N-term); CAMthiopropanoyl-pei	53235	135.16	7	7	0	0	6	0	0	1	0	2	3	2	2	2	0	0	6.20125	0	0	1.06017	0	1.83452	3.17202	1.82417	2.09729	2.12438	5.8493	0.828095	0.42265	0.716952
355	A0A287ABY4	A0A287ABY4_PIG		Zinc finger C2HC-type containing 1B OS=Sus scrofa OX=9823 GN=ZC2HC1B PE=1 SV=3	ZC2HC1B	Carbamidomethylation; CAMthiopropanoyl-pei	23546	128.18	8	8	3	7	1	2	1	2	0	1	1	1	2	0	3.17237	6.57031	1.03354	1.91286	0.936686	2.12034	0	0.917258	1.05734	0.912084	2.09729	0	2.1683	0.656148	0.429312	0.673215
1562	A0A287ADZ3	A0A287ADZ3_PIG		Tissue specific transplantation antigen P35B OS=Sus scrofa OX=9823 GN=TSTA3 PE=1 SV=1	TSTA3	CAMthiopropanoyl-pei	42697	115.5	5	5	1	2	1	2	0	0	1	1	0	1	2	0	1.05746	1.87723	1.03354	1.91286	0	0	1.06659	0.917258	0	0.912084	2.09729	0	2.0745	0.659223	0.485703	0.502492
929	A0A287AHK8	A0A287AHK8_PIG		Uncharacterized protein OS=Sus scrofa OX=9823 PE=4 SV=3	CCDC196	CAMthiopropanoyl-pei	28448	150.54	9	9	2	1	6	3	1	1	2	1	1	5	2	2	2.11491	0.938616	6.20125	2.86929	0.936686	1.06017	2.13318	0.917258	1.05734	4.56042	2.09729	2.12438	1.90187	0.467745	0.512372	0.070101
1668	A0A287A723	A0A287A723_PIG		NAD(P)(+)--arginine ADP-ribosyltransferase (Fragment) OS=Sus scrofa OX=9823 GN=ART3 PE=2 SV=1	ART3	CAMthiopropanoyl-pei	19521	145.69	7	1	2	7	1	1	0	3	1	1	2	2	1	3	2.11491	6.57031	1.03354	0.956428	0	3.18051	1.06659	0.917258	2.11468	1.82417	1.04865	3.18657	2.34926	0.676393	0.540184	0.14179
1238	A0A287AVX9	A0A287AVX9_PIG		Glutathione synthetase OS=Sus scrofa OX=9823 GN=GSS PE=1 SV=2	GSS	Carbamidomethylation; Acetylation (Protein N-term); CAMthiopropanoyl-pei	52342	185.59	13	13	2	5	6	3	6	0	3	6	2	9	3	0	2.11491	4.69308	6.20125	2.86929	5.62011	0	3.19978	5.50355	2.11468	8.20876	3.14594	0	1.53241	0.952734	0.586797	0.947714
1366	A0A287AC59	A0A287AC59_PIG		Chromosome 16 open reading frame 78 OS=Sus scrofa OX=9823 GN=C16orf78 PE=4 SV=3	C16orf78	Carbamidomethylation; Acetylation (Protein N-term); CAMthiopropanoyl-pei	27933	110.37	5	5	1	1	4	3	0	0	3	1	1	1	1	0	1.05746	0.938616	4.13417	2.86929	0	0	3.19978	0.917258	1.05734	0.912084	1.04865	0	2.1365	2.639	0.591631	0.264794
165	A0A287AR48	A0A287AR48_PIG		Cilia and flagella associated protein 74 OS=Sus scrofa OX=9823 GN=CFAP74 PE=4 SV=2	CFAP74	Carbamidomethylation; Acetylation (Protein N-term); CAMthiopropanoyl-pei	170613	270.05	41	21	6	6	18	11	8	1	14	12	0	26	6	0	6.34473	5.63169	18.6038	10.5207	7.49349	1.06017	14.9323	11.0071	0	23.7142	6.29188	0	1.60321	0.864471	0.633589	0.764449
546	A0A287AVQ0	A0A287AVQ0_PIG		Argininosuccinate lyase OS=Sus scrofa OX=9823 GN=ASL PE=1 SV=1	ASL	CAMthiopropanoyl-pei	51722	155.49	9	9	0	4	2	2	2	0	0	2	0	3	0	0	0	3.75446	2.06708	1.91286	1.87337	0	0	1.83452	0	2.73625	0	0	1.53756	0.670448	0.653037	0.841965
1534	A0A287AP83	A0A287AP83_PIG		Sorcin OS=Sus scrofa OX=9823 GN=SRI PE=1 SV=1	SRI	Carbamidomethylation; CAMthiopropanoyl-pei	21733	94.82	5	5	1	1	4	1	3	0	0	2	0	1	2	0	1.05746	0.938616	4.13417	0.956428	2.81006	0	0	1.83452	0	0.912084	2.09729	0	1.62758	0.6096	0.699346	0.285379
233	A0A287AL41	A0A287AL41_PIG		Transporter OS=Sus scrofa OX=9823 GN=LOC110261361 PE=3 SV=1	LOC110261361	Acetylation (Protein N-term); CAMthiopropanoyl-pei	74269	110.32	6	6	0	0	5	1	1	1	0	1	1	0	0	0	0	0	5.16771	0.956428	0.936686	1.06017	0	0.917258	1.05734	0	0	0	1.74982	#DIV/0!	0.704064	0.18555
196	A0A0B8RW53	A0A0B8RW53_PIG		Uncharacterized protein OS=Sus scrofa OX=9823 GN=DNAJB3 PE=4 SV=1	DNAJB3	CAMthiopropanoyl-pei	26684	86.29	2	2	0	0	0	0	0	0	0	1	0	0	2	0	0	0	0	0	0	0	0	0.917258	0	0	2.09729	0	#DIV/0!	0.437353	#DIV/0!	0.42265
567	A0A0B8RZS5	A0A0B8RZS5_PIG		E3 SUMO-protein ligase RanBP2 OS=Sus scrofa OX=9823 GN=RANBP2 PE=2 SV=1	RANBP2	Carbamidomethylation; CAMthiopropanoyl-pei	348664	65.8	2	1	0	0	0	0	0	0	0	0	0	2	1	1	0	0	0	0	0	0	0	0	0	1.82417	1.04865	1.06219	#DIV/0!	0	#DIV/0!	0.0361195
656	F1SNW2	F1SNW2_PIG		Medium-chain specific acyl-CoA dehydrogenase mitochondrial OS=Sus scrofa OX=9823 GN=ACADM PE=1 SV=3	ACADM	Carbamidomethylation; Oxidation (M); CAMthiopropanoyl-pei	46485	363.84	60	60	47	44	56	81	74	81	61	79	80	58	91	94	49.7004	41.2991	57.8783	77.4707	69.3148	85.8738	65.0621	72.4634	84.5871	52.9009	95.4268	99.8459	0.639897	0.894989	7.929e-06	0.500682
140	F1ST43	F1ST43_PIG		Tubulin beta chain OS=Sus scrofa OX=9823 PE=1 SV=1	TUBB3	Carbamidomethylation; Oxidation (M); Acetylation (Protein N-term); CAMthiopropanoyl-pei	50419	402.26	96	3	218	165	123	354	278	225	271	248	185	257	217	217	230.525	154.872	127.126	338.576	260.399	238.538	289.046	227.48	195.608	234.406	227.556	230.495	0.611958	1.02842	0.000247554	0.824764
55	Q8MI02	Q8MI02_PIG		Abhydrolase domain containing 11 OS=Sus scrofa OX=9823 GN=ABHD11 PE=1 SV=2	ABHD11	Carbamidomethylation; CAMthiopropanoyl-pei	33049	247.91	17	17	0	0	4	10	10	12	6	11	21	7	15	26	0	0	4.13417	9.56428	9.36686	12.722	6.39955	10.0898	22.2041	6.38459	15.7297	27.617	0.130608	0.778052	0.00105417	0.184782
1326	I3L912	I3L912_PIG		Solute carrier family 25 member 31 OS=Sus scrofa OX=9823 GN=SLC25A31 PE=3 SV=2	SLC25A31	Carbamidomethylation; Oxidation (M); Acetylation (Protein N-term); CAMthiopropanoyl-pei	33332	318.58	40	33	13	9	45	34	28	63	30	30	68	24	30	62	13.7469	8.44754	46.5094	32.5186	26.2272	66.7907	31.9978	27.5177	71.899	21.89	31.4594	65.8558	0.547282	1.10242	0.0014707	0.432384
1794	Q95JA4	Q95JA4_PIG		Uncharacterized protein OS=Sus scrofa OX=9823 GN=CEP70 PE=4 SV=1	CEP70	Carbamidomethylation; Acetylation (Protein N-term); CAMthiopropanoyl-pei	68969	153.89	7	7	0	0	0	1	1	1	4	0	0	9	0	0	0	0	0	0.956428	0.936686	1.06017	4.26637	0	0	8.20876	0	0	0	0.519734	0.00151004	0.42265
1434	I3LTZ8	I3LTZ8_PIG		Serine/threonine-protein phosphatase 2A 56 kDa regulatory subunit OS=Sus scrofa OX=9823 GN=PPP2R5A PE=1 SV=2	PPP2R5A	Carbamidomethylation; CAMthiopropanoyl-pei	56361	245.66	19	19	3	5	11	11	14	18	7	14	13	10	8	15	3.17237	4.69308	11.369	10.5207	13.1136	19.0831	7.46614	12.8416	13.7454	9.12084	8.38917	15.9329	0.450271	1.01825	0.00161217	0.932623
160	I3LJA4	I3LJA4_PIG		Arginase OS=Sus scrofa OX=9823 GN=ARG2 PE=3 SV=1	ARG2	Carbamidomethylation; CAMthiopropanoyl-pei	38570	309.63	33	33	5	3	15	13	12	22	8	12	31	12	16	39	5.28728	2.81585	15.5031	12.4336	11.2402	23.3237	8.53274	11.0071	32.7775	10.945	16.7783	41.4254	0.502287	0.756591	0.00223389	0.0895123
1116	K9ITI9	K9ITI9_DESRO		EF-hand calcium binding domain 1 OS=Sus scrofa OX=9823 GN=EFCAB1 PE=4 SV=1	EFCAB1	Carbamidomethylation; Oxidation (M); CAMthiopropanoyl-pei	24393	314.01	34	34	19	21	23	53	54	47	38	47	44	38	44	45	20.0917	19.7109	23.7715	50.6907	50.581	49.828	40.5305	43.1111	46.5229	34.6592	46.1405	47.7986	0.420742	1.01218	0.0028516	0.865607
435	Q29551	SCOT1_PIG		Solute carrier family 25 member 1 OS=Sus scrofa OX=9823 GN=SLC25A1 PE=1 SV=3	SLC25A1	Carbamidomethylation; Oxidation (M); CAMthiopropanoyl-pei	33957	199.34	11	11	0	1	7	6	8	12	2	9	14	5	9	12	0	0.938616	7.23479	5.73857	7.49349	12.722	2.13318	8.25532	14.8027	4.56042	9.43782	12.7463	0.314918	0.941921	0.00294332	0.735767
25	P02550	TBA1A_PIG		Leucine rich repeat containing 71 OS=Sus scrofa OX=9823 GN=LRRC71 PE=4 SV=1	LRRC71	Carbamidomethylation; CAMthiopropanoyl-pei	61632	238.11	21	21	5	3	3	12	10	8	8	8	5	15	9	6	5.28728	2.81585	3.10063	11.4771	9.36686	8.48136	8.53274	7.33806	5.28669	13.6813	9.43782	6.37314	0.38205	0.717392	0.00326456	0.150622
248	I3LP02	I3LP02_PIG		Citrate synthase OS=Sus scrofa domesticus OX=9825 GN=CS PE=3 SV=1	CS	Carbamidomethylation; Oxidation (M); Acetylation (Protein N-term); CAMthiopropanoyl-pei	51630	419.67	92	86	42	55	99	129	125	160	101	140	209	119	154	229	44.4131	51.6239	102.321	123.379	117.086	169.627	107.726	128.416	220.984	108.538	161.492	243.242	0.48369	0.890612	0.00356882	0.18708
129	K9IYH5	K9IYH5_DESRO		Thioredoxin 2 OS=Sus scrofa OX=9823 GN=TXN2 PE=1 SV=2	TXN2	Carbamidomethylation; CAMthiopropanoyl-pei	18353	118.8	4	4	1	1	0	2	2	1	1	5	1	2	1	3	1.05746	0.938616	0	1.91286	1.87337	1.06017	1.06659	4.58629	1.05734	1.82417	1.04865	3.18657	0.411867	1.10741	0.00391299	0.910489
1147	P59083	PHP14_PIG		Acyl-CoA thioesterase 4 OS=Sus scrofa OX=9823 GN=ACOT4 PE=1 SV=1	ACOT4	Carbamidomethylation; CAMthiopropanoyl-pei	55048	277.39	22	1	4	6	8	16	19	17	11	15	23	11	23	17	4.22982	5.63169	8.26834	15.3029	17.797	18.0229	11.7325	13.7589	24.3188	10.0329	24.1189	18.0572	0.354634	0.954053	0.00399208	0.886699
761	I3LAA0	I3LAA0_PIG		Thymus brain and testes associated OS=Sus scrofa OX=9823 GN=TBATA PE=4 SV=3	TBATA	Oxidation (M); Acetylation (Protein N-term); CAMthiopropanoyl-pei	38489	214.81	17	17	6	14	8	14	22	16	8	26	14	16	22	15	6.34473	13.1406	8.26834	13.39	20.6071	16.9627	8.53274	23.8487	14.8027	14.5933	23.0702	15.9329	0.544619	0.880361	0.00406479	0.404233
280	I3LPP1	I3LPP1_PIG		NAD-dependent protein deacylase sirtuin-5 mitochondrial OS=Sus scrofa OX=9823 GN=SIRT5 PE=2 SV=1	SIRT5	Carbamidomethylation; CAMthiopropanoyl-pei	33619	295.95	29	29	7	6	16	20	16	26	15	31	30	23	18	26	7.40219	5.63169	16.5367	19.1286	14.987	27.5644	15.9989	28.435	31.7202	20.9779	18.8756	27.617	0.479419	1.1287	0.00429192	0.565295
1300	F1SQM3	F1SQM3_PIG		Tubulin beta chain OS=Sus scrofa OX=9823 GN=LOC100624785 PE=1 SV=1	LOC100624785	Carbamidomethylation; Oxidation (M); Acetylation (Protein N-term); CAMthiopropanoyl-pei	49953	480.44	163	3	372	343	226	608	561	372	466	499	342	455	456	414	393.373	321.945	233.58	581.508	525.481	394.383	497.032	457.712	361.61	414.998	478.183	439.747	0.632021	0.987565	0.00457209	0.916879
960	F1SMZ3	F1SMZ3_PIG		Aconitate hydratase mitochondrial OS=Sus scrofa domesticus OX=9825 GN=ACO2 PE=3 SV=1	ACO2	Carbamidomethylation; Oxidation (M); Acetylation (Protein N-term); CAMthiopropanoyl-pei	85577	568.63	295	295	288	313	482	496	543	664	440	544	757	544	520	784	304.547	293.787	498.167	474.388	508.62	703.953	469.3	498.988	800.405	496.174	545.296	832.758	0.649986	0.943692	0.00483811	0.0259982
1666	F6PU32	F6PU32_PIG		Translocase of inner mitochondrial membrane 9 OS=Sus scrofa OX=9823 GN=TIMM9 PE=1 SV=1	TIMM9	Carbamidomethylation; CAMthiopropanoyl-pei	10421	172.13	6	6	1	2	5	3	4	7	2	3	6	2	2	12	1.05746	1.87723	5.16771	2.86929	3.74674	7.42119	2.13318	2.75177	6.34403	1.82417	2.09729	12.7463	0.577208	0.673696	0.00487324	0.512641
245	Q0R678	Q0R678_PIG		Radial spoke head 3 homolog OS=Sus scrofa OX=9823 GN=RSPH3 PE=4 SV=2	RSPH3	Acetylation (Protein N-term); CAMthiopropanoyl-pei	64942	146.55	10	10	2	2	1	6	5	4	2	4	2	4	2	4	2.11491	1.87723	1.03354	5.73857	4.68343	4.24068	2.13318	3.66903	2.11468	3.64834	2.09729	4.24876	0.342753	0.792133	0.00535385	0.607117
336	F2Z5W0	F2Z5W0_PIG		Beta-hexosaminidase OS=Sus scrofa OX=9823 GN=HEXA PE=1 SV=1	HEXA	Carbamidomethylation; CAMthiopropanoyl-pei	62598	283.02	28	28	9	9	9	16	17	15	15	25	29	15	26	22	9.5171	8.44754	9.30188	15.3029	15.9237	15.9026	15.9989	22.9314	30.6628	13.6813	27.2648	23.3682	0.57855	1.08208	0.00539032	0.653486
276	I3LQG1	I3LQG1_PIG		Chaperonin 10 OS=Sus scrofa OX=9823 PE=2 SV=1	HSPE1	Oxidation (M); Acetylation (Protein N-term); CAMthiopropanoyl-pei	10932	299.83	29	4	26	22	30	59	57	53	39	60	50	50	64	60	27.4938	20.6495	31.0063	56.4293	53.3911	56.189	41.5971	55.0355	52.8669	45.6042	67.1134	63.7314	0.476778	0.847267	0.00563189	0.0701038
604	I3L6E7	I3L6E7_PIG		Aspartate aminotransferase mitochondrial OS=Sus scrofa OX=9823 GN=GOT2 PE=1 SV=2	GOT2	Carbamidomethylation; Oxidation (M); Acetylation (Protein N-term); CAMthiopropanoyl-pei	47436	431.5	106	106	47	51	131	124	114	178	104	127	206	133	147	242	49.7004	47.8694	135.394	118.597	106.782	188.71	110.926	116.492	217.812	121.307	154.151	257.05	0.562593	0.836098	0.00564802	0.0898999
1211	I3LQQ3	I3LQQ3_PIG		Casein kinase 2 alpha 2 OS=Sus scrofa OX=9823 GN=CSNK2A2 PE=1 SV=1	CSNK2A2	Carbamidomethylation; Acetylation (Protein N-term); CAMthiopropanoyl-pei	41187	235.75	20	19	6	9	2	14	16	7	11	10	4	12	8	8	6.34473	8.44754	2.06708	13.39	14.987	7.42119	11.7325	9.17258	4.22935	10.945	8.38917	8.49753	0.470956	0.903087	0.00624316	0.646907
466	I3LLS7	I3LLS7_PIG		Lysozyme like 4 OS=Sus scrofa OX=9823 GN=LYZL4 PE=3 SV=2	LYZL4	Carbamidomethylation; Oxidation (M); Acetylation (Protein N-term); CAMthiopropanoyl-pei	16120	356.33	40	40	42	68	49	101	134	92	71	106	77	86	115	85	44.4131	63.8259	50.6436	96.5993	125.516	97.5357	75.728	97.2293	81.4151	78.4392	120.594	90.2862	0.49705	0.879209	0.00646246	0.19739
111	Q6S4N2	HS71B_PIG		MICOS complex subunit OS=Sus scrofa OX=9823 GN=CHCHD3 PE=1 SV=1	CHCHD3	Carbamidomethylation; CAMthiopropanoyl-pei	27168	194.39	10	10	1	1	2	6	7	6	11	4	4	13	4	5	1.05746	0.938616	2.06708	5.73857	6.5568	6.36102	11.7325	3.66903	4.22935	11.8571	4.19459	5.31095	0.217789	0.918936	0.00646753	0.172995
983	O62680	CD59_PIG		Uncharacterized protein OS=Sus scrofa OX=9823 GN=AK9 PE=4 SV=1	AK9	CAMthiopropanoyl-pei	123838	215.5	15	15	3	1	4	7	6	8	7	7	7	7	9	6	3.17237	0.938616	4.13417	6.695	5.62011	8.48136	7.46614	6.42081	7.40137	6.38459	9.43782	6.37314	0.396469	0.959125	0.006707	0.844384
198	Q6UAQ9	Q6UAQ9_PIG		Sperm acrosome associated 5 OS=Sus scrofa OX=9823 GN=SPACA5 PE=2 SV=1	SPACA5	Carbamidomethylation; Oxidation (M); CAMthiopropanoyl-pei	18012	316.91	34	34	9	14	13	49	67	57	25	40	61	41	34	55	9.5171	13.1406	13.436	46.865	62.7579	60.4297	26.6648	36.6903	64.4977	37.3954	35.654	58.4205	0.212251	0.972487	0.00690644	0.83125
1452	I3LKD2	I3LKD2_PIG		Uncharacterized protein OS=Sus scrofa OX=9823 GN=CYB5B PE=1 SV=1	CYB5B	Carbamidomethylation; Oxidation (M); Acetylation (Protein N-term); CAMthiopropanoyl-pei	16199	318.04	26	26	16	13	33	36	37	54	26	35	45	32	26	47	16.9193	12.202	34.1069	34.4314	34.6574	57.2492	27.7314	32.104	47.5802	29.1867	27.2648	49.923	0.500468	1.00979	0.00703141	0.892076
1273	I3LGF0	I3LGF0_PIG		Uncharacterized protein OS=Sus scrofa OX=9823 GN=LOC110255463 PE=1 SV=1	LOC110255463	Carbamidomethylation; Oxidation (M); CAMthiopropanoyl-pei	45713	378.81	57	57	36	43	32	71	82	69	53	78	74	69	87	92	38.0684	40.3605	33.0733	67.9064	76.8082	73.1517	56.5294	71.5461	78.2431	62.9338	91.2323	97.7216	0.511792	0.81909	0.00707228	0.0744261
1171	Q2L969	MTX2_PIG		Dynein regulatory complex subunit 7 OS=Sus scrofa OX=9823 GN=DRC7 PE=4 SV=3	DRC7	Carbamidomethylation; CAMthiopropanoyl-pei	103119	269.09	31	31	8	1	5	21	12	18	16	8	12	28	12	16	8.45964	0.938616	5.16771	20.085	11.2402	19.0831	17.0655	7.33806	12.6881	25.5384	12.5838	16.9951	0.28896	0.672959	0.00771548	0.0413717
445	F1SP87	F1SP87_PIG		Uncharacterized protein OS=Sus scrofa OX=9823 GN=CCDC58 PE=1 SV=2	CCDC58	Carbamidomethylation; Acetylation (Protein N-term); CAMthiopropanoyl-pei	16722	270.98	22	22	10	16	9	18	22	16	13	24	20	18	23	19	10.5746	15.0179	9.30188	17.2157	20.6071	16.9627	13.8657	22.0142	21.1468	16.4175	24.1189	20.1816	0.636925	0.939205	0.00803762	0.381492
1680	I3LHM8	I3LHM8_PIG		Cytochrome b-c1 complex subunit Rieske mitochondrial OS=Sus scrofa OX=9823 GN=LOC100522678 PE=1 SV=1	LOC100522678	Carbamidomethylation; Oxidation (M); CAMthiopropanoyl-pei	29454	271.32	25	25	6	8	9	13	17	16	8	15	21	8	14	37	6.34473	7.50893	9.30188	12.4336	15.9237	16.9627	8.53274	13.7589	22.2041	7.29667	14.6811	39.3011	0.510935	0.726119	0.0084903	0.435541
609	F1SQR8	F1SQR8_PIG		Tubulin beta chain OS=Sus scrofa OX=9823 GN=TUBB PE=2 SV=1	TUBB	Carbamidomethylation; Oxidation (M); Acetylation (Protein N-term); CAMthiopropanoyl-pei	49671	511.46	182	4	420	389	213	682	637	363	532	566	327	494	511	406	444.131	365.121	220.144	652.284	596.669	384.842	567.427	519.168	345.75	450.569	535.858	431.249	0.630065	1.01035	0.00931879	0.941901
173	I3L7T4	I3L7T4_PIG		NADH-cytochrome b5 reductase 3 (Fragment) OS=Sus scrofa OX=9823 GN=CYB5R3 PE=1 SV=1	CYB5R3	Carbamidomethylation; Oxidation (M); CAMthiopropanoyl-pei	30831	357.52	41	5	16	18	30	39	36	43	20	46	52	33	37	48	16.9193	16.8951	31.0063	37.3007	33.7207	45.5873	21.3318	42.1939	54.9816	30.0988	38.7999	50.9852	0.555881	0.988518	0.00943338	0.922199
763	Q2VTP6	Q2VTP6_PIG		Uncharacterized protein OS=Sus scrofa OX=9823 GN=ACOT6 PE=1 SV=2	ACOT6	Carbamidomethylation; CAMthiopropanoyl-pei	46580	259.72	22	1	2	5	4	12	13	14	9	13	17	8	20	10	2.11491	4.69308	4.13417	11.4771	12.1769	14.8424	9.59933	11.9244	17.9748	7.29667	20.9729	10.6219	0.284238	1.01561	0.0102051	0.970516
383	F2Z5I5	F2Z5I5_PIG		Succinate--CoA ligase [ADP-forming] subunit beta mitochondrial OS=Sus scrofa OX=9823 GN=SUCLA2 PE=1 SV=1	SUCLA2	Carbamidomethylation; Oxidation (M); CAMthiopropanoyl-pei	50304	391.65	83	81	45	35	84	86	85	115	64	96	153	78	119	157	47.5855	32.8515	86.8175	82.2528	79.6183	121.92	68.2619	88.0568	161.773	71.1425	124.789	166.764	0.589359	0.877021	0.0102466	0.307394
1942	I3L638	I3L638_PIG		NADH-cytochrome b5 reductase OS=Sus scrofa OX=9823 GN=CYB5R3 PE=1 SV=3	CYB5R3	Carbamidomethylation; Oxidation (M); CAMthiopropanoyl-pei	33957	351.12	38	2	15	16	33	37	34	45	19	42	52	28	34	48	15.8618	15.0179	34.1069	35.3878	31.8473	47.7077	20.2652	38.5248	54.9816	25.5384	35.654	50.9852	0.565382	1.01421	0.0104144	0.872386
222	I7HJH6	I7HJH6_PIG		ATP6V1F neighbor OS=Sus scrofa OX=9823 GN=ATP6V1FNB PE=4 SV=2	ATP6V1FNB	Carbamidomethylation; Oxidation (M); CAMthiopropanoyl-pei	24520	220.93	12	12	7	5	5	14	13	13	15	11	8	15	10	11	7.40219	4.69308	5.16771	13.39	12.1769	13.7822	15.9989	10.0898	8.45871	13.6813	10.4865	11.6841	0.438713	0.963617	0.0105086	0.811324
2157	F1SM19	F1SM19_PIG		Dihydrolipoyl dehydrogenase OS=Sus scrofa OX=9823 GN=DLD PE=1 SV=1	DLD	Carbamidomethylation; Oxidation (M); CAMthiopropanoyl-pei	54219	364.75	52	52	30	18	56	49	41	71	31	40	84	55	35	96	31.7237	16.8951	57.8783	46.865	38.4041	75.2721	33.0644	36.6903	88.8164	50.1646	36.7026	101.97	0.663363	0.839722	0.01054	0.190033
1480	F1SPF8	F1SPF8_PIG		Tubulin beta chain OS=Sus scrofa OX=9823 GN=TUBB4A PE=1 SV=2	TUBB4A	Carbamidomethylation; Oxidation (M); Acetylation (Protein N-term); CAMthiopropanoyl-pei	49572	519.76	172	3	421	357	263	666	617	419	511	537	386	503	498	469	445.189	335.086	271.822	636.981	577.935	444.211	545.029	492.567	408.133	458.778	522.226	498.167	0.634126	0.977391	0.010613	0.849342
1944	F1SMS8	F1SMS8_PIG		UBX domain protein 11 OS=Sus scrofa OX=9823 GN=UBXN11 PE=4 SV=1	UBXN11	Carbamidomethylation; CAMthiopropanoyl-pei	50511	310.83	46	46	25	15	22	39	29	30	38	34	21	38	29	21	26.4364	14.0792	22.7379	37.3007	27.1639	31.8051	40.5305	31.1868	22.2041	34.6592	30.4108	22.306	0.657045	1.07491	0.010963	0.362004
1499	F1SPZ6	F1SPZ6_PIG		Tubulin beta chain OS=Sus scrofa OX=9823 GN=TUBB4B PE=1 SV=1	TUBB4B	Carbamidomethylation; Oxidation (M); Acetylation (Protein N-term); CAMthiopropanoyl-pei	49831	546	216	3	563	512	344	899	868	555	707	756	505	673	703	603	595.347	480.571	355.538	859.829	813.043	588.394	754.081	693.447	533.956	613.833	737.199	640.501	0.633033	0.994954	0.0111009	0.968032
115	P00571	KAD1_PIG		ATP-dependent (S)-NAD(P)H-hydrate dehydratase OS=Sus scrofa OX=9823 GN=CARKD PE=1 SV=2	CARKD	Carbamidomethylation; Acetylation (Protein N-term); CAMthiopropanoyl-pei	36394	314.36	30	30	12	19	13	43	42	32	35	46	40	40	52	53	12.6895	17.8337	13.436	41.1264	39.3408	33.9254	37.3307	42.1939	42.2935	36.4834	54.5296	56.2961	0.384283	0.826956	0.0111224	0.212161
1020	F1SNZ1	F1SNZ1_PIG		Dynein axonemal intermediate chain 2 OS=Sus scrofa OX=9823 GN=DNAI2 PE=4 SV=2	DNAI2	Carbamidomethylation; Acetylation (Protein N-term); CAMthiopropanoyl-pei	69308	316.23	42	42	26	21	12	42	34	20	50	34	11	55	20	16	27.4938	19.7109	12.4025	40.17	31.8473	21.2034	53.3296	31.1868	11.6307	50.1646	20.9729	16.9951	0.639421	1.09094	0.0114967	0.613213
161	I3LCI2	I3LCI2_PIG		Uncharacterized protein OS=Sus scrofa OX=9823 GN=LOC102158372 PE=4 SV=3	LOC102158372	Carbamidomethylation; Oxidation (M); Acetylation (Protein N-term); CAMthiopropanoyl-pei	94348	443.55	91	8	223	245	54	405	441	169	386	397	151	398	341	139	235.813	229.961	55.8113	387.353	413.078	179.169	411.705	364.151	159.658	363.009	357.589	147.645	0.532446	1.07748	0.0125418	0.232163
87	K7GQS2	K7GQS2_PIG		Hydroxyacylglutathione hydrolase OS=Sus scrofa OX=9823 GN=HAGH PE=1 SV=1	HAGH	Carbamidomethylation; CAMthiopropanoyl-pei	33970	288.26	26	26	6	11	8	21	21	18	12	27	22	20	25	25	6.34473	10.3248	8.26834	20.085	19.6704	19.0831	12.7991	24.766	23.2615	18.2417	26.2162	26.5548	0.423836	0.856559	0.0128143	0.0986531
1641	P15468	RNAS4_PIG		Methylmalonic aciduria (cobalamin deficiency) cblB type OS=Sus scrofa OX=9823 GN=MMAB PE=1 SV=2	MMAB	Carbamidomethylation; CAMthiopropanoyl-pei	26535	225.93	14	14	2	2	4	8	6	8	7	8	12	6	9	16	2.11491	1.87723	4.13417	7.65143	5.62011	8.48136	7.46614	7.33806	12.6881	5.4725	9.43782	16.9951	0.373574	0.861681	0.0131895	0.509052
101	I3LT05	I3LT05_PIG		Uncharacterized protein OS=Sus scrofa OX=9823 PE=4 SV=2		Carbamidomethylation; Oxidation (M); Acetylation (Protein N-term); CAMthiopropanoyl-pei	66728	394.24	54	6	140	132	46	277	298	145	273	260	131	271	238	114	148.044	123.897	47.5429	264.931	279.132	153.725	291.18	238.487	138.511	247.175	249.578	121.09	0.457853	1.08147	0.0136598	0.402156
1718	F1SQ73	F1SQ73_PIG		Tubulin beta chain OS=Sus scrofa OX=9823 GN=TUBB6 PE=1 SV=1	TUBB6	Carbamidomethylation; Oxidation (M); Acetylation (Protein N-term); CAMthiopropanoyl-pei	45362	356.78	71	2	121	87	70	190	134	131	133	123	113	141	115	138	127.952	81.6596	72.3479	181.721	125.516	138.882	141.857	112.823	119.479	128.604	120.594	146.582	0.632027	0.945369	0.0140854	0.59931
461	I3LLI7	I3LLI7_PIG		Ras related GTP binding C OS=Sus scrofa OX=9823 GN=RRAGC PE=1 SV=2	RRAGC	Acetylation (Protein N-term); CAMthiopropanoyl-pei	14044	293.94	31	31	28	17	31	53	51	54	48	45	44	57	38	49	29.6088	15.9565	32.0398	50.6907	47.771	57.2492	51.1964	41.2766	46.5229	51.9888	39.8486	52.0474	0.498392	0.966023	0.0141085	0.510042
489	I3LTE3	I3LTE3_PIG		Uncharacterized protein OS=Sus scrofa OX=9823 GN=SPESP1 PE=4 SV=1	SPESP1	Carbamidomethylation; Oxidation (M); CAMthiopropanoyl-pei	39862	394.15	72	6	78	54	70	160	164	140	136	136	147	159	148	147	82.4815	50.6852	72.3479	153.029	153.616	148.424	145.057	124.747	155.429	145.021	155.2	156.142	0.451612	0.931785	0.0141496	0.409956
392	I3LS60	I3LS60_PIG		Citrate lyase beta like OS=Sus scrofa OX=9823 GN=CLYBL PE=1 SV=3	CLYBL	Carbamidomethylation; CAMthiopropanoyl-pei	37494	347.98	41	41	14	14	29	38	44	46	36	52	49	41	51	55	14.8044	13.1406	29.9727	36.3443	41.2142	48.7678	38.3973	47.6974	51.8096	37.3954	53.481	58.4205	0.458477	0.923692	0.0142534	0.255993
1155	I3LD55	I3LD55_PIG		Uncharacterized protein OS=Sus scrofa OX=9823 GN=CCDC183 PE=4 SV=2	CCDC183	Carbamidomethylation; CAMthiopropanoyl-pei	61655	293.47	43	43	15	11	10	30	20	21	33	32	9	28	22	9	15.8618	10.3248	10.3354	28.6929	18.7337	22.2636	35.1975	29.3523	9.51605	25.5384	23.0702	9.55972	0.524063	1.2733	0.0145625	0.203425
1286	P12026	ACBP_PIG		Sulfite oxidase OS=Sus scrofa OX=9823 GN=SUOX PE=1 SV=1	SUOX	Carbamidomethylation; CAMthiopropanoyl-pei	60410	248.59	18	18	5	5	6	14	17	13	7	18	15	13	10	13	5.28728	4.69308	6.20125	13.39	15.9237	13.7822	7.46614	16.5106	15.8601	11.8571	10.4865	13.8085	0.375479	1.10193	0.0157546	0.724845
143	I3LK18	I3LK18_PIG		Haloacid dehalogenase like hydrolase domain containing 5 OS=Sus scrofa OX=9823 GN=HDHD5 PE=1 SV=3	HDHD5	Carbamidomethylation; CAMthiopropanoyl-pei	44899	291.46	26	26	5	7	14	17	15	21	9	16	24	16	19	24	5.28728	6.57031	14.4696	16.2593	14.0503	22.2636	9.59933	14.6761	25.3761	14.5933	19.9243	25.4926	0.500772	0.827386	0.0158678	0.174581
44	K7GLT8	K7GLT8_PIG		F-box protein 36 OS=Sus scrofa OX=9823 GN=FBXO36 PE=4 SV=3	FBXO36	Carbamidomethylation; Acetylation (Protein N-term); CAMthiopropanoyl-pei	22125	196.83	9	9	5	4	4	13	9	9	12	3	10	13	8	8	5.28728	3.75446	4.13417	12.4336	8.43017	9.54153	12.7991	2.75177	10.5734	11.8571	8.38917	8.49753	0.433343	0.908866	0.0158889	0.751288
809	P62197	PRS8_PIG		Adenylate kinase 7 OS=Sus scrofa OX=9823 GN=AK7 PE=4 SV=3	AK7	Carbamidomethylation; Acetylation (Protein N-term); CAMthiopropanoyl-pei	82887	347.76	58	58	22	9	22	67	44	46	53	45	39	64	36	48	23.264	8.44754	22.7379	64.0807	41.2142	48.7678	56.5294	41.2766	41.2362	58.3734	37.7513	50.9852	0.353424	0.945159	0.0161689	0.557639
700	I3LDE6	I3LDE6_PIG		Prolylcarboxypeptidase OS=Sus scrofa OX=9823 GN=PRCP PE=1 SV=2	PRCP	Carbamidomethylation; CAMthiopropanoyl-pei	56013	328.34	44	44	17	25	26	42	42	49	24	46	40	41	44	51	17.9767	23.4654	26.8721	40.17	39.3408	51.9483	25.5982	42.1939	42.2935	37.3954	46.1405	54.1717	0.519661	0.799416	0.016258	0.072818
1229	Q6QA25	Q6QA25_PIG		Coenzyme Q9 OS=Sus scrofa OX=9823 GN=COQ9 PE=1 SV=2	COQ9	Carbamidomethylation; CAMthiopropanoyl-pei	35417	188.69	10	10	0	1	1	3	3	3	5	4	9	4	8	8	0	0.938616	1.03354	2.86929	2.81006	3.18051	5.33296	3.66903	9.51605	3.64834	8.38917	8.49753	0.222595	0.901778	0.0163816	0.772298
1620	Q0Z8R0	Q0Z8R0_PIG		Testis expressed 29 OS=Sus scrofa OX=9823 GN=TEX29 PE=4 SV=2	TEX29	Carbamidomethylation; CAMthiopropanoyl-pei	14184	224.4	17	17	8	9	13	24	32	34	14	23	32	20	15	33	8.45964	8.44754	13.436	22.9543	29.9739	36.0458	14.9323	21.0969	33.8348	18.2417	15.7297	35.0523	0.341035	1.01218	0.0165227	0.924447
278	I3LGD4	I3LGD4_PIG		Uncharacterized protein OS=Sus scrofa OX=9823 GN=LOC100514982 PE=1 SV=2	LOC100514982	Carbamidomethylation; Oxidation (M); Acetylation (Protein N-term); CAMthiopropanoyl-pei	96079	413.94	70	32	170	178	39	297	344	141	289	300	121	287	257	112	179.767	167.074	40.3081	284.059	322.22	149.484	308.245	275.177	127.938	261.768	269.502	118.965	0.512263	1.094	0.0169406	0.259758
1421	F2Z563	F2Z563_PIG		Serine and arginine rich splicing factor 4 OS=Sus scrofa OX=9823 GN=SRSF4 PE=1 SV=3	SRSF4	Carbamidomethylation; Oxidation (M); CAMthiopropanoyl-pei	40728	310.17	32	32	13	16	14	27	24	23	19	34	24	30	38	30	13.7469	15.0179	14.4696	25.8236	22.4805	24.3839	20.2652	31.1868	25.3761	27.3625	39.8486	31.8657	0.594794	0.77544	0.0179353	0.00752576
1679	I3LUX5	I3LUX5_PIG		WD repeat domain 78 OS=Sus scrofa OX=9823 GN=WDR78 PE=4 SV=2	WDR78	Carbamidomethylation; CAMthiopropanoyl-pei	90936	312.72	43	43	10	18	16	35	35	30	27	33	28	29	32	24	10.5746	16.8951	16.5367	33.475	32.784	31.8051	28.798	30.2695	29.6055	26.4504	33.5567	25.4926	0.44875	1.03711	0.0179486	0.682192
1747	Q8MJ76	FETA_PIG		ATPase inhibitor mitochondrial OS=Sus scrofa OX=9823 GN=ATP5IF1 PE=3 SV=2	ATP5IF1	CAMthiopropanoyl-pei	12184	181.87	13	13	1	2	0	10	9	5	6	17	6	13	8	9	1.05746	1.87723	0	9.56428	8.43017	5.30085	6.39955	15.5934	6.34403	11.8571	8.38917	9.55972	0.125978	0.950714	0.0183731	0.911588
349	I3LC61	I3LC61_PIG		Uncharacterized protein OS=Sus scrofa OX=9823 GN=FAHD2B PE=4 SV=1	FAHD2B	Carbamidomethylation; Oxidation (M); CAMthiopropanoyl-pei	33364	198.18	11	1	4	1	8	9	4	12	3	6	13	6	5	17	4.22982	0.938616	8.26834	8.60786	3.74674	12.722	3.19978	5.50355	13.7454	5.4725	5.24323	18.0572	0.535828	0.780202	0.018579	0.251948
106	K7GP28	K7GP28_PIG		DnaJ-like subfamily C member 5 OS=Sus scrofa domesticus OX=9825 GN=DNAJC5 PE=4 SV=1	DNAJC5	CAMthiopropanoyl-pei	22061	220.55	13	13	1	3	10	6	10	17	4	7	15	10	7	9	1.05746	2.81585	10.3354	5.73857	9.36686	18.0229	4.26637	6.42081	15.8601	9.12084	7.34053	9.55972	0.4289	1.02022	0.018771	0.962058
86	Q866A8	Q866A8_PIG		Translocase of inner mitochondrial membrane 10 OS=Sus scrofa OX=9823 GN=TIMM10 PE=1 SV=1	TIMM10	Carbamidomethylation; Acetylation (Protein N-term); CAMthiopropanoyl-pei	10333	174.98	7	7	0	0	2	3	5	6	1	4	3	3	5	5	0	0	2.06708	2.86929	4.68343	6.36102	1.06659	3.66903	3.17202	2.73625	5.24323	5.31095	0.148564	0.594987	0.0189444	0.00932891
475	F6PXR6	F6PXR6_PIG		Isocitrate dehydrogenase [NADP] mitochondrial (Fragment) OS=Sus scrofa OX=9823 GN=IDH2 PE=1 SV=1	IDH2	Carbamidomethylation; Oxidation (M); CAMthiopropanoyl-pei	47526	333.12	43	40	27	32	35	50	64	54	36	69	56	40	58	56	28.5513	30.0357	36.174	47.8214	59.9479	57.2492	38.3973	63.2908	59.211	36.4834	60.8215	59.4827	0.574244	1.02622	0.0191479	0.24305
1502	I3LIQ4	I3LIQ4_PIG		Succinate--CoA ligase [ADP/GDP-forming] subunit alpha mitochondrial OS=Sus scrofa OX=9823 GN=SUCLG1 PE=3 SV=1	SUCLG1	Carbamidomethylation; Oxidation (M); CAMthiopropanoyl-pei	35534	352.07	45	45	22	30	38	63	62	58	49	67	65	59	76	75	23.264	28.1585	39.2746	60.255	58.0745	61.4899	52.263	61.4563	68.727	53.813	79.6971	79.6643	0.504379	0.855855	0.0200103	0.168072
652	F2Z565	F2Z565_PIG		GLIPR1 like 1 OS=Sus scrofa OX=9823 GN=GLIPR1L1 PE=1 SV=2	GLIPR1L1	Carbamidomethylation; CAMthiopropanoyl-pei	26264	339.05	35	35	36	51	24	61	76	54	49	68	49	60	71	52	38.0684	47.8694	24.805	58.3421	71.1881	57.2492	52.263	62.3735	51.8096	54.725	74.4539	55.2339	0.592907	0.902573	0.0201852	0.189312
58	I3LPE2	I3LPE2_PIG		Uncharacterized protein OS=Sus scrofa OX=9823 GN=GK PE=1 SV=2	GK	Carbamidomethylation; Oxidation (M); CAMthiopropanoyl-pei	57437	305.27	32	2	24	20	14	55	39	31	40	30	25	44	42	29	25.3789	18.7723	14.4696	52.6036	36.5307	32.8653	42.6637	27.5177	26.4335	40.1317	44.0432	30.8035	0.4805	0.840287	0.0202738	0.386448
309	Q6WSP6	Q6WSP6_PIG		Uncharacterized protein OS=Sus scrofa OX=9823 PE=4 SV=1	DNAI1	Carbamidomethylation; CAMthiopropanoyl-pei	12168	196.36	9	9	1	0	2	6	3	6	6	3	6	11	2	7	1.05746	0	2.06708	5.73857	2.81006	6.36102	6.39955	2.75177	6.34403	10.0329	2.09729	7.43534	0.209565	0.791971	0.0204263	0.389592
1553	I3LRR4	I3LRR4_PIG		Sperm equatorial segment protein 1 OS=Sus scrofa OX=9823 GN=SPESP1 PE=2 SV=1	SPESP1	Carbamidomethylation; Oxidation (M); CAMthiopropanoyl-pei	39863	385.52	68	2	66	46	61	134	141	115	116	122	125	131	123	124	69.7921	43.1763	63.0461	128.161	132.073	121.92	123.725	111.905	132.167	119.483	128.984	131.712	0.460585	0.967434	0.0209003	0.593928
802	I3LKQ7	I3LKQ7_PIG		Cilia and flagella associated protein 52 OS=Sus scrofa OX=9823 GN=CFAP52 PE=4 SV=3	CFAP52	Carbamidomethylation; Oxidation (M); Acetylation (Protein N-term); CAMthiopropanoyl-pei	68118	481.63	159	159	92	72	192	201	193	334	130	168	357	175	171	334	97.2859	67.5803	198.44	192.242	180.78	354.097	138.657	154.099	377.47	159.615	179.319	354.772	0.499652	0.966154	0.021286	0.660096
232	I3LP90	I3LP90_PIG		Uncharacterized protein OS=Sus scrofa OX=9823 GN=CSNK2A1 PE=1 SV=1	CSNK2A1	Carbamidomethylation; CAMthiopropanoyl-pei	45144	335.5	36	35	21	19	27	56	42	45	35	34	45	44	32	35	22.2066	17.8337	27.9056	53.56	39.3408	47.7077	37.3307	31.1868	47.5802	40.1317	33.5567	37.1767	0.483228	1.0472	0.0213865	0.726143
67	I3LL86	I3LL86_PIG		Uncharacterized protein OS=Sus scrofa OX=9823 GN=ROPN1 PE=4 SV=2	ROPN1	Carbamidomethylation; Oxidation (M); CAMthiopropanoyl-pei	23949	405.72	62	61	81	62	100	175	128	196	158	117	163	157	121	151	85.6539	58.1942	103.354	167.375	119.896	207.793	168.522	107.319	172.346	143.197	126.886	160.391	0.499334	1.04115	0.0216064	0.70066
685	Q29096	Q29096_PIG		Chromosome 1 open reading frame 56 OS=Sus scrofa OX=9823 GN=C1orf56 PE=1 SV=2	C1orf56	Carbamidomethylation; Oxidation (M); Acetylation (Protein N-term); CAMthiopropanoyl-pei	37745	399.13	52	52	73	67	64	187	252	210	161	217	205	202	216	227	77.1943	62.8872	66.1467	178.852	236.045	222.636	171.721	199.045	216.754	184.241	226.508	241.117	0.323479	0.901291	0.0218321	0.0422309
1971	I3LQM5	I3LQM5_PIG		Outer dense fiber of sperm tails 3B OS=Sus scrofa OX=9823 GN=ODF3B PE=4 SV=1	ODF3B	Carbamidomethylation; CAMthiopropanoyl-pei	27382	200.44	11	11	5	7	0	9	13	4	9	4	3	8	5	5	5.28728	6.57031	0	8.60786	12.1769	4.24068	9.59933	3.66903	3.17202	7.29667	5.24323	5.31095	0.473821	0.920985	0.0221339	0.768325
530	F2Z5G5	F2Z5G5_PIG		Tubulin alpha chain OS=Sus scrofa OX=9823 GN=LOC100510930 PE=3 SV=1	LOC100510930	Carbamidomethylation; Oxidation (M); Acetylation (Protein N-term); CAMthiopropanoyl-pei	49960	538.35	221	44	432	377	296	671	668	591	529	561	593	502	594	709	456.821	353.858	305.928	641.763	625.706	626.561	564.227	514.582	627.002	457.866	622.896	753.093	0.58954	0.930177	0.0226549	0.625387
859	I3LS52	I3LS52_PIG		Mitochondrial 2-oxoglutarate/malate carrier protein OS=Sus scrofa domesticus OX=9825 GN=SLC25A11 PE=3 SV=1	SLC25A11	Oxidation (M); Acetylation (Protein N-term); CAMthiopropanoyl-pei	34107	171.44	10	10	1	1	7	6	4	10	1	4	10	2	2	8	1.05746	0.938616	7.23479	5.73857	3.74674	10.6017	1.06659	3.66903	10.5734	1.82417	2.09729	8.49753	0.459544	1.23271	0.0227353	0.38469
1382	Q29092	ENPL_PIG		Adenylate kinase 8 OS=Sus scrofa OX=9823 GN=AK8 PE=3 SV=1	AK8	Carbamidomethylation; Oxidation (M); CAMthiopropanoyl-pei	45947	229.7	16	16	8	3	3	19	11	15	8	15	11	13	10	13	8.45964	2.81585	3.10063	18.1721	10.3035	15.9026	8.53274	13.7589	11.6307	11.8571	10.4865	13.8085	0.323945	0.938324	0.0229254	0.74994
795	P80928	MIF_PIG		Angiotensin-converting enzyme OS=Sus scrofa OX=9823 GN=LOC100515049 PE=3 SV=2	LOC100515049	Carbamidomethylation; Oxidation (M); CAMthiopropanoyl-pei	87515	460.98	128	125	76	78	77	203	223	254	160	184	229	221	180	247	80.3666	73.212	79.5827	194.155	208.881	269.283	170.655	168.775	242.131	201.571	188.756	262.361	0.346802	0.891024	0.0229361	0.0223364
497	I3LHD4	I3LHD4_PIG		Uncharacterized protein OS=Sus scrofa OX=9823 PE=3 SV=1	GK	Carbamidomethylation; Oxidation (M); Acetylation (Protein N-term); CAMthiopropanoyl-pei	60682	349.13	59	26	31	29	24	70	58	42	56	49	48	63	54	54	32.7811	27.2199	24.805	66.95	54.3278	44.5271	59.7292	44.9456	50.7523	57.4613	56.6269	57.3583	0.511481	0.906563	0.0230409	0.320444
876	I3LLY4	I3LLY4_PIG		Cilia and flagella associated protein 45 OS=Sus scrofa OX=9823 GN=CFAP45 PE=4 SV=2	CFAP45	Carbamidomethylation; Oxidation (M); CAMthiopropanoyl-pei	66484	383.37	97	97	61	49	53	117	128	97	84	128	87	115	112	77	64.5048	45.9922	54.7777	111.902	119.896	102.837	89.5937	117.409	91.9885	104.89	117.448	81.7887	0.493896	0.983114	0.023075	0.838725
116	O02705	HS90A_PIG		Testis expressed 33 OS=Sus scrofa OX=9823 GN=TEX33 PE=4 SV=2	TEX33	Carbamidomethylation; Oxidation (M); Acetylation (Protein N-term); CAMthiopropanoyl-pei	30197	239.04	19	19	5	12	6	16	22	20	11	17	13	12	17	19	5.28728	11.2634	6.20125	15.3029	20.6071	21.2034	11.7325	15.5934	13.7454	10.945	17.827	20.1816	0.398364	0.838984	0.0234302	0.336429
1803	F6PVY0	F6PVY0_PIG		Uncharacterized protein OS=Sus scrofa OX=9823 GN=LOC100522130 PE=1 SV=1	LOC100522130	Carbamidomethylation; Oxidation (M); CAMthiopropanoyl-pei	34339	372.02	47	37	21	21	40	51	41	54	36	45	68	37	46	70	22.2066	19.7109	41.3417	48.7778	38.4041	57.2492	38.3973	41.2766	71.899	33.7471	48.2377	74.3534	0.576463	0.96952	0.0236575	0.684632
2065	M3UZ93	M3UZ93_PIG		Armadillo repeat containing 12 OS=Sus scrofa OX=9823 GN=ARMC12 PE=4 SV=2	ARMC12	Carbamidomethylation; CAMthiopropanoyl-pei	38747	224.72	15	15	3	3	8	13	10	13	15	5	14	20	7	9	3.17237	2.81585	8.26834	12.4336	9.36686	13.7822	15.9989	4.58629	14.8027	18.2417	7.34053	9.55972	0.40066	1.007	0.0238169	0.977574
1600	I3LPA7	I3LPA7_PIG		Uncharacterized protein OS=Sus scrofa OX=9823 GN=SPACA7 PE=1 SV=1	SPACA7	CAMthiopropanoyl-pei	24440	173.82	11	11	2	5	2	6	9	4	3	11	7	4	11	7	2.11491	4.69308	2.06708	5.73857	8.43017	4.24068	3.19978	10.0898	7.40137	3.64834	11.5351	7.43534	0.482094	0.91477	0.024176	0.264688
1204	I3L6E5	I3L6E5_PIG		Alpha-galactosidase OS=Sus scrofa OX=9823 PE=2 SV=1	GLA	Carbamidomethylation; CAMthiopropanoyl-pei	46433	269.69	21	1	7	9	10	13	16	18	15	23	22	22	15	19	7.40219	8.44754	10.3354	12.4336	14.987	19.0831	15.9989	21.0969	23.2615	20.0658	15.7297	20.1816	0.563078	1.07825	0.0244589	0.658491
905	I3LHT9	I3LHT9_PIG		Uncharacterized protein OS=Sus scrofa OX=9823 GN=LOC100621347 PE=3 SV=1	LOC100621347	Oxidation (M); CAMthiopropanoyl-pei	9356	127.22	6	1	1	1	6	4	3	9	3	2	8	2	2	9	1.05746	0.938616	6.20125	3.82571	2.81006	9.54153	3.19978	1.83452	8.45871	1.82417	2.09729	9.55972	0.506718	1.00088	0.0248651	0.996168
424	F1SUR7	F1SUR7_PIG		Lactadherin OS=Sus scrofa OX=9823 GN=MFGE8 PE=1 SV=2	MFGE8	Carbamidomethylation; Oxidation (M); Acetylation (Protein N-term); CAMthiopropanoyl-pei	45725	565.85	298	2	645	624	1007	1077	1294	1490	1088	1297	1389	1160	1153	1310	682.059	585.696	1040.78	1030.07	1212.07	1579.65	1160.45	1189.68	1468.64	1058.02	1209.09	1391.47	0.604043	1.04379	0.0255316	0.286938
1241	G9F6X8	G9F6X8_PIG		Uncharacterized protein OS=Sus scrofa OX=9823 GN=ALDH4A1 PE=1 SV=2	ALDH4A1	Carbamidomethylation; CAMthiopropanoyl-pei	61799	345.33	48	48	16	17	46	44	40	58	24	42	85	44	48	85	16.9193	15.9565	47.5429	42.0828	37.4674	61.4899	25.5982	38.5248	89.8738	40.1317	50.335	90.2862	0.570183	0.851974	0.0256919	0.175316
679	F1SUB4	F1SUB4_PIG		Dynein light chain roadblock OS=Sus scrofa OX=9823 GN=DYNLRB2 PE=3 SV=1	DYNLRB2	Carbamidomethylation; Oxidation (M); Acetylation (Protein N-term); CAMthiopropanoyl-pei	10784	299.98	26	26	24	22	35	39	44	54	35	47	47	44	40	47	25.3789	20.6495	36.174	37.3007	41.2142	57.2492	37.3307	43.1111	49.6949	40.1317	41.9459	49.923	0.60548	0.985881	0.0265694	0.646299
973	F2Z4Y1	F2Z4Y1_PIG		3-hydroxyisobutyrate dehydrogenase OS=Sus scrofa domesticus OX=9825 GN=HIBADH PE=4 SV=1	HIBADH	Carbamidomethylation; Oxidation (M); Acetylation (Protein N-term); CAMthiopropanoyl-pei	35392	370.09	45	45	30	27	50	63	57	64	47	67	70	57	73	87	31.7237	25.3426	51.6771	60.255	53.3911	67.8509	50.1298	61.4563	74.0137	51.9888	76.5512	92.4106	0.599147	0.840006	0.0266618	0.144947
1045	I3LQX1	I3LQX1_PIG		Uncharacterized protein OS=Sus scrofa OX=9823 PE=4 SV=1		Carbamidomethylation; Oxidation (M); Acetylation (Protein N-term); CAMthiopropanoyl-pei	73962	412.01	63	2	151	173	43	316	364	134	297	326	124	331	257	109	159.676	162.381	44.4423	302.231	340.954	142.063	316.778	299.026	131.11	301.9	269.502	115.779	0.46673	1.08692	0.0270079	0.0536637
171	P00355	G3P_PIG		Alpha-mannosidase OS=Sus scrofa OX=9823 GN=MAN2B1 PE=2 SV=1	MAN2B1	Carbamidomethylation; CAMthiopropanoyl-pei	113908	325.54	52	52	14	12	13	30	38	36	16	41	41	27	35	43	14.8044	11.2634	13.436	28.6929	35.5941	38.1661	17.0655	37.6076	43.3509	24.6263	36.7026	45.6742	0.38558	0.916085	0.0274379	0.348834
95	I3LN22	I3LN22_PIG		Translin associated factor X interacting protein 1 OS=Sus scrofa OX=9823 GN=TSNAXIP1 PE=4 SV=1	TSNAXIP1	Carbamidomethylation; Oxidation (M); Acetylation (Protein N-term); CAMthiopropanoyl-pei	83351	285.35	41	41	16	6	6	30	18	12	29	20	9	32	19	6	16.9193	5.63169	6.20125	28.6929	16.8603	12.722	30.9312	18.3452	9.51605	29.1867	19.9243	6.37314	0.493387	1.05963	0.0275324	0.513513
396	F2Z4Z4	F2Z4Z4_PIG		Glyceraldehyde-3-phosphate dehydrogenase (Fragment) OS=Sus scrofa OX=9823 GN=GAPDH PE=2 SV=1	GAPDH	Carbamidomethylation; Oxidation (M); CAMthiopropanoyl-pei	29469	293.08	27	7	7	12	12	14	22	17	17	17	22	28	9	23	7.40219	11.2634	12.4025	13.39	20.6071	18.0229	18.1321	15.5934	23.2615	25.5384	9.43782	24.4304	0.597234	0.959269	0.0275862	0.855996
302	F1SND1	F1SND1_PIG		Ubiquinol-cytochrome c reductase core protein 2 OS=Sus scrofa OX=9823 GN=UQCRC2 PE=1 SV=3	UQCRC2	Carbamidomethylation; CAMthiopropanoyl-pei	48210	306.42	27	27	6	7	29	15	13	38	9	8	41	15	12	38	6.34473	6.57031	29.9727	14.3464	12.1769	40.2865	9.59933	7.33806	43.3509	13.6813	12.5838	40.3633	0.641938	0.904845	0.027835	0.497705
300	P0CG68	UBC_PIG		Radial spoke head 6 homolog A OS=Sus scrofa OX=9823 GN=RSPH6A PE=4 SV=1	RSPH6A	Carbamidomethylation; Acetylation (Protein N-term); CAMthiopropanoyl-pei	82092	352.07	40	40	14	18	18	37	45	52	26	44	49	40	38	51	14.8044	16.8951	18.6038	35.3878	42.1509	55.1289	27.7314	40.3593	51.8096	36.4834	39.8486	54.1717	0.379167	0.918751	0.0284392	0.325753
1767	Q2EN75	S10A6_PIG		Cilia and flagella associated protein 77 OS=Sus scrofa OX=9823 GN=CFAP77 PE=4 SV=3	CFAP77	Carbamidomethylation; CAMthiopropanoyl-pei	31623	247.23	24	24	6	5	3	19	20	10	12	17	8	18	18	6	6.34473	4.69308	3.10063	18.1721	18.7337	10.6017	12.7991	15.5934	8.45871	16.4175	18.8756	6.37314	0.297604	0.884437	0.0285378	0.476641
164	H9N9G8	H9N9G8_PIG		Izumo sperm-egg fusion 1 OS=Sus scrofa OX=9823 GN=IZUMO1 PE=4 SV=2	IZUMO1	Carbamidomethylation; Oxidation (M); CAMthiopropanoyl-pei	36863	368.81	48	48	47	48	54	78	97	95	76	81	83	79	84	79	49.7004	45.0536	55.8113	74.6014	90.8585	100.716	81.061	74.2979	87.7591	72.0546	88.0863	83.9131	0.56566	0.996165	0.0299455	0.968046
643	K7GQ35	K7GQ35_PIG		Sperm acrosome membrane-associated protein 1 OS=Sus scrofa OX=9823 GN=SPACA1 PE=1 SV=1	SPACA1	Carbamidomethylation; Oxidation (M); Acetylation (Protein N-term); CAMthiopropanoyl-pei	32239	470.81	119	118	216	217	472	526	698	954	428	517	885	497	409	895	228.41	203.68	487.832	503.081	653.807	1011.4	456.501	474.222	935.745	453.306	428.896	950.661	0.424261	1.01833	0.0300708	0.594302
808	F1SSL6	F1SSL6_PIG		Lactadherin OS=Sus scrofa OX=9823 GN=MFGE8 PE=1 SV=1	MFGE8	Carbamidomethylation; Oxidation (M); Acetylation (Protein N-term); CAMthiopropanoyl-pei	42105	541.45	245	1	522	482	736	852	1011	1052	827	1041	976	917	887	886	551.992	452.413	760.687	814.877	946.989	1115.3	882.072	954.865	1031.96	836.381	930.15	941.101	0.613483	1.05956	0.0314742	0.1104
1415	Q6PLK3	AOFB_PIG		Cilia and flagella associated protein 69 OS=Sus scrofa OX=9823 GN=CFAP69 PE=4 SV=1	CFAP69	Carbamidomethylation; CAMthiopropanoyl-pei	106177	211.64	18	18	1	1	3	6	9	7	7	3	3	10	4	2	1.05746	0.938616	3.10063	5.73857	8.43017	7.42119	7.46614	2.75177	3.17202	9.12084	4.19459	2.12438	0.236068	0.867234	0.0316685	0.513474
511	I3LI71	I3LI71_PIG		Apoptosis inducing factor mitochondria associated 1 OS=Sus scrofa OX=9823 GN=AIFM1 PE=4 SV=1	AIFM1	Carbamidomethylation; Oxidation (M); CAMthiopropanoyl-pei	66798	269.39	29	29	9	9	8	16	21	16	14	22	19	17	18	12	9.5171	8.44754	8.26834	15.3029	19.6704	16.9627	14.9323	20.1797	20.0894	15.5054	18.8756	12.7463	0.505102	1.17132	0.03201	0.3768
256	F1SR82	F1SR82_PIG		Tubulin alpha chain OS=Sus scrofa OX=9823 GN=TUBA8 PE=1 SV=1	TUBA8	Carbamidomethylation; Oxidation (M); Acetylation (Protein N-term); CAMthiopropanoyl-pei	50045	462.03	135	12	257	268	200	386	423	373	302	356	375	301	363	430	271.766	251.549	206.708	369.181	396.218	395.443	322.111	326.544	396.502	274.537	380.659	456.742	0.628874	0.939941	0.0320972	0.589467
772	I6LNT8	I6LNT8_PIG		Membrane metalloendopeptidase like 1 OS=Sus scrofa OX=9823 GN=MMEL1 PE=1 SV=3	MMEL1	Carbamidomethylation; CAMthiopropanoyl-pei	88350	368.71	51	50	11	18	27	35	36	56	22	47	58	31	51	63	11.632	16.8951	27.9056	33.475	33.7207	59.3695	23.465	43.1111	61.3256	28.2746	53.481	66.918	0.445879	0.860286	0.0321333	0.0575988
790	K7GM40	K7GM40_PIG		Nipsnap homolog 2 OS=Sus scrofa OX=9823 GN=NIPSNAP2 PE=1 SV=1	NIPSNAP2	Carbamidomethylation; CAMthiopropanoyl-pei	33505	234.32	14	14	3	5	8	12	14	12	9	17	17	11	15	12	3.17237	4.69308	8.26834	11.4771	13.1136	12.722	9.59933	15.5934	17.9748	10.0329	15.7297	12.7463	0.432393	1.12097	0.0324378	0.487515
1295	Q5D144	TFAM_PIG		Uncharacterized protein OS=Sus scrofa OX=9823 GN=DIABLO PE=1 SV=2	DIABLO	CAMthiopropanoyl-pei	26863	189.3	11	11	2	3	0	6	10	4	4	8	4	10	7	4	2.11491	2.81585	0	5.73857	9.36686	4.24068	4.26637	7.33806	4.22935	9.12084	7.34053	4.24876	0.254871	0.764543	0.0327012	0.420053
813	P62936	PPIA_PIG		Chromosome 1 open reading frame 194 OS=Sus scrofa OX=9823 GN=C1orf194 PE=4 SV=1	C1orf194	Carbamidomethylation; CAMthiopropanoyl-pei	19276	254.96	23	23	11	12	5	36	30	16	25	28	10	26	21	10	11.632	11.2634	5.16771	34.4314	28.1006	16.9627	26.6648	25.6832	10.5734	23.7142	22.0216	10.6219	0.353019	1.11647	0.0327343	0.194184
241	Q8WNR3	Q8WNR3_PIG		WD repeat domain 66 OS=Sus scrofa OX=9823 GN=WDR66 PE=4 SV=3	WDR66	Carbamidomethylation; CAMthiopropanoyl-pei	136976	195.11	19	19	0	0	1	4	6	8	1	7	12	7	4	6	0	0	1.03354	3.82571	5.62011	8.48136	1.06659	6.42081	12.6881	6.38459	4.19459	6.37314	0.0576522	1.19013	0.032792	0.782372
2000	F1STB9	F1STB9_PIG		ATP synthase subunit d mitochondrial OS=Sus scrofa OX=9823 GN=ATP5PD PE=1 SV=1	ATP5PD	Carbamidomethylation; CAMthiopropanoyl-pei	19550	314.74	36	36	18	12	37	36	32	45	20	24	45	25	24	48	19.0342	11.2634	38.241	34.4314	29.9739	47.7077	21.3318	22.0142	47.5802	22.8021	25.1675	50.9852	0.611335	0.918867	0.0329517	0.0478341
490	Q29549	CLUS_PIG		BPI fold containing family A member 3 OS=Sus scrofa OX=9823 GN=BPIFA3 PE=4 SV=1	BPIFA3	Carbamidomethylation; Oxidation (M); CAMthiopropanoyl-pei	26909	201.31	16	16	6	5	0	12	16	8	5	14	4	14	12	8	6.34473	4.69308	0	11.4771	14.987	8.48136	5.33296	12.8416	4.22935	12.7692	12.5838	8.49753	0.315858	0.66185	0.0341565	0.229575
484	I3LB78	I3LB78_PIG		Alpha-galactosidase OS=Sus scrofa OX=9823 GN=NAGA PE=1 SV=1	NAGA	Carbamidomethylation; CAMthiopropanoyl-pei	42048	296.08	27	7	10	16	13	21	25	27	21	33	29	30	26	27	10.5746	15.0179	13.436	20.085	23.4171	28.6246	22.3984	30.2695	30.6628	27.3625	27.2648	28.6792	0.541109	1.00029	0.0344509	0.997714
729	F2Z5K2	F2Z5K2_PIG		Malate dehydrogenase mitochondrial OS=Sus scrofa OX=9823 GN=MDH2 PE=1 SV=2	MDH2	Carbamidomethylation; Oxidation (M); Acetylation (Protein N-term); CAMthiopropanoyl-pei	35603	446.93	97	97	57	74	146	124	173	190	109	164	197	148	189	225	60.275	69.4576	150.897	118.597	162.047	201.432	116.259	150.43	208.296	134.988	198.194	238.993	0.582127	0.830138	0.0350701	0.0614516
423	P00999	IACA_PIG		NADH:ubiquinone oxidoreductase complex assembly factor 5 OS=Sus scrofa OX=9823 GN=NDUFAF5 PE=1 SV=2	NDUFAF5	Carbamidomethylation; CAMthiopropanoyl-pei	38763	246.3	17	17	3	0	8	8	9	13	5	7	12	7	9	16	3.17237	0	8.26834	7.65143	8.43017	13.7822	5.33296	6.42081	12.6881	6.38459	9.43782	16.9951	0.383096	0.744781	0.0351587	0.0982749
426	F1SNW5	F1SNW5_PIG		Sperm acrosome associated 9 OS=Sus scrofa OX=9823 GN=SPACA9 PE=1 SV=2	SPACA9	Carbamidomethylation; Oxidation (M); Acetylation (Protein N-term); CAMthiopropanoyl-pei	25291	456.92	119	119	267	389	225	492	499	413	492	450	393	506	480	397	282.341	365.121	232.547	470.563	467.406	437.85	524.763	412.766	415.534	461.514	503.35	421.69	0.639625	0.975846	0.0352456	0.825252
570	O77818	O77818_PIG		HtrA serine peptidase 2 OS=Sus scrofa OX=9823 GN=HTRA2 PE=4 SV=1	HTRA2	CAMthiopropanoyl-pei	48191	222.87	14	14	2	5	7	7	15	14	8	20	12	11	16	12	2.11491	4.69308	7.23479	6.695	14.0503	14.8424	8.53274	18.3452	12.6881	10.0329	16.7783	12.7463	0.394597	1.00021	0.0357406	0.997765
501	P11708	MDHC_PIG		DNAJB13 OS=Sus scrofa OX=9823 GN=DNAJB13 PE=2 SV=1	DNAJB13	Carbamidomethylation; CAMthiopropanoyl-pei	36058	330.51	44	1	19	12	13	42	33	45	27	32	35	44	38	47	20.0917	11.2634	13.436	40.17	30.9106	47.7077	28.798	29.3523	37.0069	40.1317	39.8486	49.923	0.377067	0.732523	0.0359105	0.00373147
315	I3LNB4	I3LNB4_PIG		Uncharacterized protein OS=Sus scrofa OX=9823 GN=HSPE1 PE=1 SV=1	HSPE1	Oxidation (M); Acetylation (Protein N-term); CAMthiopropanoyl-pei	10960	299.9	30	5	27	23	32	64	62	48	39	67	44	52	73	58	28.5513	21.5882	33.0733	61.2114	58.0745	50.8882	41.5971	61.4563	46.5229	47.4284	76.5512	61.6071	0.488986	0.805965	0.0364904	0.060194
395	P79274	ACADL_PIG		Sperm acrosome associated 3 OS=Sus scrofa OX=9823 GN=SPACA3 PE=2 SV=1	SPACA3	Carbamidomethylation; Oxidation (M); Acetylation (Protein N-term); CAMthiopropanoyl-pei	18083	419.1	62	1	43	40	39	99	122	133	76	83	115	79	105	136	45.4706	37.5446	40.3081	94.6864	114.276	141.003	81.061	76.1324	121.594	72.0546	110.108	144.458	0.352388	0.853551	0.0366383	0.341383
186	I3LD34	I3LD34_PIG		Pyruvate carboxylase OS=Sus scrofa OX=9823 PE=2 SV=1		Carbamidomethylation; Oxidation (M); CAMthiopropanoyl-pei	129612	316.52	40	3	6	3	23	17	10	35	9	13	32	14	11	39	6.34473	2.81585	23.7715	16.2593	9.36686	37.106	9.59933	11.9244	33.8348	12.7692	11.5351	41.4254	0.524963	0.842214	0.0367354	0.272889
1195	F1SMM8	F1SMM8_PIG		Serine protease 21 OS=Sus scrofa OX=9823 GN=PRSS21 PE=3 SV=2	PRSS21	Carbamidomethylation; Oxidation (M); CAMthiopropanoyl-pei	35397	229.65	13	13	6	9	7	9	14	11	7	13	10	10	9	8	6.34473	8.44754	7.23479	8.60786	13.1136	11.6619	7.46614	11.9244	10.5734	9.12084	9.43782	8.49753	0.659822	1.10747	0.0384285	0.538462
412	K7GMX6	K7GMX6_PIG		Cytosol aminopeptidase OS=Sus scrofa OX=9823 GN=LAP3 PE=1 SV=2	LAP3	Carbamidomethylation; Oxidation (M); CAMthiopropanoyl-pei	56047	388.4	72	72	19	15	69	84	69	94	34	56	97	66	67	118	20.0917	14.0792	71.3144	80.34	64.6313	99.656	36.2641	51.3664	102.562	60.1975	70.2593	125.339	0.431208	0.743533	0.0390475	0.00482444
325	P08059	G6PI_PIG		DnaJ heat shock protein family (Hsp40) member B13 OS=Sus scrofa OX=9823 GN=DNAJB13 PE=4 SV=1	DNAJB13	Carbamidomethylation; CAMthiopropanoyl-pei	36072	330.53	44	1	19	12	13	42	32	45	26	31	35	44	37	46	20.0917	11.2634	13.436	40.17	29.9739	47.7077	27.7314	28.435	37.0069	40.1317	38.7999	48.8608	0.380063	0.729098	0.0392848	0.0027663
933	P20735	GGT1_PIG		Uncharacterized protein OS=Sus scrofa OX=9823 PE=3 SV=1		Carbamidomethylation; Oxidation (M); CAMthiopropanoyl-pei	32057	348.04	46	46	21	25	30	53	70	85	37	53	71	47	51	81	22.2066	23.4654	31.0063	50.6907	65.568	90.1145	39.4639	48.6147	75.071	42.8679	53.481	86.0375	0.371551	0.894527	0.0395145	0.10944
2018	I3LGD9	I3LGD9_PIG		Carboxypeptidase D OS=Sus scrofa OX=9823 GN=CPD PE=1 SV=2	CPD	Carbamidomethylation; CAMthiopropanoyl-pei	152185	185.72	13	13	4	6	2	10	9	5	8	10	3	6	9	3	4.22982	5.63169	2.06708	9.56428	8.43017	5.30085	8.53274	9.17258	3.17202	5.4725	9.43782	3.18657	0.51206	1.15364	0.0401453	0.477402
492	I3LTC6	I3LTC6_PIG		Sperm flagellar protein 2 OS=Sus scrofa OX=9823 GN=SPEF2 PE=4 SV=3	SPEF2	Carbamidomethylation; Oxidation (M); Acetylation (Protein N-term); CAMthiopropanoyl-pei	208685	352.41	70	70	22	16	21	50	51	35	43	42	28	59	38	23	23.264	15.0179	21.7044	47.8214	47.771	37.106	45.8635	38.5248	29.6055	53.813	39.8486	24.4304	0.45205	0.965297	0.0401931	0.752956
144	I3LR47	I3LR47_PIG		Pyruvate carboxylase OS=Sus scrofa OX=9823 GN=PC PE=1 SV=3	PC	Carbamidomethylation; Oxidation (M); CAMthiopropanoyl-pei	129294	304.34	38	1	5	3	19	17	10	32	8	13	29	12	10	36	5.28728	2.81585	19.6373	16.2593	9.36686	33.9254	8.53274	11.9244	30.6628	10.945	10.4865	38.2389	0.465822	0.856705	0.0418826	0.38902
867	F2Z5I8	F2Z5I8_PIG		Acetyl-CoA acetyltransferase 1 OS=Sus scrofa OX=9823 GN=ACAT1 PE=1 SV=2	ACAT1	Carbamidomethylation; Oxidation (M); CAMthiopropanoyl-pei	45330	366.77	49	49	38	29	47	74	67	61	50	75	55	75	86	75	40.1833	27.2199	48.5765	70.7757	62.7579	64.6704	53.3296	68.7943	58.1536	68.4063	90.1836	79.6643	0.585153	0.756661	0.0424508	0.0118727
1854	I3L7Y9	I3L7Y9_PIG		Tubulin alpha-1A chain OS=Sus scrofa OX=9823 GN=TUBA1A PE=1 SV=1	TUBA1A	Carbamidomethylation; Oxidation (M); Acetylation (Protein N-term); CAMthiopropanoyl-pei	50069	464.11	145	3	260	238	195	410	437	432	343	359	436	337	375	517	274.938	223.391	201.541	392.136	409.332	457.994	365.841	329.296	461	307.372	393.242	549.153	0.55569	0.925081	0.0434438	0.562664
1120	Q06AU3	RAB3A_PIG		Uncharacterized protein OS=Sus scrofa OX=9823 GN=TMEM38B PE=1 SV=1	TMEM38B	Carbamidomethylation; Oxidation (M); CAMthiopropanoyl-pei	32477	104.91	3	3	1	1	0	3	2	1	1	0	1	5	1	0	1.05746	0.938616	0	2.86929	1.87337	1.06017	1.06659	0	1.05734	4.56042	1.04865	0	0.343983	0.37866	0.0435579	0.470203
614	F2Z4Z1	F2Z4Z1_PIG		Uncharacterized protein OS=Sus scrofa OX=9823 GN=ECI1 PE=1 SV=1	ECI1	Carbamidomethylation; Oxidation (M); CAMthiopropanoyl-pei	33148	301.28	23	23	14	16	17	24	25	31	28	28	38	37	44	35	14.8044	15.0179	17.5702	22.9543	23.4171	32.8653	29.8646	25.6832	40.1789	33.7471	46.1405	37.1767	0.598112	0.817728	0.0453648	0.414421
133	Q5MG87	Q5MG87_PIG		Dynein regulatory complex subunit 3 OS=Sus scrofa OX=9823 GN=DRC3 PE=4 SV=1	DRC3	Carbamidomethylation; CAMthiopropanoyl-pei	58676	280.92	31	31	6	5	3	22	14	21	15	19	17	20	20	21	6.34473	4.69308	3.10063	21.0414	13.1136	22.2636	15.9989	17.4279	17.9748	18.2417	20.9729	22.306	0.250599	0.835517	0.0455604	0.031085
671	Q712P4	Q712P4_PIG		NADH:ubiquinone oxidoreductase subunit V3 OS=Sus scrofa OX=9823 GN=NDUFV3 PE=1 SV=2	NDUFV3	CAMthiopropanoyl-pei	48157	152.42	6	6	0	0	1	2	1	3	1	1	4	4	0	4	0	0	1.03354	1.91286	0.936686	3.18051	1.06659	0.917258	4.22935	3.64834	0	4.24876	0.171398	0.78677	0.0461203	0.645173
607	Q7YS28	Q7YS28_PIG		IQ motif containing with AAA domain 1 OS=Sus scrofa OX=9823 GN=IQCA1 PE=4 SV=3	IQCA1	Carbamidomethylation; CAMthiopropanoyl-pei	96931	202.28	14	14	1	0	2	5	8	6	5	9	7	7	8	5	1.05746	0	2.06708	4.78214	7.49349	6.36102	5.33296	8.25532	7.40137	6.38459	8.38917	5.31095	0.167656	1.04506	0.0478001	0.777092
91	P00346	MDHM_PIG		Prenylcysteine oxidase 1 OS=Sus scrofa domesticus OX=9825 GN=PCYOX1 PE=3 SV=1	PCYOX1	Carbamidomethylation; CAMthiopropanoyl-pei	57002	278.84	23	1	6	6	8	14	16	22	9	13	27	8	11	29	6.34473	5.63169	8.26834	13.39	14.987	23.3237	9.59933	11.9244	28.5481	7.29667	11.5351	30.8035	0.391576	1.00879	0.0478672	0.922375
631	F1SSP4	F1SSP4_PIG		Chromosome 15 open reading frame 48 OS=Sus scrofa OX=9823 GN=C15orf48 PE=1 SV=1	C15orf48	Oxidation (M); Acetylation (Protein N-term); CAMthiopropanoyl-pei	9631	258.99	15	15	15	17	17	32	24	26	28	24	17	37	28	14	15.8618	15.9565	17.5702	30.6057	22.4805	27.5644	29.8646	22.0142	17.9748	33.7471	29.3621	14.8707	0.612376	0.895789	0.0484987	0.471135
829	I3LEF8	I3LEF8_PIG		Leucine rich repeat containing 74A OS=Sus scrofa OX=9823 GN=LRRC74A PE=4 SV=3	LRRC74A	Carbamidomethylation; CAMthiopropanoyl-pei	55837	205.31	12	12	4	3	3	9	5	6	7	6	7	10	6	7	4.22982	2.81585	3.10063	8.60786	4.68343	6.36102	7.46614	5.50355	7.40137	9.12084	6.29188	7.43534	0.51629	0.891588	0.0487121	0.219895
578	Q2EN81	ATPO_PIG		HscB mitochondrial iron-sulfur cluster cochaperone OS=Sus scrofa OX=9823 GN=HSCB PE=3 SV=1	HSCB	Carbamidomethylation; CAMthiopropanoyl-pei	27053	228.56	16	16	2	1	5	6	9	13	6	9	16	5	11	16	2.11491	0.938616	5.16771	5.73857	8.43017	13.7822	6.39955	8.25532	16.9174	4.56042	11.5351	16.9951	0.294131	0.954117	0.0489818	0.76693
179	I3LUR5	I3LUR5_PIG		Coiled-coil domain containing 189 OS=Sus scrofa OX=9823 GN=CCDC189 PE=4 SV=3	CCDC189	Carbamidomethylation; CAMthiopropanoyl-pei	38802	188.23	10	10	1	2	5	3	6	9	3	4	5	5	2	7	1.05746	1.87723	5.16771	2.86929	5.62011	9.54153	3.19978	3.66903	5.28669	4.56042	2.09729	7.43534	0.449361	0.862517	0.05018	0.625836
1856	I3LVQ2	I3LVQ2_PIG		Sperm acrosome associated 4 OS=Sus scrofa OX=9823 GN=SPACA4 PE=2 SV=1	SPACA4	Carbamidomethylation; Oxidation (M); Acetylation (Protein N-term); CAMthiopropanoyl-pei	13116	378.77	47	47	48	44	53	96	100	135	86	98	120	96	85	152	50.7579	41.2991	54.7777	91.8171	93.6686	143.123	91.7269	89.8913	126.881	87.5601	89.135	161.453	0.446837	0.912319	0.0511465	0.508539
151	Q8WNY6	Q8WNY6_PIG		MICOS complex subunit OS=Sus scrofa OX=9823 GN=CHCHD6 PE=1 SV=1	CHCHD6	Carbamidomethylation; CAMthiopropanoyl-pei	24704	112.58	4	4	0	0	0	2	1	1	0	0	0	4	0	0	0	0	0	1.91286	0.936686	1.06017	0	0	0	3.64834	0	0	0	0	0.0512274	0.42265
1009	K4HXJ4	K4HXJ4_9CRYT		Uncharacterized protein OS=Sus scrofa OX=9823 GN=SPACA3 PE=3 SV=2	SPACA3	Carbamidomethylation; Oxidation (M); Acetylation (Protein N-term); CAMthiopropanoyl-pei	18067	435.97	72	11	70	67	57	133	151	170	96	106	149	102	144	172	74.0219	62.8872	58.9119	127.205	141.44	180.229	102.393	97.2293	157.543	93.0326	151.005	182.697	0.43625	0.836974	0.051314	0.331699
1075	I3L823	I3L823_PIG		Cilia and flagella associated protein 70 OS=Sus scrofa OX=9823 GN=CFAP70 PE=4 SV=2	CFAP70	Carbamidomethylation; Acetylation (Protein N-term); CAMthiopropanoyl-pei	125865	308.28	50	50	18	17	18	42	30	27	32	32	16	42	31	20	19.0342	15.9565	18.6038	40.17	28.1006	28.6246	34.1309	29.3523	16.9174	38.3075	32.508	21.2438	0.553118	0.873356	0.051447	0.00883762
1370	I3LNK5	I3LNK5_PIG		Uncharacterized protein OS=Sus scrofa OX=9823 GN=PPP1R16A PE=1 SV=1	PPP1R16A	Carbamidomethylation; CAMthiopropanoyl-pei	54985	291.05	31	31	6	8	16	23	16	24	17	17	27	19	30	27	6.34473	7.50893	16.5367	21.9979	14.987	25.4441	18.1321	15.5934	28.5481	17.3296	31.4594	28.6792	0.486799	0.803861	0.0514527	0.447808
893	K7GSR6	K7GSR6_PIG		Abhydrolase domain containing 10 OS=Sus scrofa OX=9823 GN=ABHD10 PE=1 SV=1	ABHD10	Carbamidomethylation; Oxidation (M); CAMthiopropanoyl-pei	33825	341.93	41	41	20	18	23	62	51	37	45	54	46	64	60	50	21.1491	16.8951	23.7715	59.2986	47.771	39.2263	47.9966	49.5319	48.6376	58.3734	62.9188	53.1095	0.422539	0.8381	0.0520797	0.0694297
629	G3CKJ2	G3CKJ2_PIG		Mitochondrial associated cysteine-rich protein OS=Sus scrofa OX=9823 GN=SMCP PE=1 SV=1	SMCP	CAMthiopropanoyl-pei	11420	136.35	5	5	2	8	3	5	13	5	4	5	2	7	2	4	2.11491	7.50893	3.10063	4.78214	12.1769	5.30085	4.26637	4.58629	2.11468	6.38459	2.09729	4.24876	0.571631	0.861491	0.052293	0.739187
220	F1SRY6	F1SRY6_PIG		Tetratricopeptide repeat domain 25 OS=Sus scrofa OX=9823 GN=TTC25 PE=4 SV=3	TTC25	Carbamidomethylation; Oxidation (M); CAMthiopropanoyl-pei	78584	407.74	91	91	80	79	85	148	150	108	116	127	93	149	122	88	84.5964	74.1506	87.8511	141.551	140.503	114.498	123.725	116.492	98.3325	135.901	127.935	93.4728	0.621855	0.947498	0.0529236	0.377602
344	I3LDC1	I3LDC1_PIG		Uncharacterized protein OS=Sus scrofa OX=9823 PE=4 SV=1	CCDC27	Carbamidomethylation; CAMthiopropanoyl-pei	43631	259.32	26	26	10	5	11	20	17	15	15	14	15	21	8	16	10.5746	4.69308	11.369	19.1286	15.9237	15.9026	15.9989	12.8416	15.8601	19.1538	8.38917	16.9951	0.52275	1.00365	0.0530942	0.983159
695	F1SPA2	F1SPA2_PIG		Pyruvate kinase OS=Sus scrofa OX=9823 GN=PKM PE=1 SV=1	PKM	Carbamidomethylation; Oxidation (M); CAMthiopropanoyl-pei	63182	384	69	8	69	61	33	110	108	49	94	111	42	111	96	43	72.9644	57.2556	34.1069	105.207	101.162	51.9483	100.26	101.816	44.4082	101.241	100.67	45.6742	0.636143	0.995549	0.0533036	0.676913
525	P00336	LDHB_PIG		Citrate synthase OS=Sus scrofa OX=9823 PE=3 SV=1		Acetylation (Protein N-term); CAMthiopropanoyl-pei	33309	144.54	7	1	2	3	3	7	9	5	4	10	9	12	13	11	2.11491	2.81585	3.10063	6.695	8.43017	5.30085	4.26637	9.17258	9.51605	10.945	13.6324	11.6841	0.393194	0.63304	0.0549631	0.0764354
926	F2Z5J9	F2Z5J9_PIG		Metaxin-1 OS=Sus scrofa OX=9823 GN=MTX1 PE=1 SV=1	MTX1	Carbamidomethylation; Oxidation (M); CAMthiopropanoyl-pei	35814	206.84	14	14	6	3	9	10	10	12	13	6	10	15	11	12	6.34473	2.81585	9.30188	9.56428	9.36686	12.722	13.8657	5.50355	10.5734	13.6813	11.5351	12.7463	0.583273	0.788739	0.0552382	0.278048
1862	P18104	ANFC_PIG		Prenylcysteine oxidase 1 OS=Sus scrofa OX=9823 GN=PCYOX1 PE=1 SV=2	PCYOX1	Carbamidomethylation; CAMthiopropanoyl-pei	56989	280.06	23	1	6	6	7	14	16	22	9	13	25	11	12	29	6.34473	5.63169	7.23479	13.39	14.987	23.3237	9.59933	11.9244	26.4335	10.0329	12.5838	30.8035	0.371585	0.897734	0.0573977	0.289737
783	I3L7Z2	I3L7Z2_PIG		Mitochondrial import inner membrane translocase subunit TIM50 OS=Sus scrofa OX=9823 GN=TIMM50 PE=1 SV=2	TIMM50	Carbamidomethylation; CAMthiopropanoyl-pei	39337	186.19	11	11	1	0	5	2	2	7	1	3	8	1	2	8	1.05746	0	5.16771	1.91286	1.87337	7.42119	1.06659	2.75177	8.45871	0.912084	2.09729	8.49753	0.55545	1.06693	0.0577394	0.339868
664	M3TYQ4	M3TYQ4_PIG		SCO1 cytochrome c oxidase assembly protein OS=Sus scrofa OX=9823 GN=SCO1 PE=1 SV=1	SCO1	Carbamidomethylation; Acetylation (Protein N-term); CAMthiopropanoyl-pei	33540	257.54	21	21	6	4	12	15	22	20	11	24	21	14	12	18	6.34473	3.75446	12.4025	14.3464	20.6071	21.2034	11.7325	22.0142	22.2041	12.7692	12.5838	19.1194	0.400693	1.2581	0.0580126	0.335705
1473	Q8HXL4	Q8HXL4_PIG		Radial spoke head component 1 OS=Sus scrofa OX=9823 GN=RSPH1 PE=4 SV=1	RSPH1	Carbamidomethylation; CAMthiopropanoyl-pei	34529	286.48	25	25	5	2	2	19	19	29	13	8	20	22	7	26	5.28728	1.87723	2.06708	18.1721	17.797	30.7449	13.8657	7.33806	21.1468	20.0658	7.34053	27.617	0.138375	0.769683	0.0582503	0.18353
134	G9F6X7	G9F6X7_PIG		ATP-dependent Clp protease proteolytic subunit OS=Sus scrofa OX=9823 GN=CLPP PE=1 SV=1	CLPP	Carbamidomethylation; Oxidation (M); CAMthiopropanoyl-pei	29826	259.58	20	20	9	10	17	23	21	21	12	22	22	20	14	21	9.5171	9.38616	17.5702	21.9979	19.6704	22.2636	12.7991	20.1797	23.2615	18.2417	14.6811	22.306	0.570506	1.01831	0.0585667	0.925087
1348	I3LTB4	I3LTB4_PIG		MICOS complex subunit MIC60 OS=Sus scrofa OX=9823 GN=IMMT PE=1 SV=1	IMMT	Carbamidomethylation; CAMthiopropanoyl-pei	82671	307.66	42	42	6	6	13	22	17	18	28	12	13	43	14	17	6.34473	5.63169	13.436	21.0414	15.9237	19.0831	29.8646	11.0071	13.7454	39.2196	14.6811	18.0572	0.453404	0.759014	0.0596616	0.084556
434	F6Q109	F6Q109_PIG		Acetyl-coenzyme A synthetase OS=Sus scrofa OX=9823 GN=ACSS1 PE=1 SV=1	ACSS1	Carbamidomethylation; Oxidation (M); CAMthiopropanoyl-pei	73521	350	54	54	14	16	47	39	44	55	26	43	64	38	49	74	14.8044	15.0179	48.5765	37.3007	41.2142	58.3094	27.7314	39.4421	67.6697	34.6592	51.3837	78.6021	0.572988	0.818993	0.0597518	0.0229396
1770	P50390	TTHY_PIG		ADAM metallopeptidase domain 20 OS=Sus scrofa OX=9823 GN=ADAM20 PE=4 SV=1	ADAM20	Carbamidomethylation; Acetylation (Protein N-term); CAMthiopropanoyl-pei	83310	193.41	12	12	2	1	4	6	4	10	3	6	10	4	4	8	2.11491	0.938616	4.13417	5.73857	3.74674	10.6017	3.19978	5.50355	10.5734	3.64834	4.19459	8.49753	0.357828	1.17969	0.0605597	0.320473
387	P80895	PIMT_PIG		Leucine rich repeat containing 23 OS=Sus scrofa OX=9823 GN=LRRC23 PE=4 SV=2	LRRC23	Carbamidomethylation; CAMthiopropanoyl-pei	39586	266.03	26	26	7	3	6	14	13	20	8	10	20	16	9	23	7.40219	2.81585	6.20125	13.39	12.1769	21.2034	8.53274	9.17258	21.1468	14.5933	9.43782	24.4304	0.351062	0.80171	0.061398	0.195714
228	M3TYK5	M3TYK5_PIG		Family with sequence similarity 228 member B OS=Sus scrofa OX=9823 GN=FAM228B PE=4 SV=1	FAM228B	Carbamidomethylation; CAMthiopropanoyl-pei	31494	129.51	7	7	0	2	2	3	4	3	0	3	3	1	3	3	0	1.87723	2.06708	2.86929	3.74674	3.18051	0	2.75177	3.17202	0.912084	3.14594	3.18657	0.402623	0.817684	0.0617239	0.232611
850	I3LR64	I3LR64_PIG		Cilia and flagella associated protein 20 OS=Sus scrofa OX=9823 GN=CFAP20 PE=4 SV=1	CFAP20	Carbamidomethylation; CAMthiopropanoyl-pei	22748	134.68	6	6	1	3	1	3	6	2	2	1	0	3	6	1	1.05746	2.81585	1.03354	2.86929	5.62011	2.12034	2.13318	0.917258	0	2.73625	6.29188	1.06219	0.462485	0.302314	0.0622384	0.262569
1631	I3LJW3	I3LJW3_PIG		NADH dehydrogenase [ubiquinone] 1 alpha subcomplex subunit 10 mitochondrial OS=Sus scrofa OX=9823 GN=NDUFA10 PE=1 SV=1	NDUFA10	Carbamidomethylation; CAMthiopropanoyl-pei	40421	284.37	26	26	3	7	14	11	12	25	5	11	27	9	10	34	3.17237	6.57031	14.4696	10.5207	11.2402	26.5043	5.33296	10.0898	28.5481	8.20876	10.4865	36.1145	0.501651	0.802247	0.0650988	0.227831
1083	I3LCW0	I3LCW0_PIG		GLIPR1 like 2 OS=Sus scrofa OX=9823 GN=GLIPR1L2 PE=4 SV=2	GLIPR1L2	Carbamidomethylation; CAMthiopropanoyl-pei	39608	287.89	21	21	8	9	20	15	21	35	8	19	44	14	16	48	8.45964	8.44754	20.6708	14.3464	19.6704	37.106	8.53274	17.4279	46.5229	12.7692	16.7783	50.9852	0.528354	0.900051	0.0668175	0.248901
1494	I3LIY9	I3LIY9_PIG		Abhydrolase domain containing 16A OS=Sus scrofa OX=9823 GN=ABHD16A PE=1 SV=1	ABHD16A	Carbamidomethylation; CAMthiopropanoyl-pei	62878	174.42	10	10	0	1	5	1	4	7	1	2	8	1	1	5	0	0.938616	5.16771	0.956428	3.74674	7.42119	1.06659	1.83452	8.45871	0.912084	1.04865	5.31095	0.503641	1.5622	0.0673413	0.273323
375	I3LAZ9	I3LAZ9_PIG		Calcium/calmodulin dependent protein kinase IV OS=Sus scrofa OX=9823 GN=CAMK4 PE=1 SV=1	CAMK4	Carbamidomethylation; CAMthiopropanoyl-pei	52174	333.68	50	50	22	30	19	44	42	47	29	38	44	42	43	49	23.264	28.1585	19.6373	42.0828	39.3408	49.828	30.9312	34.8558	46.5229	38.3075	45.0918	52.0474	0.541401	0.829181	0.0681095	0.0301549
871	F2Z5F2	F2Z5F2_PIG		Glycerol kinase 2 OS=Sus scrofa OX=9823 GN=GK2 PE=3 SV=2	GK2	Carbamidomethylation; Oxidation (M); Acetylation (Protein N-term); CAMthiopropanoyl-pei	60651	372.51	56	39	36	34	42	79	64	53	73	55	57	78	57	51	38.0684	31.9129	43.4088	75.5578	59.9479	56.189	77.8612	50.4492	60.2683	71.1425	59.7729	54.1717	0.591514	1.01886	0.0683466	0.845044
454	F1SND2	F1SND2_PIG		Uncharacterized protein OS=Sus scrofa OX=9823 PE=4 SV=1		Carbamidomethylation; CAMthiopropanoyl-pei	28164	278.41	21	21	27	28	21	52	36	34	21	28	31	23	18	24	28.5513	26.2812	21.7044	49.7343	33.7207	36.0458	22.3984	25.6832	32.7775	20.9779	18.8756	25.4926	0.640472	1.2374	0.0689075	0.110697
936	F1SV49	F1SV49_PIG		Succinate dehydrogenase cytochrome b560 subunit mitochondrial OS=Sus scrofa OX=9823 GN=SDHC PE=1 SV=1	SDHC	Carbamidomethylation; Oxidation (M); Acetylation (Protein N-term); CAMthiopropanoyl-pei	18916	251.22	20	20	1	0	23	4	6	30	2	1	28	7	3	24	1.05746	0	23.7715	3.82571	5.62011	31.8051	2.13318	0.917258	29.6055	6.38459	3.14594	25.4926	0.6019	0.932411	0.069339	0.783792
1258	F1SPT2	F1SPT2_PIG		Uncharacterized protein OS=Sus scrofa OX=9823 GN=FAM136A PE=1 SV=2	FAM136A	Carbamidomethylation; Oxidation (M); CAMthiopropanoyl-pei	16889	271.31	17	17	15	12	19	23	27	25	15	32	22	23	17	19	15.8618	11.2634	19.6373	21.9979	25.2905	26.5043	15.9989	29.3523	23.2615	20.9779	17.827	20.1816	0.633702	1.16319	0.0699702	0.570079
1868	F2Z5C8	F2Z5C8_PIG		NADH dehydrogenase [ubiquinone] flavoprotein 1 mitochondrial OS=Sus scrofa OX=9823 GN=NDUFV1 PE=1 SV=1	NDUFV1	Carbamidomethylation; CAMthiopropanoyl-pei	50570	244.74	21	21	6	6	6	10	9	12	6	9	7	8	11	11	6.34473	5.63169	6.20125	9.56428	8.43017	12.722	6.39955	8.25532	7.40137	7.29667	11.5351	11.6841	0.591789	0.722779	0.0709515	0.10684
821	Q32YV9	Q32YV9_PIG		Family with sequence similarity 183 member A OS=Sus scrofa OX=9823 GN=FAM183A PE=4 SV=3	FAM183A	CAMthiopropanoyl-pei	16293	239.56	13	13	4	1	6	10	11	20	7	9	17	5	5	14	4.22982	0.938616	6.20125	9.56428	10.3035	21.2034	7.46614	8.25532	17.9748	4.56042	5.24323	14.8707	0.276829	1.36564	0.0716767	0.000362996
611	I3L9V2	I3L9V2_PIG		Acyl-CoA dehydrogenase C-2 to C-3 short chain OS=Sus scrofa domesticus OX=9825 GN=ACADS PE=3 SV=1	ACADS	Carbamidomethylation; Oxidation (M); CAMthiopropanoyl-pei	44679	328.99	40	5	13	19	37	41	45	44	27	37	48	45	54	53	13.7469	17.8337	38.241	39.2136	42.1509	46.6475	28.798	33.9385	50.7523	41.0438	56.6269	56.2961	0.545431	0.737099	0.0719658	0.113816
141	F2Z5G3	F2Z5G3_PIG		Electron transfer flavoprotein alpha subunit (Fragment) OS=Sus scrofa OX=9823 GN=ETFA PE=2 SV=1	ETFA	Carbamidomethylation; Oxidation (M); Acetylation (Protein N-term); CAMthiopropanoyl-pei	32884	397.65	59	59	25	32	92	74	81	104	51	76	111	84	84	109	26.4364	30.0357	95.0859	70.7757	75.8716	110.258	54.3962	69.7116	117.365	76.6151	88.0863	115.779	0.589938	0.860925	0.0721567	0.220073
907	K9IVF7	K9IVF7_PIG		Acyl-CoA thioesterase 4 OS=Sus scrofa OX=9823 GN=ACOT4 PE=1 SV=1	ACOT4	Carbamidomethylation; Oxidation (M); CAMthiopropanoyl-pei	25943	297.31	25	19	10	7	20	29	35	28	25	29	41	33	31	41	10.5746	6.57031	20.6708	27.7364	32.784	29.6848	26.6648	26.6005	43.3509	30.0988	32.508	43.5498	0.419219	0.910128	0.0722531	0.194239
587	F2Z5N0	F2Z5N0_PIG		Tubulin alpha chain OS=Sus scrofa OX=9823 GN=TUBA4A PE=1 SV=1	TUBA4A	Carbamidomethylation; Oxidation (M); Acetylation (Protein N-term); CAMthiopropanoyl-pei	49924	437.26	113	2	235	208	165	340	363	371	275	299	365	278	288	437	248.502	195.232	170.534	325.186	340.017	393.323	293.313	274.26	385.929	253.559	302.01	464.177	0.580306	0.935037	0.0725169	0.584501
76	F1SSA1	F1SSA1_PIG		Transmembrane protein 190 OS=Sus scrofa OX=9823 GN=TMEM190 PE=4 SV=1	TMEM190	Carbamidomethylation; Oxidation (M); Acetylation (Protein N-term); CAMthiopropanoyl-pei	19839	320.03	34	34	36	42	36	55	63	70	50	71	68	54	40	66	38.0684	39.4219	37.2075	52.6036	59.0112	74.2119	53.3296	65.1253	71.899	49.2525	41.9459	70.1046	0.61723	1.1801	0.073432	0.289406
922	I3LUQ5	I3LUQ5_PIG		Sperm associated antigen 8 OS=Sus scrofa OX=9823 GN=SPAG8 PE=4 SV=2	SPAG8	Carbamidomethylation; CAMthiopropanoyl-pei	48549	208.92	13	13	3	7	1	8	14	3	4	7	8	5	7	4	3.17237	6.57031	1.03354	7.65143	13.1136	3.18051	4.26637	6.42081	8.45871	4.56042	7.34053	4.24876	0.45003	1.18552	0.0744593	0.599505
1098	I3L6T1	I3L6T1_PIG		Dynein axonemal heavy chain 2 OS=Sus scrofa OX=9823 GN=DNAH2 PE=4 SV=3	DNAH2	Carbamidomethylation; CAMthiopropanoyl-pei	499887	336.11	73	70	24	13	9	41	32	14	44	36	13	63	26	10	25.3789	12.202	9.30188	39.2136	29.9739	14.8424	46.93	33.0213	13.7454	57.4613	27.2648	10.6219	0.55793	0.982682	0.0753046	0.923126
1019	K9IVR7	K9IVR7_PIG		Uncharacterized protein OS=Sus scrofa OX=9823 GN=CCDC114 PE=4 SV=2	CCDC114	Carbamidomethylation; Oxidation (M); CAMthiopropanoyl-pei	80220	288.13	33	33	6	4	11	22	16	15	22	15	14	32	15	10	6.34473	3.75446	11.369	21.0414	14.987	15.9026	23.465	13.7589	14.8027	29.1867	15.7297	10.6219	0.413398	0.93677	0.076523	0.724355
1256	F1SSK4	F1SSK4_PIG		Armadillo repeat containing 3 OS=Sus scrofa OX=9823 GN=ARMC3 PE=4 SV=3	ARMC3	Carbamidomethylation; Oxidation (M); CAMthiopropanoyl-pei	96349	364.69	69	69	40	34	44	81	65	53	66	82	44	83	66	43	42.2982	31.9129	45.4758	77.4707	60.8846	56.189	70.3951	75.2151	46.5229	75.703	69.2107	45.6742	0.615217	1.00811	0.0767286	0.889296
32	F1SMZ7	F1SMZ7_PIG		Lactate dehydrogenase C isoform 3 OS=Sus scrofa OX=9823 GN=LDHC PE=2 SV=1	LDHC	Carbamidomethylation; Oxidation (M); CAMthiopropanoyl-pei	10486	285.27	21	2	54	61	80	75	109	123	99	102	121	79	103	116	57.1026	57.2556	82.6834	71.7321	102.099	130.401	105.593	93.5603	127.938	72.0546	108.011	123.214	0.647669	1.07851	0.0776477	0.626656
486	F1ST87	F1ST87_PIG		NME/NM23 family member 5 OS=Sus scrofa OX=9823 GN=NME5 PE=3 SV=1	NME5	Carbamidomethylation; Oxidation (M); Acetylation (Protein N-term); CAMthiopropanoyl-pei	24116	241.64	17	17	9	11	6	18	18	8	17	17	12	16	16	16	9.5171	10.3248	6.20125	17.2157	16.8603	8.48136	18.1321	15.5934	12.6881	14.5933	16.7783	16.9951	0.611953	0.959616	0.0790416	0.802118
516	Q8WNV7	DHRS4_PIG		Alpha-methylacyl-CoA racemase OS=Sus scrofa OX=9823 GN=AMACR PE=1 SV=3	AMACR	Carbamidomethylation; CAMthiopropanoyl-pei	42140	207.6	12	12	0	0	1	5	11	5	1	8	10	2	10	8	0	0	1.03354	4.78214	10.3035	5.30085	1.06659	7.33806	10.5734	1.82417	10.4865	8.49753	0.0506973	0.912048	0.0791859	0.725304
728	I3LN92	I3LN92_PIG		Uncharacterized protein OS=Sus scrofa OX=9823 PE=1 SV=3		CAMthiopropanoyl-pei	15379	251.97	16	16	19	18	18	49	43	25	36	42	22	42	26	20	20.0917	16.8951	18.6038	46.865	40.2775	26.5043	38.3973	38.5248	23.2615	38.3075	27.2648	21.2438	0.489152	1.15397	0.0795037	0.325359
298	F1SMZ6	F1SMZ6_PIG		Isoleucyl-tRNA synthetase 2 mitochondrial OS=Sus scrofa OX=9823 GN=IARS2 PE=1 SV=3	IARS2	Carbamidomethylation; Acetylation (Protein N-term); CAMthiopropanoyl-pei	113521	410.06	94	94	56	56	75	109	103	86	83	105	96	107	119	119	59.2175	52.5625	77.5156	104.251	96.4786	91.1746	88.5271	96.3121	101.505	97.593	124.789	126.401	0.648486	0.82098	0.0796461	0.0732053
754	Q8MIR4	COASY_PIG		Lymphocyte antigen 6 family member G6C OS=Sus scrofa OX=9823 GN=LY6G6C PE=4 SV=1	LY6G6C	Carbamidomethylation; Oxidation (M); CAMthiopropanoyl-pei	13806	132.31	5	5	0	0	1	3	1	4	0	2	4	2	1	3	0	0	1.03354	2.86929	0.936686	4.24068	0	1.83452	4.22935	1.82417	1.04865	3.18657	0.128444	1.00074	0.0806204	0.998846
931	I3LVM4	I3LVM4_PIG		Malate dehydrogenase 1B OS=Sus scrofa OX=9823 GN=MDH1B PE=4 SV=1	MDH1B	Carbamidomethylation; CAMthiopropanoyl-pei	58723	218.01	15	15	4	4	3	10	6	9	10	8	8	10	6	9	4.22982	3.75446	3.10063	9.56428	5.62011	9.54153	10.6659	7.33806	8.45871	9.12084	6.29188	9.55972	0.448311	1.05968	0.0808807	0.602873
887	Q6SEG5	UCHL1_PIG		Tetratricopeptide repeat domain 29 OS=Sus scrofa OX=9823 GN=TTC29 PE=4 SV=1	TTC29	Carbamidomethylation; CAMthiopropanoyl-pei	53635	224.54	15	15	3	0	1	11	6	3	8	5	2	10	6	3	3.17237	0	1.03354	10.5207	5.62011	3.18051	8.53274	4.58629	2.11468	9.12084	6.29188	3.18657	0.217682	0.819047	0.0810908	0.0740585
886	F1SQZ1	F1SQZ1_PIG		Uncharacterized protein OS=Sus scrofa OX=9823 GN=LUZP2 PE=1 SV=1	LUZP2	Carbamidomethylation; Oxidation (M); CAMthiopropanoyl-pei	38530	367.26	80	80	103	97	73	147	189	113	120	154	103	165	140	105	108.918	91.0457	75.4486	140.595	177.034	119.799	127.991	141.258	108.906	150.494	146.811	111.53	0.629617	0.924958	0.0811904	0.24063
61	F1SS88	F1SS88_PIG		Pyruvate kinase OS=Sus scrofa OX=9823 GN=PKM PE=1 SV=3	PKM	Carbamidomethylation; Oxidation (M); CAMthiopropanoyl-pei	57878	381.94	69	7	65	59	31	107	111	44	92	106	45	107	92	45	68.7346	55.3783	32.0398	102.338	103.972	46.6475	98.1265	97.2293	47.5802	97.593	96.4755	47.7986	0.617308	1.00442	0.0816565	0.349642
3	F6Q6N5	F6Q6N5_PIG		Nitrilase family member 2 OS=Sus scrofa OX=9823 GN=NIT2 PE=1 SV=3	NIT2	Carbamidomethylation; CAMthiopropanoyl-pei	31192	264.1	24	24	5	9	10	13	18	12	11	19	15	15	19	16	5.28728	8.44754	10.3354	12.4336	16.8603	12.722	11.7325	17.4279	15.8601	13.6813	19.9243	16.9951	0.572883	0.889723	0.082564	0.0423599
148	Q1G1K7	Q1G1K7_PIG		Uncharacterized protein OS=Sus scrofa OX=9823 GN=DCDC2C PE=4 SV=3	DCDC2C	Carbamidomethylation; CAMthiopropanoyl-pei	28461	145.92	5	2	1	1	0	2	2	2	1	5	0	3	3	1	1.05746	0.938616	0	1.91286	1.87337	2.12034	1.06659	4.58629	0	2.73625	3.14594	1.06219	0.337941	0.814022	0.0859723	0.695352
2072	K9IVK2	K9IVK2_PIG		Long-chain specific acyl-CoA dehydrogenase mitochondrial OS=Sus scrofa OX=9823 GN=ACADL PE=2 SV=1	ACADL	Carbamidomethylation; CAMthiopropanoyl-pei	47957	320.02	36	36	7	9	30	39	39	37	26	39	48	39	40	62	7.40219	8.44754	31.0063	37.3007	36.5307	39.2263	27.7314	35.7731	50.7523	35.5713	41.9459	65.8558	0.414443	0.796919	0.0863698	0.0713618
590	Q864V5	FUND2_PIG		Cilia and flagella associated protein 157 OS=Sus scrofa OX=9823 GN=CFAP157 PE=4 SV=3	CFAP157	CAMthiopropanoyl-pei	62822	197.41	14	14	0	0	3	10	4	7	4	4	3	5	2	3	0	0	3.10063	9.56428	3.74674	7.42119	4.26637	3.66903	3.17202	4.56042	2.09729	3.18657	0.149556	1.12831	0.0865106	0.543943
54	I3L8Z8	I3L8Z8_PIG		Aldehyde dehydrogenase 6 family member A1 OS=Sus scrofa OX=9823 GN=ALDH6A1 PE=1 SV=2	ALDH6A1	Carbamidomethylation; Oxidation (M); CAMthiopropanoyl-pei	57704	326.52	41	41	8	5	22	21	20	25	11	28	40	25	27	49	8.45964	4.69308	22.7379	20.085	18.7337	26.5043	11.7325	25.6832	42.2935	22.8021	28.3135	52.0474	0.549434	0.772654	0.0870881	0.096447
237	I3LBP3	I3LBP3_PIG		Rhophilin associated tail protein 1 like OS=Sus scrofa OX=9823 GN=ROPN1L PE=4 SV=1	ROPN1L	Carbamidomethylation; Oxidation (M); CAMthiopropanoyl-pei	24581	253.04	20	19	10	11	5	23	19	8	20	17	8	23	16	12	10.5746	10.3248	5.16771	21.9979	17.797	8.48136	21.3318	15.5934	8.45871	20.9779	16.7783	12.7463	0.539956	0.898646	0.0871455	0.337741
367	I3LNF2	I3LNF2_PIG		Ornithine aminotransferase OS=Sus scrofa OX=9823 GN=OAT PE=1 SV=1	OAT	Carbamidomethylation; CAMthiopropanoyl-pei	53653	305.52	36	2	8	17	23	33	40	28	24	35	46	33	35	49	8.45964	15.9565	23.7715	31.5621	37.4674	29.6848	25.5982	32.104	48.6376	30.0988	36.7026	52.0474	0.488152	0.894749	0.0916686	0.00824578
1549	I3L7N2	I3L7N2_PIG		Parkin coregulated OS=Sus scrofa OX=9823 GN=PACRG PE=4 SV=1	PACRG	Carbamidomethylation; Oxidation (M); Acetylation (Protein N-term); CAMthiopropanoyl-pei	29373	356.37	57	57	31	24	73	60	85	92	55	63	76	75	70	74	32.7811	22.5268	75.4486	57.3857	79.6183	97.5357	58.6626	57.7872	80.3577	68.4063	73.4053	78.6021	0.557503	0.892901	0.0917849	0.262968
400	I3LJP1	I3LJP1_PIG		Short-chain-specific acyl-CoA dehydrogenase mitochondrial OS=Sus scrofa OX=9823 GN=ACADS PE=1 SV=3	ACADS	Carbamidomethylation; Oxidation (M); Acetylation (Protein N-term); CAMthiopropanoyl-pei	39138	310.83	36	1	10	13	29	34	39	34	23	31	42	40	47	45	10.5746	12.202	29.9727	32.5186	36.5307	36.0458	24.5316	28.435	44.4082	36.4834	49.2864	47.7986	0.501919	0.729026	0.0930165	0.139069
2062	I3L957	I3L957_PIG		Ankyrin repeat and EF-hand domain containing 1 OS=Sus scrofa OX=9823 GN=ANKEF1 PE=4 SV=1	ANKEF1	Carbamidomethylation; CAMthiopropanoyl-pei	86902	208.54	17	17	5	4	3	10	9	4	6	7	1	10	7	3	5.28728	3.75446	3.10063	9.56428	8.43017	4.24068	6.39955	6.42081	1.05734	9.12084	7.34053	3.18657	0.546089	0.706318	0.0949709	0.0682825
1208	Q8SPJ0	RNS10_PIG		Radial spoke head 9 homolog OS=Sus scrofa OX=9823 GN=RSPH9 PE=4 SV=1	RSPH9	Carbamidomethylation; Acetylation (Protein N-term); CAMthiopropanoyl-pei	31260	316.81	43	43	4	5	0	30	27	53	22	16	48	26	21	66	4.22982	4.69308	0	28.6929	25.2905	56.189	23.465	14.6761	50.7523	23.7142	22.0216	70.1046	0.0809904	0.767379	0.0958318	0.24845
723	K7GPJ4	K7GPJ4_PIG		Uncharacterized protein OS=Sus scrofa OX=9823 GN=BPHL PE=1 SV=3	BPHL	Carbamidomethylation; Oxidation (M); CAMthiopropanoyl-pei	33278	285.19	23	23	11	8	11	32	27	15	20	27	17	32	35	30	11.632	7.50893	11.369	30.6057	25.2905	15.9026	21.3318	24.766	17.9748	29.1867	36.7026	31.8657	0.424936	0.65544	0.0968971	0.0241777
1492	I3LQM8	I3LQM8_PIG		Ornithine aminotransferase OS=Sus scrofa OX=9823 PE=2 SV=1		Carbamidomethylation; CAMthiopropanoyl-pei	48477	304.42	36	2	8	17	22	35	40	27	25	35	45	33	36	48	8.45964	15.9565	22.7379	33.475	37.4674	28.6246	26.6648	32.104	47.5802	30.0988	37.7513	50.9852	0.473591	0.894929	0.0970558	0.0303945
333	P10173	FUMH_PIG		Uncharacterized protein OS=Sus scrofa OX=9823 GN=DNAJB6 PE=1 SV=1	DNAJB6	Carbamidomethylation; Acetylation (Protein N-term); CAMthiopropanoyl-pei	36218	164.11	8	7	3	1	1	5	6	3	4	6	3	4	4	2	3.17237	0.938616	1.03354	4.78214	5.62011	3.18051	4.26637	5.50355	3.17202	3.64834	4.19459	2.12438	0.378754	1.29844	0.0971493	0.0388733
738	I3LQB3	I3LQB3_PIG		IZUMO family member 4 OS=Sus scrofa OX=9823 GN=IZUMO4 PE=4 SV=3	IZUMO4	Oxidation (M); Acetylation (Protein N-term); CAMthiopropanoyl-pei	23770	383.31	54	22	145	94	82	207	232	253	216	227	215	176	205	276	153.331	88.2299	84.7504	197.981	217.311	268.223	230.384	208.218	227.328	160.527	214.973	293.165	0.477402	0.99591	0.0983656	0.983592
430	F1SS26	F1SS26_PIG		Tektin 2 OS=Sus scrofa OX=9823 GN=TEKT2 PE=4 SV=1	TEKT2	Carbamidomethylation; Acetylation (Protein N-term); CAMthiopropanoyl-pei	49899	253.45	28	28	13	16	2	22	26	4	22	27	6	28	15	4	13.7469	15.0179	2.06708	21.0414	24.3538	4.24068	23.465	24.766	6.34403	25.5384	15.7297	4.24876	0.62116	1.19901	0.098708	0.449782
901	I3LKM1	I3LKM1_PIG		IZUMO family member 4 OS=Sus scrofa OX=9823 GN=IZUMO4 PE=4 SV=1	IZUMO4	Carbamidomethylation; Oxidation (M); Acetylation (Protein N-term); CAMthiopropanoyl-pei	17789	311.85	34	2	122	79	59	168	184	184	166	177	159	131	168	217	129.01	74.1506	60.979	160.68	172.35	195.071	177.054	162.355	168.117	119.483	176.173	230.495	0.500167	0.964601	0.0992715	0.874966
365	I3LDS3	I3LDS3_PIG		Sperm associated antigen 17 OS=Sus scrofa OX=9823 GN=SPAG17 PE=4 SV=3	SPAG17	Carbamidomethylation; CAMthiopropanoyl-pei	240877	289.46	48	48	21	13	9	47	24	16	30	31	12	43	29	13	22.2066	12.202	9.30188	44.9521	22.4805	16.9627	31.9978	28.435	12.6881	39.2196	30.4108	13.8085	0.517925	0.87634	0.100343	0.213126
1074	F1SMA3	F1SMA3_PIG		Outer dense fiber of sperm tails 3 OS=Sus scrofa OX=9823 GN=ODF3 PE=4 SV=3	ODF3	Carbamidomethylation; Oxidation (M); Acetylation (Protein N-term); CAMthiopropanoyl-pei	27545	309.09	38	38	41	56	19	57	72	50	42	63	36	59	57	43	43.3557	52.5625	19.6373	54.5164	67.4414	53.0085	44.7969	57.7872	38.0642	53.813	59.7729	45.6742	0.660444	0.883136	0.102177	0.101873
229	I3LD43	I3LD43_PIG		Carboxypeptidase A5 OS=Sus scrofa OX=9823 GN=CPA5 PE=4 SV=1	CPA5	Carbamidomethylation; CAMthiopropanoyl-pei	49039	273.36	22	22	9	6	7	18	17	9	12	18	13	17	20	11	9.5171	5.63169	7.23479	17.2157	15.9237	9.54153	12.7991	16.5106	13.7454	15.5054	20.9729	11.6841	0.52444	0.893957	0.102576	0.474493
573	F1SNL7	F1SNL7_PIG		ADP/ATP translocase 3 OS=Sus scrofa OX=9823 GN=SLC25A6 PE=3 SV=1	SLC25A6	Carbamidomethylation; Oxidation (M); Acetylation (Protein N-term); CAMthiopropanoyl-pei	38521	286.04	27	9	14	6	26	19	21	34	18	15	31	15	27	28	14.8044	5.63169	26.8721	18.1721	19.6704	36.0458	19.1987	13.7589	32.7775	13.6813	28.3135	29.7413	0.640266	0.916346	0.102836	0.781526
31	P26322	AQN1_PIG		Acrosomal vesicle protein 1 OS=Sus scrofa OX=9823 GN=ACRV1 PE=1 SV=1	ACRV1	Carbamidomethylation; Oxidation (M); Acetylation (Protein N-term); CAMthiopropanoyl-pei	28797	436.31	109	109	379	420	117	1032	1296	290	1072	1011	268	1142	842	269	400.776	394.219	120.924	987.034	1213.94	307.449	1143.39	927.348	283.367	1041.6	882.96	285.729	0.365136	1.06506	0.102911	0.252451
149	F1SQN1	F1SQN1_PIG		Solute carrier family 2 member 5 OS=Sus scrofa OX=9823 GN=SLC2A5 PE=1 SV=1	SLC2A5	Carbamidomethylation; Oxidation (M); Acetylation (Protein N-term); CAMthiopropanoyl-pei	54863	328.29	46	46	20	15	72	41	53	80	33	40	87	40	43	89	21.1491	14.0792	74.415	39.2136	49.6443	84.8136	35.1975	36.6903	91.9885	36.4834	45.0918	94.535	0.631326	0.930533	0.10325	0.203931
586	K9IW70	K9IW70_PIG		Uncharacterized protein OS=Sus scrofa OX=9823 GN=SLC25A32 PE=1 SV=3	SLC25A32	Carbamidomethylation; Acetylation (Protein N-term); CAMthiopropanoyl-pei	35314	179.73	7	7	0	0	6	5	3	7	1	0	8	1	1	7	0	0	6.20125	4.78214	2.81006	7.42119	1.06659	0	8.45871	0.912084	1.04865	7.43534	0.413048	1.01375	0.104157	0.949358
79	P62895	CYC_PIG		Coiled-coil domain containing 151 OS=Sus scrofa OX=9823 GN=CCDC151 PE=4 SV=3	CCDC151	Carbamidomethylation; Oxidation (M); Acetylation (Protein N-term); CAMthiopropanoyl-pei	71995	334.88	54	54	21	9	17	67	49	25	68	39	29	73	39	28	22.2066	8.44754	17.5702	64.0807	45.8976	26.5043	72.5283	35.7731	30.6628	66.5821	40.8972	29.7413	0.353337	1.01271	0.10421	0.872639
1451	F1SM62	F1SM62_PIG		Orthologue of H. sapiens chromosome 20 open reading frame 85 (C20orf85) OS=Sus scrofa OX=9823 GN=C17H20orf85 PE=4 SV=1	C17H20orf85	Carbamidomethylation; Acetylation (Protein N-term); CAMthiopropanoyl-pei	15707	215.18	11	5	7	12	3	9	18	7	4	20	7	6	14	5	7.40219	11.2634	3.10063	8.60786	16.8603	7.42119	4.26637	18.3452	7.40137	5.4725	14.6811	5.31095	0.6618	1.17862	0.104657	0.401481
1257	Q5ZPJ6	Q5ZPJ6_PIG		Serum albumin OS=Sus scrofa OX=9823 GN=ALB PE=1 SV=1	ALB	Carbamidomethylation; CAMthiopropanoyl-pei	74503	347.42	47	46	7	27	11	51	48	81	29	48	76	58	40	67	7.40219	25.3426	11.369	48.7778	44.9609	85.8738	30.9312	44.0284	80.3577	52.9009	41.9459	71.1668	0.245605	0.93557	0.105446	0.741673
493	I3LAJ6	I3LAJ6_PIG		NAD(P)H-hydrate epimerase OS=Sus scrofa OX=9823 GN=APOA1BP PE=1 SV=2	APOA1BP	Carbamidomethylation; CAMthiopropanoyl-pei	31480	224.99	17	17	7	8	8	15	19	10	20	21	16	17	18	16	7.40219	7.50893	8.26834	14.3464	17.797	10.6017	21.3318	19.2624	16.9174	15.5054	18.8756	16.9951	0.542271	1.11942	0.105587	0.393405
314	K4IWU4	K4IWU4_PIG		Uncharacterized protein OS=Sus scrofa OX=9823 GN=XPNPEP3 PE=3 SV=1	XPNPEP3	Carbamidomethylation; CAMthiopropanoyl-pei	52379	228.55	15	15	3	3	7	9	13	9	8	16	11	9	12	15	3.17237	2.81585	7.23479	8.60786	12.1769	9.54153	8.53274	14.6761	11.6307	8.20876	12.5838	15.9329	0.436024	0.948652	0.107805	0.772935
407	Q6UAQ8	ETFB_PIG		Uncharacterized protein OS=Sus scrofa OX=9823 GN=STMP1 PE=4 SV=1	STMP1	CAMthiopropanoyl-pei	5236	70.32	2	2	2	0	0	3	4	3	1	3	4	4	2	4	2.11491	0	0	2.86929	3.74674	3.18051	1.06659	2.75177	4.22935	3.64834	2.09729	4.24876	0.215883	0.805224	0.108043	0.578029
181	P00348	HCDH_PIG		Coiled-coil domain containing 173 OS=Sus scrofa OX=9823 GN=CCDC173 PE=4 SV=2	CCDC173	Carbamidomethylation; CAMthiopropanoyl-pei	66150	304.38	54	54	17	12	19	49	54	26	31	42	8	51	48	9	17.9767	11.2634	19.6373	46.865	50.581	27.5644	33.0644	38.5248	8.45871	46.5163	50.335	9.55972	0.390987	0.752252	0.11074	0.151315
73	I3LC15	I3LC15_PIG		Acyl-CoA thioesterase 9 OS=Sus scrofa OX=9823 GN=ACOT9 PE=1 SV=2	ACOT9	Carbamidomethylation; CAMthiopropanoyl-pei	51305	253.41	24	24	2	2	17	13	8	19	14	9	23	14	12	31	2.11491	1.87723	17.5702	12.4336	7.49349	20.1432	14.9323	8.25532	24.3188	12.7692	12.5838	32.9279	0.538113	0.815129	0.111501	0.370114
56	F2Z536	F2Z536_PIG		Insulin like 6 OS=Sus scrofa OX=9823 GN=INSL6 PE=3 SV=2	INSL6	Carbamidomethylation; CAMthiopropanoyl-pei	24845	162.26	9	9	7	9	10	12	20	13	10	10	11	9	19	12	7.40219	8.44754	10.3354	11.4771	18.7337	13.7822	10.6659	9.17258	11.6307	8.20876	19.9243	12.7463	0.595211	0.769808	0.112785	0.509893
43	I3LD62	I3LD62_PIG		NADPH:adrenodoxin oxidoreductase mitochondrial OS=Sus scrofa OX=9823 GN=FDXR PE=1 SV=1	FDXR	Carbamidomethylation; CAMthiopropanoyl-pei	56104	295.07	38	38	1	11	18	17	20	21	8	20	28	12	23	30	1.05746	10.3248	18.6038	16.2593	18.7337	22.2636	8.53274	18.3452	29.6055	10.945	24.1189	31.8657	0.523712	0.843922	0.113169	0.0934832
1006	F1SP77	F1SP77_PIG		Cytochrome b-c1 complex subunit 6 OS=Sus scrofa OX=9823 GN=LOC100524873 PE=1 SV=1	LOC100524873	Carbamidomethylation; CAMthiopropanoyl-pei	10671	176.48	7	7	4	1	6	6	5	7	4	2	6	7	2	9	4.22982	0.938616	6.20125	5.73857	4.68343	7.42119	4.26637	1.83452	6.34403	6.38459	2.09729	9.55972	0.6372	0.68979	0.113839	0.162804
310	P61292	PP1B_PIG		Uncharacterized protein OS=Sus scrofa OX=9823 GN=MAATS1 PE=4 SV=3	MAATS1	Carbamidomethylation; Acetylation (Protein N-term); CAMthiopropanoyl-pei	89635	202.53	17	17	4	2	1	8	10	3	7	9	1	7	6	2	4.22982	1.87723	1.03354	7.65143	9.36686	3.18051	7.46614	8.25532	1.05734	6.38459	6.29188	2.12438	0.353516	1.13364	0.114029	0.540015
119	F2Z558	F2Z558_PIG		Electron transfer flavoprotein subunit beta OS=Sus scrofa OX=9823 GN=ETFB PE=1 SV=3	ETFB	Carbamidomethylation; Oxidation (M); CAMthiopropanoyl-pei	27764	322.84	32	32	21	23	19	42	46	22	34	46	36	35	45	31	22.2066	21.5882	19.6373	40.17	43.0875	23.3237	36.2641	42.1939	38.0642	31.9229	47.1891	32.9279	0.595152	1.04001	0.118392	0.691093
542	I3LC58	I3LC58_PIG		Coiled-coil domain containing 105 OS=Sus scrofa OX=9823 GN=CCDC105 PE=4 SV=2	CCDC105	Carbamidomethylation; CAMthiopropanoyl-pei	57067	204.43	17	17	6	7	4	14	14	5	6	13	2	13	9	4	6.34473	6.57031	4.13417	13.39	13.1136	5.30085	6.39955	11.9244	2.11468	11.8571	9.43782	4.24876	0.536064	0.800143	0.120456	0.536982
719	K7GQK6	K7GQK6_PIG		IZUMO family member 2 OS=Sus scrofa OX=9823 GN=IZUMO2 PE=4 SV=2	IZUMO2	Carbamidomethylation; Oxidation (M); CAMthiopropanoyl-pei	23277	259.68	21	21	3	2	19	19	19	21	13	19	27	19	17	16	3.17237	1.87723	19.6373	18.1721	17.797	22.2636	13.8657	17.4279	28.5481	17.3296	17.827	16.9951	0.423935	1.14746	0.120857	0.632089
1017	Q29307	ATIF1_PIG		EF-hand calcium binding domain 2 OS=Sus scrofa OX=9823 GN=EFCAB2 PE=4 SV=2	EFCAB2	Carbamidomethylation; Acetylation (Protein N-term); CAMthiopropanoyl-pei	19064	190.84	14	14	5	0	4	17	7	6	10	5	7	12	9	6	5.28728	0	4.13417	16.2593	6.5568	6.36102	10.6659	4.58629	7.40137	10.945	9.43782	6.37314	0.322905	0.846674	0.12089	0.523163
38	P08001	ACRO_PIG		Uncharacterized protein C6orf203 OS=Sus scrofa domesticus OX=9825 GN=C6orf203 PE=4 SV=1	C6orf203	CAMthiopropanoyl-pei	27580	203.48	12	12	1	3	6	11	8	8	8	9	11	9	14	12	1.05746	2.81585	6.20125	10.5207	7.49349	8.48136	8.53274	8.25532	11.6307	8.20876	14.6811	12.7463	0.380236	0.797472	0.122131	0.36187
474	F1ST22	F1ST22_PIG		2-oxoglutarate dehydrogenase mitochondrial OS=Sus scrofa OX=9823 GN=OGDH PE=1 SV=1	OGDH	Carbamidomethylation; CAMthiopropanoyl-pei	115640	373.19	81	81	18	28	69	64	52	76	38	51	80	52	47	80	19.0342	26.2812	71.3144	61.2114	48.7077	80.5729	40.5305	46.7802	84.5871	47.4284	49.2864	84.9753	0.612256	0.946104	0.123587	0.230735
1255	I3LHS7	I3LHS7_PIG		Glutathione S-transferase kappa OS=Sus scrofa OX=9823 GN=GSTK1 PE=1 SV=1	GSTK1	Carbamidomethylation; Acetylation (Protein N-term); CAMthiopropanoyl-pei	25496	305.48	33	33	11	15	25	38	38	28	28	36	38	42	37	40	11.632	14.0792	25.8385	36.3443	35.5941	29.6848	29.8646	33.0213	40.1789	38.3075	38.7999	42.4876	0.507264	0.861781	0.123694	0.0900608
626	P67776	PP2AA_PIG		Uncharacterized protein OS=Sus scrofa OX=9823 GN=ADGB PE=3 SV=3	ADGB	Carbamidomethylation; CAMthiopropanoyl-pei	174290	273.59	35	35	4	6	6	22	16	9	13	17	5	19	14	6	4.22982	5.63169	6.20125	21.0414	14.987	9.54153	13.8657	15.5934	5.28669	17.3296	14.6811	6.37314	0.352486	0.90522	0.127574	0.438868
209	K7GNL4	K7GNL4_PIG		Dynein axonemal heavy chain 10 OS=Sus scrofa OX=9823 GN=DNAH10 PE=4 SV=3	DNAH10	Carbamidomethylation; Acetylation (Protein N-term); CAMthiopropanoyl-pei	528786	283.85	69	67	15	4	1	33	13	4	35	13	5	47	11	3	15.8618	3.75446	1.03354	31.5621	12.1769	4.24068	37.3307	11.9244	5.28669	42.8679	11.5351	3.18657	0.430387	0.947076	0.128387	0.703501
1268	I3LB68	I3LB68_PIG		Septin 10 OS=Sus scrofa OX=9823 PE=2 SV=1		Carbamidomethylation; CAMthiopropanoyl-pei	52748	315.04	39	34	19	10	12	37	29	14	36	20	14	61	30	10	20.0917	9.38616	12.4025	35.3878	27.1639	14.8424	38.3973	18.3452	14.8027	55.6371	31.4594	10.6219	0.54113	0.732157	0.130421	0.315021
560	F1SR76	F1SR76_PIG		DNA damage inducible 1 homolog 1 OS=Sus scrofa OX=9823 GN=DDI1 PE=4 SV=1	DDI1	Carbamidomethylation; CAMthiopropanoyl-pei	44766	233.64	17	17	11	6	2	19	10	3	12	8	5	11	11	5	11.632	5.63169	2.06708	18.1721	9.36686	3.18051	12.7991	7.33806	5.28669	10.0329	11.5351	5.31095	0.629268	0.945864	0.136359	0.832868
468	F1STS5	F1STS5_PIG		Hydroxyacyl-coenzyme A dehydrogenase mitochondrial OS=Sus scrofa OX=9823 GN=HADH PE=1 SV=2	HADH	Carbamidomethylation; Oxidation (M); Acetylation (Protein N-term); CAMthiopropanoyl-pei	34161	413.1	72	72	31	45	87	96	86	93	72	102	107	99	89	123	32.7811	42.2377	89.9181	91.8171	80.555	98.5958	76.7946	93.5603	113.135	90.2963	93.3296	130.649	0.608696	0.902044	0.13674	0.19632
255	I3L9J4	I3L9J4_PIG		Succinate--CoA ligase [GDP-forming] subunit beta mitochondrial OS=Sus scrofa OX=9823 GN=SUCLG2 PE=3 SV=1	SUCLG2	Carbamidomethylation; Oxidation (M); CAMthiopropanoyl-pei	44837	335.7	43	41	27	17	30	51	56	35	35	60	38	42	71	46	28.5513	15.9565	31.0063	48.7778	52.4544	37.106	37.3307	55.0355	40.1789	38.3075	74.4539	48.8608	0.545865	0.820092	0.1399	0.211598
520	F1SN46	F1SN46_PIG		Tetraspanin OS=Sus scrofa OX=9823 GN=CD9 PE=1 SV=1	CD9	Carbamidomethylation; CAMthiopropanoyl-pei	25101	196.44	8	7	4	7	5	6	9	10	9	8	14	8	6	13	4.22982	6.57031	5.16771	5.73857	8.43017	10.6017	9.59933	7.33806	14.8027	7.29667	6.29188	13.8085	0.644633	1.15852	0.144172	0.0773101
304	P33198	IDHP_PIG		Lysozyme like 6 OS=Sus scrofa OX=9823 GN=LYZL6 PE=3 SV=1	LYZL6	Carbamidomethylation; Oxidation (M); Acetylation (Protein N-term); CAMthiopropanoyl-pei	16711	347.59	45	45	23	31	22	52	58	99	35	41	88	41	45	82	24.3215	29.0971	22.7379	49.7343	54.3278	104.957	37.3307	37.6076	93.0458	37.3954	47.1891	87.0996	0.364352	0.978448	0.144638	0.810563
1402	F1SMN6	F1SMN6_PIG		Galactosidase beta 1 like OS=Sus scrofa OX=9823 GN=GLB1L PE=3 SV=2	GLB1L	Carbamidomethylation; CAMthiopropanoyl-pei	65587	341.41	40	39	47	36	38	59	56	73	54	79	69	47	85	69	49.7004	33.7902	39.2746	56.4293	52.4544	77.3924	57.596	72.4634	72.9564	42.8679	89.135	73.2912	0.659049	0.988902	0.146701	0.940875
505	F1STL4	F1STL4_PIG		Coiled-coil domain containing 63 OS=Sus scrofa OX=9823 GN=CCDC63 PE=4 SV=3	CCDC63	CAMthiopropanoyl-pei	65946	318.91	47	47	20	13	26	42	32	27	37	30	16	51	23	22	21.1491	12.202	26.8721	40.17	29.9739	28.6246	39.4639	27.5177	16.9174	46.5163	24.1189	23.3682	0.609741	0.892511	0.147035	0.42491
429	Q4R0H6	Q4R0H6_PIG		Transcription factor A mitochondrial OS=Sus scrofa OX=9823 GN=TFAM PE=2 SV=1	TFAM	CAMthiopropanoyl-pei	28726	161.72	11	11	0	3	0	5	5	1	6	6	0	12	6	0	0	2.81585	0	4.78214	4.68343	1.06017	6.39955	5.50355	0	10.945	6.29188	0	0.26752	0.69056	0.150871	0.332483
13	Q767L7	TBB5_PIG		Cytochrome c oxidase subunit OS=Sus scrofa OX=9823 GN=COX6B PE=1 SV=1	COX6B	Carbamidomethylation; CAMthiopropanoyl-pei	10156	101.01	3	3	0	0	1	1	1	4	0	1	2	0	0	4	0	0	1.03354	0.956428	0.936686	4.24068	0	0.917258	2.11468	0	0	4.24876	0.1685	0.713604	0.152703	0.697556
750	I3LAB6	I3LAB6_PIG		Solute carrier family 25 member 3 OS=Sus scrofa OX=9823 GN=SLC25A3 PE=2 SV=1	SLC25A3	Carbamidomethylation; Oxidation (M); CAMthiopropanoyl-pei	39990	344.18	46	46	19	9	59	28	34	100	12	28	115	19	25	95	20.0917	8.44754	60.979	26.78	31.8473	106.017	12.7991	25.6832	121.594	17.3296	26.2162	100.908	0.543706	1.10815	0.152731	0.574203
615	F2Z5L7	F2Z5L7_PIG		3-hydroxyisobutyryl-CoA hydrolase mitochondrial OS=Sus scrofa OX=9823 GN=HIBCH PE=1 SV=1	HIBCH	Carbamidomethylation; CAMthiopropanoyl-pei	40286	343.77	48	48	17	19	41	48	47	42	31	54	52	65	57	74	17.9767	17.8337	42.3752	45.9086	44.0242	44.5271	33.0644	49.5319	54.9816	59.2855	59.7729	78.6021	0.581479	0.696032	0.152815	0.0560168
2250	I3LF42	I3LF42_PIG		Glutamate dehydrogenase 1 mitochondrial OS=Sus scrofa OX=9823 GN=GLUD1 PE=1 SV=1	GLUD1	Carbamidomethylation; CAMthiopropanoyl-pei	61308	302.39	34	32	6	1	18	16	16	19	12	16	27	14	24	39	6.34473	0.938616	18.6038	15.3029	14.987	20.1432	12.7991	14.6761	28.5481	12.7692	25.1675	41.4254	0.513296	0.705921	0.153045	0.188768
755	F1SMS2	F1SMS2_PIG		Synaptosomal-associated protein OS=Sus scrofa OX=9823 GN=SNAP23 PE=1 SV=1	SNAP23	Carbamidomethylation; Acetylation (Protein N-term); CAMthiopropanoyl-pei	24503	246.01	14	14	5	5	10	6	11	14	4	10	13	8	7	12	5.28728	4.69308	10.3354	5.73857	10.3035	14.8424	4.26637	9.17258	13.7454	7.29667	7.34053	12.7463	0.657798	0.992728	0.153774	0.968752
272	I3LDC7	I3LDC7_PIG		Uncharacterized protein OS=Sus scrofa OX=9823 GN=C13H3orf30 PE=1 SV=2	C13H3orf30	CAMthiopropanoyl-pei	52684	266.15	25	25	8	7	13	17	24	15	11	20	15	13	16	13	8.45964	6.57031	13.436	16.2593	22.4805	15.9026	11.7325	18.3452	15.8601	11.8571	16.7783	13.8085	0.520952	1.08232	0.155231	0.219505
146	I3LR32	I3LR32_PIG		Ubiquinone biosynthesis O-methyltransferase mitochondrial OS=Sus scrofa OX=9823 GN=COQ3 PE=1 SV=2	COQ3	Carbamidomethylation; Acetylation (Protein N-term); CAMthiopropanoyl-pei	44766	164.71	6	6	2	2	5	9	5	6	5	5	6	4	5	7	2.11491	1.87723	5.16771	8.60786	4.68343	6.36102	5.33296	4.58629	6.34403	3.64834	5.24323	7.43534	0.466096	0.996103	0.155511	0.982607
1877	K7GQY9	K7GQY9_PIG		Casein kinase II subunit beta OS=Sus scrofa OX=9823 GN=CSNK2B PE=1 SV=1	CSNK2B	Carbamidomethylation; Oxidation (M); Acetylation (Protein N-term); CAMthiopropanoyl-pei	27024	253.39	18	18	8	7	10	28	23	11	12	18	13	17	12	9	8.45964	6.57031	10.3354	26.78	21.5438	11.6619	12.7991	16.5106	13.7454	15.5054	12.5838	9.55972	0.422857	1.1436	0.156556	0.508104
1323	P24540	ACYP1_PIG		IZUMO family member 3 OS=Sus scrofa OX=9823 GN=IZUMO3 PE=4 SV=2	IZUMO3	Carbamidomethylation; CAMthiopropanoyl-pei	28342	223.9	16	16	2	0	8	3	8	17	3	3	17	4	7	15	2.11491	0	8.26834	2.86929	7.49349	18.0229	3.19978	2.75177	17.9748	3.64834	7.34053	15.9329	0.365792	0.888736	0.156607	0.657037
1119	Q2QDF0	DNSL1_PIG		Uncharacterized protein OS=Sus scrofa OX=9823 GN=NDUFV2 PE=1 SV=1	NDUFV2	Carbamidomethylation; CAMthiopropanoyl-pei	25543	136.34	9	9	1	1	0	2	2	3	0	3	6	2	2	5	1.05746	0.938616	0	1.91286	1.87337	3.18051	0	2.75177	6.34403	1.82417	2.09729	5.31095	0.286514	0.985203	0.161758	0.964087
554	Q2EN76	NDKB_PIG		Synaptojanin 2 binding protein OS=Sus scrofa OX=9823 GN=SYNJ2BP PE=1 SV=2	SYNJ2BP	CAMthiopropanoyl-pei	15774	124.19	4	4	1	0	1	2	1	4	1	1	5	1	0	4	1.05746	0	1.03354	1.91286	0.936686	4.24068	1.06659	0.917258	5.28669	0.912084	0	4.24876	0.294913	1.40879	0.16312	0.126073
925	K9IVE3	K9IVE3_PIG		Uncharacterized protein OS=Sus scrofa OX=9823 PE=4 SV=1		CAMthiopropanoyl-pei	29541	134.07	7	7	2	1	1	6	2	2	3	5	0	5	1	2	2.11491	0.938616	1.03354	5.73857	1.87337	2.12034	3.19978	4.58629	0	4.56042	1.04865	2.12438	0.41995	1.0068	0.163625	0.993008
1821	F1SSA4	F1SSA4_PIG		Uncharacterized protein OS=Sus scrofa OX=9823 GN=LOC100525542 PE=4 SV=3	LOC100525542	Carbamidomethylation; CAMthiopropanoyl-pei	78736	286.93	26	26	9	11	18	15	15	32	10	16	31	18	11	34	9.5171	10.3248	18.6038	14.3464	14.0503	33.9254	10.6659	14.6761	32.7775	16.4175	11.5351	36.1145	0.616885	0.907167	0.164087	0.533071
943	F2Z5J1	F2Z5J1_PIG		DPY30 domain containing 1 OS=Sus scrofa OX=9823 GN=DYDC1 PE=4 SV=3	DYDC1	Carbamidomethylation; Oxidation (M); Acetylation (Protein N-term); CAMthiopropanoyl-pei	21684	210.3	10	10	5	10	5	15	13	7	8	11	5	10	12	6	5.28728	9.38616	5.16771	14.3464	12.1769	7.42119	8.53274	10.0898	5.28669	9.12084	12.5838	6.37314	0.584517	0.851538	0.1643	0.135269
686	F1STD5	F1STD5_PIG		Farnesyl diphosphate synthase OS=Sus scrofa OX=9823 GN=FDPS PE=1 SV=1	FDPS	Carbamidomethylation; CAMthiopropanoyl-pei	48600	161.18	8	8	1	5	3	4	8	3	3	6	3	6	2	1	1.05746	4.69308	3.10063	3.82571	7.49349	3.18051	3.19978	5.50355	3.17202	5.4725	2.09729	1.06219	0.610437	1.37574	0.171975	0.593492
1029	F1SVB0	F1SVB0_PIG		Family with sequence similarity 71 member D OS=Sus scrofa OX=9823 GN=FAM71D PE=4 SV=2	FAM71D	Carbamidomethylation; CAMthiopropanoyl-pei	44240	198.63	14	14	3	9	5	9	15	5	6	10	6	10	6	4	3.17237	8.44754	5.16771	8.60786	14.0503	5.30085	6.39955	9.17258	6.34403	9.12084	6.29188	4.24876	0.600437	1.11467	0.17387	0.709604
817	Q45FY6	HPRT_PIG		DnaJ heat shock protein family (Hsp40) member C11 OS=Sus scrofa OX=9823 GN=DNAJC11 PE=1 SV=3	DNAJC11	Carbamidomethylation; Acetylation (Protein N-term); CAMthiopropanoyl-pei	63353	182.71	9	9	2	0	1	8	2	2	9	6	2	12	5	4	2.11491	0	1.03354	7.65143	1.87337	2.12034	9.59933	5.50355	2.11468	10.945	5.24323	4.24876	0.270366	0.84247	0.174849	0.267148
638	Q19QT8	Q19QT8_PIG		Cilia and flagella associated protein 126 OS=Sus scrofa OX=9823 GN=CFAP126 PE=4 SV=1	CFAP126	Carbamidomethylation; CAMthiopropanoyl-pei	22171	111.56	5	5	0	2	1	3	5	1	2	2	1	4	2	2	0	1.87723	1.03354	2.86929	4.68343	1.06017	2.13318	1.83452	1.05734	3.64834	2.09729	2.12438	0.337956	0.638505	0.179741	0.122438
130	Q1KYT0	ENOB_PIG		Testis anion transporter 1 OS=Sus scrofa OX=9823 GN=SLC26A8 PE=3 SV=2	SLC26A8	Carbamidomethylation; CAMthiopropanoyl-pei	112438	183.52	11	11	0	0	4	1	2	9	0	1	5	3	1	7	0	0	4.13417	0.956428	1.87337	9.54153	0	0.917258	5.28669	2.73625	1.04865	7.43534	0.334173	0.552925	0.180337	0.168136
1799	Q8WNW8	Q8WNW8_PIG		Uncharacterized protein OS=Sus scrofa OX=9823 PE=4 SV=1		CAMthiopropanoyl-pei	55999	69.94	2	2	0	0	0	2	2	0	0	2	0	0	1	0	0	0	0	1.91286	1.87337	0	0	1.83452	0	0	1.04865	0	0	1.74941	0.183548	0.42265
879	V5PZZ6	V5PZZ6_PIG		Testis expressed 37 OS=Sus scrofa OX=9823 GN=TEX37 PE=4 SV=1	TEX37	CAMthiopropanoyl-pei	20624	81.33	3	3	0	0	0	1	1	0	0	1	0	3	0	0	0	0	0	0.956428	0.936686	0	0	0.917258	0	2.73625	0	0	0	0.335224	0.183548	0.636094
1432	Q1RLJ4	Q1RLJ4_PIG		T-complex 11 OS=Sus scrofa OX=9823 GN=TCP11 PE=4 SV=3	TCP11	Carbamidomethylation; CAMthiopropanoyl-pei	55552	119.52	6	6	0	1	0	1	2	0	1	3	0	5	2	0	0	0.938616	0	0.956428	1.87337	0	1.06659	2.75177	0	4.56042	2.09729	0	0.33169	0.573525	0.183557	0.538823
543	I3LLF8	I3LLF8_PIG		Spermatogenesis associated 24 OS=Sus scrofa OX=9823 GN=SPATA24 PE=2 SV=1	SPATA24	Carbamidomethylation; Acetylation (Protein N-term); CAMthiopropanoyl-pei	23682	104.14	4	4	0	2	0	1	3	0	1	3	0	4	2	0	0	1.87723	0	0.956428	2.81006	0	1.06659	2.75177	0	3.64834	2.09729	0	0.498404	0.664569	0.183567	0.582225
389	F1SNC1	F1SNC1_PIG		Uncharacterized protein OS=Sus scrofa OX=9823 PE=1 SV=1		Carbamidomethylation; Oxidation (M); CAMthiopropanoyl-pei	27584	157.14	6	6	3	3	2	6	5	2	3	7	3	5	4	4	3.17237	2.81585	2.06708	5.73857	4.68343	2.12034	3.19978	6.42081	3.17202	4.56042	4.19459	4.24876	0.642248	0.983761	0.183881	0.956805
1061	I3LD11	I3LD11_PIG		Uncharacterized protein OS=Sus scrofa OX=9823 GN=CCDC39 PE=4 SV=2	CCDC39	Carbamidomethylation; Oxidation (M); Acetylation (Protein N-term); CAMthiopropanoyl-pei	110108	154.84	11	11	1	1	0	2	2	0	6	2	1	6	1	0	1.05746	0.938616	0	1.91286	1.87337	0	6.39955	1.83452	1.05734	5.4725	1.04865	0	0.527193	1.42481	0.184304	0.00712907
30	Q9TSX5	LDHC_PIG		GTP:AMP phosphotransferase AK3 mitochondrial OS=Sus scrofa OX=9823 GN=AK3 PE=1 SV=1	AK3	CAMthiopropanoyl-pei	25594	132.76	6	6	0	0	0	0	1	1	0	2	4	2	2	3	0	0	0	0	0.936686	1.06017	0	1.83452	4.22935	1.82417	2.09729	3.18657	0	0.853101	0.18506	0.715309
507	X5FUA3	X5FUA3_PIG		Transthyretin OS=Sus scrofa OX=9823 GN=TTR PE=1 SV=1	TTR	Acetylation (Protein N-term); CAMthiopropanoyl-pei	16081	153.61	5	5	0	0	0	0	1	1	0	0	9	0	0	1	0	0	0	0	0.936686	1.06017	0	0	9.51605	0	0	1.06219	0	8.95889	0.18506	0.42265
4	Q29016	ACRBP_PIG		Radial spoke head 14 homolog OS=Sus scrofa OX=9823 GN=RSPH14 PE=4 SV=3	RSPH14	Carbamidomethylation; CAMthiopropanoyl-pei	37182	216.71	15	15	5	3	0	15	11	0	12	11	0	7	9	0	5.28728	2.81585	0	14.3464	10.3035	0	12.7991	10.0898	0	6.38459	9.43782	0	0.328728	1.44662	0.187161	0.367224
36	Q4R0H3	Q4R0H3_PIG		Spermatogenesis associated 48 OS=Sus scrofa OX=9823 GN=SPATA48 PE=4 SV=3	SPATA48	Carbamidomethylation; CAMthiopropanoyl-pei	49234	170.7	8	8	2	1	0	7	5	0	2	5	0	3	7	0	2.11491	0.938616	0	6.695	4.68343	0	2.13318	4.58629	0	2.73625	7.34053	0	0.268361	0.666828	0.187582	0.31252
1376	P50584	AP4A_PIG		Uncharacterized protein OS=Sus scrofa OX=9823 PE=4 SV=2	CFAP44	CAMthiopropanoyl-pei	18857	106.76	4	4	1	0	0	2	0	1	4	0	1	4	3	0	1.05746	0	0	1.91286	0	1.06017	4.26637	0	1.05734	3.64834	3.14594	0	0.355683	0.783558	0.188129	0.748503
673	F1SN51	F1SN51_PIG		Solute carrier family 44 member 5 OS=Sus scrofa OX=9823 GN=SLC44A5 PE=3 SV=2	SLC44A5	Carbamidomethylation; Oxidation (M); CAMthiopropanoyl-pei	82564	254.49	20	1	17	10	8	21	24	12	14	23	14	18	13	11	17.9767	9.38616	8.26834	20.085	22.4805	12.722	14.9323	21.0969	14.8027	16.4175	13.6324	11.6841	0.644472	1.218	0.188853	0.361375
1079	I3LPT7	I3LPT7_PIG		Uncharacterized protein OS=Sus scrofa OX=9823 PE=4 SV=2	SPATA31	Carbamidomethylation; CAMthiopropanoyl-pei	152820	114.06	4	3	2	4	0	5	8	0	6	4	0	5	6	0	2.11491	3.75446	0	4.78214	7.49349	0	6.39955	3.66903	0	4.56042	6.29188	0	0.478132	0.927783	0.194696	0.85875
984	Q9MYT8	ATP5I_PIG		CFAP97 domain containing 1 OS=Sus scrofa OX=9823 GN=CFAP97D1 PE=4 SV=3	CFAP97D1	Carbamidomethylation; Acetylation (Protein N-term); CAMthiopropanoyl-pei	19503	86.88	3	3	0	0	0	2	3	0	1	1	0	1	2	0	0	0	0	1.91286	2.81006	0	1.06659	0.917258	0	0.912084	2.09729	0	0	0.659223	0.197849	0.502492
447	Q9TSX9	PRDX6_PIG		IQ motif containing G OS=Sus scrofa OX=9823 GN=IQCG PE=4 SV=3	IQCG	CAMthiopropanoyl-pei	51132	127.75	5	5	0	0	0	2	3	0	1	0	0	6	2	0	0	0	0	1.91286	2.81006	0	1.06659	0	0	5.4725	2.09729	0	0	0.140901	0.197849	0.230549
12	F2Z5K5	F2Z5K5_PIG		Uncharacterized protein OS=Sus scrofa OX=9823 PE=4 SV=1		Carbamidomethylation; Acetylation (Protein N-term); CAMthiopropanoyl-pei	36893	257.51	20	20	18	14	6	31	32	6	29	32	6	27	32	3	19.0342	13.1406	6.20125	29.6493	29.9739	6.36102	30.9312	29.3523	6.34403	24.6263	33.5567	3.18657	0.581594	1.08568	0.199073	0.630233
219	P41367	ACADM_PIG		Coiled-coil domain containing 40 OS=Sus scrofa OX=9823 GN=CCDC40 PE=4 SV=3	CCDC40	Carbamidomethylation; CAMthiopropanoyl-pei	110615	191.22	20	20	4	2	0	9	9	0	7	11	0	15	7	0	4.22982	1.87723	0	8.60786	8.43017	0	7.46614	10.0898	0	13.6813	7.34053	0	0.358437	0.835133	0.199201	0.705567
670	Q9GJT2	ESTD_PIG		Cilia and flagella associated protein 221 OS=Sus scrofa OX=9823 GN=CFAP221 PE=4 SV=3	CFAP221	CAMthiopropanoyl-pei	96640	135.56	9	9	0	0	0	3	2	0	3	3	0	5	1	0	0	0	0	2.86929	1.87337	0	3.19978	2.75177	0	4.56042	1.04865	0	0	1.06106	0.200931	0.909293
1223	F6PTK4	F6PTK4_PIG		Cilia and flagella associated protein 57 OS=Sus scrofa OX=9823 GN=CFAP57 PE=4 SV=2	CFAP57	Carbamidomethylation; Acetylation (Protein N-term); CAMthiopropanoyl-pei	130346	309.4	38	38	20	13	13	41	31	12	41	30	8	48	30	10	21.1491	12.202	13.436	39.2136	29.0373	12.722	43.7303	27.5177	8.45871	43.78	31.4594	10.6219	0.577813	0.928319	0.201037	0.209749
1589	Q29561	KCY_PIG		Cilia and flagella associated protein 58 OS=Sus scrofa OX=9823 GN=CFAP58 PE=4 SV=3	CFAP58	Carbamidomethylation; CAMthiopropanoyl-pei	103711	243.5	25	25	4	0	4	12	13	4	12	12	2	20	5	3	4.22982	0	4.13417	11.4771	12.1769	4.24068	12.7991	11.0071	2.11468	18.2417	5.24323	3.18657	0.299841	0.971857	0.204275	0.945826
495	P36968	GPX4_PIG		Chromosome 2 open reading frame 74 OS=Sus scrofa OX=9823 GN=C2orf74 PE=4 SV=2	C2orf74	CAMthiopropanoyl-pei	13326	141.3	7	7	1	1	3	1	5	8	3	4	10	2	1	5	1.05746	0.938616	3.10063	0.956428	4.68343	8.48136	3.19978	3.66903	10.5734	1.82417	1.04865	5.31095	0.360925	2.13132	0.205307	0.114647
437	F1SQZ0	F1SQZ0_PIG		Spermatogenesis associated 3 OS=Sus scrofa OX=9823 GN=SPATA3 PE=2 SV=1	SPATA3	Carbamidomethylation; CAMthiopropanoyl-pei	22127	122.42	4	4	0	2	3	2	3	3	1	2	2	3	0	1	0	1.87723	3.10063	1.91286	2.81006	3.18051	1.06659	1.83452	2.11468	2.73625	0	1.06219	0.629835	1.32048	0.206889	0.739171
2035	L8B0V6	L8B0V6_PIG		Receptor expression-enhancing protein OS=Sus scrofa OX=9823 GN=REEP5 PE=1 SV=1	REEP5	CAMthiopropanoyl-pei	21401	136.66	7	7	0	0	2	2	0	3	0	1	2	0	0	6	0	0	2.06708	1.91286	0	3.18051	0	0.917258	2.11468	0	0	6.37314	0.405838	0.475736	0.210582	0.557165
264	Q29371	TPIS_PIG		Chromosome 6 open reading frame 163 OS=Sus scrofa OX=9823 GN=C6orf163 PE=4 SV=3	C6orf163	Carbamidomethylation; Acetylation (Protein N-term); CAMthiopropanoyl-pei	38565	220.68	18	18	1	3	1	8	7	1	13	8	0	18	6	1	1.05746	2.81585	1.03354	7.65143	6.5568	1.06017	13.8657	7.33806	0	16.4175	6.29188	1.06219	0.321373	0.891979	0.210919	0.498368
1178	I3L7N8	I3L7N8_PIG		Uncharacterized protein OS=Sus scrofa OX=9823 PE=4 SV=3		Carbamidomethylation; CAMthiopropanoyl-pei	31603	271.74	24	24	22	9	18	32	39	22	25	34	26	29	39	25	23.264	8.44754	18.6038	30.6057	36.5307	23.3237	26.6648	31.1868	27.4908	26.4504	40.8972	26.5548	0.556215	0.908841	0.211865	0.493519
1118	F6QA08	F6QA08_PIG		Tetraspanin OS=Sus scrofa OX=9823 GN=TSPAN8 PE=3 SV=1	TSPAN8	Carbamidomethylation; CAMthiopropanoyl-pei	28908	267.03	15	15	7	5	25	26	17	24	17	21	21	18	10	31	7.40219	4.69308	25.8385	24.8671	15.9237	25.4441	18.1321	19.2624	22.2041	16.4175	10.4865	32.9279	0.572717	0.996101	0.213227	0.990353
1033	I3VKE6	I3VKE6_PIG		POC1 centriolar protein B OS=Sus scrofa OX=9823 GN=POC1B PE=4 SV=3	POC1B	Carbamidomethylation; CAMthiopropanoyl-pei	53458	139.39	6	6	1	1	2	3	1	5	2	1	2	5	0	2	1.05746	0.938616	2.06708	2.86929	0.936686	5.30085	2.13318	0.917258	2.11468	4.56042	0	2.12438	0.446166	0.772666	0.214416	0.661865
584	I3LPJ3	I3LPJ3_PIG		Centrin 2 OS=Sus scrofa OX=9823 GN=CETN2 PE=1 SV=2	CETN2	CAMthiopropanoyl-pei	26408	125.63	5	2	2	1	2	6	3	2	3	4	1	4	4	0	2.11491	0.938616	2.06708	5.73857	2.81006	2.12034	3.19978	3.66903	1.05734	3.64834	4.19459	0	0.479954	1.01061	0.214622	0.961959
994	Q684M6	Q684M6_PIG		Sphingomyelin phosphodiesterase 4 OS=Sus scrofa OX=9823 GN=SMPD4 PE=1 SV=1	SMPD4	Carbamidomethylation; CAMthiopropanoyl-pei	81030	137.76	7	7	0	1	0	2	1	1	2	4	1	3	2	1	0	0.938616	0	1.91286	0.936686	1.06017	2.13318	3.66903	1.05734	2.73625	2.09729	1.06219	0.240073	1.16348	0.215656	0.669456
476	F1SU68	F1SU68_PIG		SH3 domain containing 21 OS=Sus scrofa OX=9823 GN=SH3D21 PE=4 SV=2	SH3D21	Carbamidomethylation; Oxidation (M); Acetylation (Protein N-term); CAMthiopropanoyl-pei	64697	271.79	38	38	11	21	12	22	41	12	10	33	11	19	25	11	11.632	19.7109	12.4025	21.0414	38.4041	12.722	10.6659	30.2695	11.6307	17.3296	26.2162	11.6841	0.606165	0.951771	0.215989	0.80283
301	Q4R0H8	Q4R0H8_PIG		Uncharacterized protein OS=Sus scrofa OX=9823 GN=MDM1 PE=1 SV=1	MDM1	CAMthiopropanoyl-pei	72920	119.05	4	4	0	0	1	1	2	1	1	2	2	1	1	0	0	0	1.03354	0.956428	1.87337	1.06017	1.06659	1.83452	2.11468	0.912084	1.04865	0	0.265694	2.55812	0.216017	0.219978
665	F1SV60	F1SV60_PIG		Uncharacterized protein OS=Sus scrofa OX=9823 PE=4 SV=2		Carbamidomethylation; CAMthiopropanoyl-pei	13958	135.05	6	6	2	2	0	4	3	0	2	4	1	3	6	2	2.11491	1.87723	0	3.82571	2.81006	0	2.13318	3.66903	1.05734	2.73625	6.29188	2.12438	0.601609	0.615068	0.216717	0.143884
415	K9J6M1	K9J6M1_PIG		Serine protease 48 OS=Sus scrofa OX=9823 GN=PRSS48 PE=3 SV=3	PRSS48	Carbamidomethylation; CAMthiopropanoyl-pei	36010	131.71	6	6	0	1	1	2	2	1	1	4	2	3	6	2	0	0.938616	1.03354	1.91286	1.87337	1.06017	1.06659	3.66903	2.11468	2.73625	6.29188	2.12438	0.406933	0.614238	0.220626	0.201121
1086	K9IVC2	K9IVC2_PIG		DnaJ heat shock protein family (Hsp40) member B8 OS=Sus scrofa OX=9823 GN=DNAJB8 PE=4 SV=1	DNAJB8	Acetylation (Protein N-term); CAMthiopropanoyl-pei	25494	129.88	5	4	1	1	2	3	5	2	1	3	1	5	2	1	1.05746	0.938616	2.06708	2.86929	4.68343	2.12034	1.06659	2.75177	1.05734	4.56042	2.09729	1.06219	0.420049	0.631576	0.221505	0.538036
1162	Q5S233	Q5S233_PIG		Alpha-fetoprotein OS=Sus scrofa OX=9823 GN=AFP PE=2 SV=1	AFP	CAMthiopropanoyl-pei	68625	53.8	2	1	0	1	0	1	3	0	1	2	0	1	4	0	0	0.938616	0	0.956428	2.81006	0	1.06659	1.83452	0	0.912084	4.19459	0	0.249202	0.568102	0.223158	0.4616
65	X4ZFQ2	X4ZFQ2_PIG		Uncharacterized protein OS=Sus scrofa OX=9823 PE=4 SV=2		Carbamidomethylation; CAMthiopropanoyl-pei	46017	125.82	5	5	0	0	0	1	2	0	3	2	2	2	2	2	0	0	0	0.956428	1.87337	0	3.19978	1.83452	2.11468	1.82417	2.09729	2.12438	0	1.18246	0.223263	0.545246
64	X4ZHK0	X4ZHK0_PIG		Uncharacterized protein OS=Sus scrofa OX=9823 GN=PM20D1 PE=1 SV=2	PM20D1	CAMthiopropanoyl-pei	54082	96.48	3	3	0	0	0	1	2	0	0	1	3	0	1	1	0	0	0	0.956428	1.87337	0	0	0.917258	3.17202	0	1.04865	1.06219	0	1.93728	0.223263	0.459651
226	I3LCA2	I3LCA2_PIG		Serine/threonine kinase like domain containing 1 OS=Sus scrofa OX=9823 GN=STKLD1 PE=4 SV=1	STKLD1	Carbamidomethylation; CAMthiopropanoyl-pei	71921	200.23	11	6	5	2	5	6	5	12	6	4	5	4	4	8	5.28728	1.87723	5.16771	5.73857	4.68343	12.722	6.39955	3.66903	5.28669	3.64834	4.19459	8.49753	0.532846	0.93971	0.226619	0.866508
1700	O02826	MSMB_PIG		EF-hand domain family member B OS=Sus scrofa OX=9823 GN=EFHB PE=4 SV=3	EFHB	CAMthiopropanoyl-pei	96167	87.26	4	4	0	2	0	2	3	0	1	2	0	1	4	0	0	1.87723	0	1.91286	2.81006	0	1.06659	1.83452	0	0.912084	4.19459	0	0.397473	0.568102	0.228003	0.4616
978	F2Z5N6	F2Z5N6_PIG		Chromosome 9 open reading frame 24 OS=Sus scrofa OX=9823 GN=C9orf24 PE=4 SV=2	C9orf24	Carbamidomethylation; Acetylation (Protein N-term); CAMthiopropanoyl-pei	34413	251.11	26	26	4	18	3	15	27	2	8	16	4	19	14	0	4.22982	16.8951	3.10063	14.3464	25.2905	2.12034	8.53274	14.6761	4.22935	17.3296	14.6811	0	0.580151	0.857159	0.232192	0.72954
308	P24020	AQN3_PIG		Phosphoenolpyruvate carboxykinase 2 OS=Sus scrofa OX=9823 GN=PCK2 PE=1 SV=1	PCK2	Carbamidomethylation; CAMthiopropanoyl-pei	70691	272.83	36	36	2	10	8	19	31	6	14	34	12	24	35	15	2.11491	9.38616	8.26834	18.1721	29.0373	6.36102	14.9323	31.1868	12.6881	21.89	36.7026	15.9329	0.369036	0.789087	0.233163	0.0400083
889	I3LIF4	I3LIF4_PIG		Prohibitin OS=Sus scrofa domesticus OX=9825 GN=PHB PE=4 SV=1	PHB	Carbamidomethylation; CAMthiopropanoyl-pei	29804	213.65	14	14	3	2	8	11	9	7	5	8	10	5	7	7	3.17237	1.87723	8.26834	10.5207	8.43017	7.42119	5.33296	7.33806	10.5734	4.56042	7.34053	7.43534	0.505001	1.20211	0.237331	0.301815
1288	I3LNY0	I3LNY0_PIG		Uncharacterized protein OS=Sus scrofa OX=9823 PE=1 SV=2	FLG	Oxidation (M); CAMthiopropanoyl-pei	237951	113.96	5	5	0	2	1	1	2	3	1	2	4	0	4	5	0	1.87723	1.03354	0.956428	1.87337	3.18051	1.06659	1.83452	4.22935	0	4.19459	5.31095	0.484297	0.750138	0.238623	0.511431
969	O02772	FABPH_PIG		Beta-defensin OS=Sus scrofa OX=9823 GN=DEFB125 PE=3 SV=1	DEFB125	Carbamidomethylation; CAMthiopropanoyl-pei	16720	92.66	2	2	0	0	2	1	0	4	0	0	2	0	0	3	0	0	2.06708	0.956428	0	4.24068	0	0	2.11468	0	0	3.18657	0.397737	0.663621	0.239016	0.42265
1254	I3LTK6	I3LTK6_PIG		Uncharacterized protein OS=Sus scrofa OX=9823 GN=TOMM22 PE=1 SV=2	TOMM22	Acetylation (Protein N-term); CAMthiopropanoyl-pei	15351	150.52	5	5	0	0	5	2	0	9	1	0	6	2	0	7	0	0	5.16771	1.91286	0	9.54153	1.06659	0	6.34403	1.82417	0	7.43534	0.451155	0.800326	0.239683	0.196488
178	F1SN58	F1SN58_PIG		ATP synthase peripheral stalk-membrane subunit b OS=Sus scrofa OX=9823 GN=ATP5PB PE=1 SV=1	ATP5PB	Oxidation (M); CAMthiopropanoyl-pei	28627	294.96	26	26	6	13	33	29	18	35	14	18	36	18	18	31	6.34473	12.202	34.1069	27.7364	16.8603	37.106	14.9323	16.5106	38.0642	16.4175	18.8756	32.9279	0.644454	1.01885	0.241022	0.872998
736	Q3ZD69	LMNA_PIG		Glutamate dehydrogenase OS=Sus scrofa OX=9823 PE=3 SV=1		Carbamidomethylation; Oxidation (M); CAMthiopropanoyl-pei	53876	94.82	3	1	1	0	0	1	2	1	0	1	0	0	3	0	1.05746	0	0	0.956428	1.87337	1.06017	0	0.917258	0	0	3.14594	0	0.271842	0.291569	0.241108	0.42265
1336	I3LC09	I3LC09_PIG		Chromosome 2 open reading frame 73 OS=Sus scrofa OX=9823 GN=C2orf73 PE=4 SV=1	C2orf73	Carbamidomethylation; CAMthiopropanoyl-pei	32782	196.32	13	13	4	6	5	12	13	4	8	11	5	10	11	4	4.22982	5.63169	5.16771	11.4771	12.1769	4.24068	8.53274	10.0898	5.28669	9.12084	11.5351	4.24876	0.538784	0.96003	0.242771	0.693322
1453	F2Z513	F2Z513_PIG		Cilia and flagella associated protein 99 OS=Sus scrofa OX=9823 GN=CFAP99 PE=4 SV=1	CFAP99	Carbamidomethylation; CAMthiopropanoyl-pei	69425	230.54	23	23	4	6	9	13	12	8	6	9	5	11	8	6	4.22982	5.63169	9.30188	12.4336	11.2402	8.48136	6.39955	8.25532	5.28669	10.0329	8.38917	6.37314	0.595966	0.80425	0.247774	0.261529
676	I3LGU2	I3LGU2_PIG		Myeloid leukemia factor 1 OS=Sus scrofa OX=9823 GN=MLF1 PE=4 SV=1	MLF1	CAMthiopropanoyl-pei	29628	128.39	7	7	1	1	2	4	1	3	4	1	3	7	1	2	1.05746	0.938616	2.06708	3.82571	0.936686	3.18051	4.26637	0.917258	3.17202	6.38459	1.04865	2.12438	0.511545	0.874239	0.249283	0.706792
90	F1SP29	F1SP29_PIG		Uncharacterized protein OS=Sus scrofa OX=9823 GN=LOC100626097 PE=4 SV=1	LOC100626097	Carbamidomethylation; Oxidation (M); CAMthiopropanoyl-pei	766738	330.09	70	67	25	32	16	57	48	14	47	52	15	71	31	12	26.4364	30.0357	16.5367	54.5164	44.9609	14.8424	50.1298	47.6974	15.8601	64.758	32.508	12.7463	0.638637	1.03341	0.251038	0.900464
527	Q6YT39	Q6YT39_PIG		Mitochondrial fission 1 protein OS=Sus scrofa OX=9823 GN=FIS1 PE=1 SV=1	FIS1	Carbamidomethylation; Acetylation (Protein N-term); CAMthiopropanoyl-pei	16839	104.69	4	4	0	1	0	0	4	1	0	3	1	0	3	2	0	0.938616	0	0	3.74674	1.06017	0	2.75177	1.05734	0	3.14594	2.12438	0.195264	0.722748	0.25594	0.25836
831	Q710C4	SAHH_PIG		Dynein light chain 4 axonemal OS=Sus scrofa OX=9823 GN=DNAL4 PE=3 SV=1	DNAL4	Carbamidomethylation; Acetylation (Protein N-term); CAMthiopropanoyl-pei	12009	127.91	5	5	0	1	0	3	1	1	6	3	0	6	1	0	0	0.938616	0	2.86929	0.936686	1.06017	6.39955	2.75177	0	5.4725	1.04865	0	0.192887	1.40333	0.258697	0.216883
154	Q1G1K9	Q1G1K9_PIG		Metaxin-2 OS=Sus scrofa OX=9823 GN=MTX2 PE=2 SV=1	MTX2	Carbamidomethylation; Acetylation (Protein N-term); CAMthiopropanoyl-pei	30106	205.26	14	14	2	2	2	8	10	1	6	7	2	11	4	4	2.11491	1.87723	2.06708	7.65143	9.36686	1.06017	6.39955	6.42081	2.11468	10.0329	4.19459	4.24876	0.335163	0.808336	0.259263	0.570988
456	K9J4R3	K9J4R3_PIG		Chromosome 3 open reading frame 84 OS=Sus scrofa OX=9823 GN=C3orf84 PE=4 SV=3	C3orf84	Carbamidomethylation; Acetylation (Protein N-term); CAMthiopropanoyl-pei	23302	155.2	6	6	1	2	3	8	3	4	10	3	3	6	3	3	1.05746	1.87723	3.10063	7.65143	2.81006	4.24068	10.6659	2.75177	3.17202	5.4725	3.14594	3.18657	0.410505	1.40531	0.259408	0.469615
236	P35496	PSP2_PIG		Polyamine modulated factor 1 binding protein 1 OS=Sus scrofa OX=9823 GN=PMFBP1 PE=4 SV=1	PMFBP1	Carbamidomethylation; Oxidation (M); CAMthiopropanoyl-pei	109273	170.53	15	15	1	3	1	8	4	2	4	7	2	13	3	0	1.05746	2.81585	1.03354	7.65143	3.74674	2.12034	4.26637	6.42081	2.11468	11.8571	3.14594	0	0.362972	0.853284	0.263137	0.85107
1391	I3L6W0	I3L6W0_PIG		Enkurin TRPC channel interacting protein OS=Sus scrofa OX=9823 GN=ENKUR PE=4 SV=1	ENKUR	Carbamidomethylation; CAMthiopropanoyl-pei	29891	271.49	27	27	12	10	13	31	25	10	27	25	6	45	19	5	12.6895	9.38616	13.436	29.6493	23.4171	10.6017	28.798	22.9314	6.34403	41.0438	19.9243	5.31095	0.557762	0.876197	0.267517	0.625551
1651	Q6R953	Q6R953_PIG		Coiled-coil domain containing 38 OS=Sus scrofa OX=9823 GN=CCDC38 PE=4 SV=1	CCDC38	Carbamidomethylation; CAMthiopropanoyl-pei	66480	104.07	3	3	1	0	0	4	1	0	2	1	0	2	1	1	1.05746	0	0	3.82571	0.936686	0	2.13318	0.917258	0	1.82417	1.04865	1.06219	0.222043	0.775207	0.268059	0.541561
70	Q29554	ECHA_PIG		Uncharacterized protein OS=Sus scrofa OX=9823 GN=C14H10orf53 PE=4 SV=1	C14H10orf53	Carbamidomethylation; CAMthiopropanoyl-pei	10407	148.36	5	5	0	1	3	7	1	5	4	1	5	2	2	6	0	0.938616	3.10063	6.695	0.936686	5.30085	4.26637	0.917258	5.28669	1.82417	2.09729	6.37314	0.312332	1.01707	0.271413	0.965279
1265	F1SU97	F1SU97_PIG		14 kDa phosphohistidine phosphatase OS=Sus scrofa OX=9823 GN=PHPT1 PE=1 SV=2	PHPT1	Carbamidomethylation; Acetylation (Protein N-term); CAMthiopropanoyl-pei	13932	163.84	8	8	3	8	2	10	10	2	5	9	1	8	4	0	3.17237	7.50893	2.06708	9.56428	9.36686	2.12034	5.33296	8.25532	1.05734	7.29667	4.19459	0	0.605581	1.2745	0.279851	0.606904
1333	Q1W2G0	Q1W2G0_PIG		Solute carrier family 25 member 19 OS=Sus scrofa OX=9823 GN=SLC25A19 PE=3 SV=1	SLC25A19	Carbamidomethylation; CAMthiopropanoyl-pei	35217	125.56	5	5	0	0	2	0	1	5	0	0	3	1	2	4	0	0	2.06708	0	0.936686	5.30085	0	0	3.17202	0.912084	2.09729	4.24876	0.331394	0.437029	0.284814	0.0667388
388	I3LN27	I3LN27_PIG		Coiled-coil domain containing 33 OS=Sus scrofa OX=9823 GN=CCDC33 PE=4 SV=1	CCDC33	Carbamidomethylation; CAMthiopropanoyl-pei	101240	227.06	18	1	4	5	5	13	14	3	11	14	3	13	13	2	4.22982	4.69308	5.16771	12.4336	13.1136	3.18051	11.7325	12.8416	3.17202	11.8571	13.6324	2.12438	0.490489	1.00479	0.29122	0.942085
838	Q28956	Q28956_PIG		Uncharacterized protein OS=Sus scrofa OX=9823 PE=4 SV=2		Carbamidomethylation; CAMthiopropanoyl-pei	132958	147.41	9	9	1	1	0	2	1	3	3	3	2	6	1	2	1.05746	0.938616	0	1.91286	0.936686	3.18051	3.19978	2.75177	2.11468	5.4725	1.04865	2.12438	0.33102	0.932994	0.29285	0.882235
414	I3LND4	I3LND4_PIG		ADAM metallopeptidase domain 29 OS=Sus scrofa OX=9823 GN=ADAM29 PE=4 SV=3	ADAM29	Carbamidomethylation; CAMthiopropanoyl-pei	83823	282.84	28	28	13	11	10	16	17	37	12	17	31	13	13	29	13.7469	10.3248	10.3354	15.3029	15.9237	39.2263	12.7991	15.5934	32.7775	11.8571	13.6324	30.8035	0.488371	1.08664	0.293812	0.0414851
121	I3L8L8	I3L8L8_PIG		Coiled-coil domain containing 33 OS=Sus scrofa OX=9823 GN=CCDC33 PE=4 SV=3	CCDC33	Carbamidomethylation; CAMthiopropanoyl-pei	84432	253.59	20	3	5	8	5	15	16	3	13	19	3	16	15	2	5.28728	7.50893	5.16771	14.3464	14.987	3.18051	13.8657	17.4279	3.17202	14.5933	15.7297	2.12438	0.552499	1.0622	0.294897	0.451382
394	P83686	NB5R3_PIG		Tektin 1 OS=Sus scrofa OX=9823 GN=TEKT1 PE=4 SV=3	TEKT1	Carbamidomethylation; CAMthiopropanoyl-pei	48356	192.37	17	17	2	5	0	5	16	0	3	12	0	8	10	0	2.11491	4.69308	0	4.78214	14.987	0	3.19978	11.0071	0	7.29667	10.4865	0	0.344375	0.798896	0.296292	0.500039
343	F1SMN4	F1SMN4_PIG		Dihydrolipoamide acetyltransferase component of pyruvate dehydrogenase complex OS=Sus scrofa OX=9823 GN=PDHX PE=1 SV=2	PDHX	Carbamidomethylation; CAMthiopropanoyl-pei	51180	200.15	13	13	6	2	2	6	6	4	3	8	7	5	6	8	6.34473	1.87723	2.06708	5.73857	5.62011	4.24068	3.19978	7.33806	7.40137	4.56042	6.29188	8.49753	0.659581	0.927099	0.298496	0.600092
895	I3L847	I3L847_PIG		Glutathione S-transferase omega 2 OS=Sus scrofa OX=9823 GN=GSTO2 PE=3 SV=1	GSTO2	Carbamidomethylation; CAMthiopropanoyl-pei	28350	132.67	8	8	1	5	0	5	6	0	3	2	1	4	2	0	1.05746	4.69308	0	4.78214	5.62011	0	3.19978	1.83452	1.05734	3.64834	2.09729	0	0.552816	1.06022	0.300299	0.830454
404	P54612	2AAA_PIG		Testis expressed 47 OS=Sus scrofa OX=9823 GN=TEX47 PE=4 SV=1	TEX47	Carbamidomethylation; CAMthiopropanoyl-pei	29417	186.84	13	12	1	1	3	1	3	10	0	4	17	2	2	10	1.05746	0.938616	3.10063	0.956428	2.81006	10.6017	0	3.66903	17.9748	1.82417	2.09729	10.6219	0.354721	1.48822	0.307666	0.470158
788	I3LDJ2	I3LDJ2_PIG		EF-hand calcium binding domain 5 OS=Sus scrofa OX=9823 GN=EFCAB5 PE=4 SV=3	EFCAB5	Carbamidomethylation; CAMthiopropanoyl-pei	98183	278.28	30	3	5	7	11	24	12	10	14	14	13	21	10	10	5.28728	6.57031	11.369	22.9543	11.2402	10.6017	14.9323	12.8416	13.7454	19.1538	10.4865	10.6219	0.518494	1.03122	0.319118	0.873887
320	I3LCN1	I3LCN1_PIG		WD repeat domain 63 OS=Sus scrofa OX=9823 GN=WDR63 PE=4 SV=1	WDR63	Carbamidomethylation; CAMthiopropanoyl-pei	103905	233.14	21	21	4	1	8	13	7	6	15	11	2	22	8	5	4.22982	0.938616	8.26834	12.4336	6.5568	6.36102	15.9989	10.0898	2.11468	20.0658	8.38917	5.31095	0.530021	0.835261	0.320561	0.410189
103	P00506	AATM_PIG		Uncharacterized protein OS=Sus scrofa OX=9823 PE=4 SV=1		Carbamidomethylation; CAMthiopropanoyl-pei	53249	161.92	8	8	1	0	3	7	1	3	3	2	2	7	4	1	1.05746	0	3.10063	6.695	0.936686	3.18051	3.19978	1.83452	2.11468	6.38459	4.19459	1.06219	0.384573	0.614101	0.327823	0.367595
953	I3LPR3	I3LPR3_PIG		EF-hand calcium binding domain 3 OS=Sus scrofa OX=9823 GN=EFCAB3 PE=4 SV=1	EFCAB3	Carbamidomethylation; CAMthiopropanoyl-pei	49802	194.9	11	11	2	2	1	3	7	1	3	7	1	6	6	1	2.11491	1.87723	1.03354	2.86929	6.5568	1.06017	3.19978	6.42081	1.05734	5.4725	6.29188	1.06219	0.479264	0.832484	0.33489	0.455046
1433	I3LT46	I3LT46_PIG		Chromosome 5 open reading frame 49 OS=Sus scrofa OX=9823 GN=C5orf49 PE=4 SV=2	C5orf49	Carbamidomethylation; Acetylation (Protein N-term); CAMthiopropanoyl-pei	16880	166.96	12	12	2	2	3	2	10	4	3	8	4	2	4	12	2.11491	1.87723	3.10063	1.91286	9.36686	4.24068	3.19978	7.33806	4.22935	1.82417	4.19459	12.7463	0.456997	0.786952	0.357969	0.748625
467	F1SMW9	F1SMW9_PIG		Serine hydrolase like 2 OS=Sus scrofa OX=9823 GN=SERHL2 PE=1 SV=1	SERHL2	Carbamidomethylation; Oxidation (M); CAMthiopropanoyl-pei	34667	299.97	25	25	10	17	23	36	19	23	25	29	26	27	31	28	10.5746	15.9565	23.7715	34.4314	17.797	24.3839	26.6648	26.6005	27.4908	24.6263	32.508	29.7413	0.656584	0.929559	0.36538	0.468084
602	I3LBD3	I3LBD3_PIG		Peptidyl-prolyl cis-trans isomerase OS=Sus scrofa OX=9823 GN=PPIF PE=1 SV=1	PPIF	Carbamidomethylation; CAMthiopropanoyl-pei	22022	185.55	7	6	0	4	1	3	3	3	2	5	6	7	8	4	0	3.75446	1.03354	2.86929	2.81006	3.18051	2.13318	4.58629	6.34403	6.38459	8.38917	4.24876	0.540416	0.686739	0.365649	0.433832
1582	F1SUX3	F1SUX3_PIG		Leucine rich repeats and death domain containing 1 OS=Sus scrofa OX=9823 GN=LRRD1 PE=4 SV=2	LRRD1	Carbamidomethylation; CAMthiopropanoyl-pei	97005	213	18	18	4	3	5	10	8	3	6	7	3	9	8	2	4.22982	2.81585	5.16771	9.56428	7.49349	3.18051	6.39955	6.42081	3.17202	8.20876	8.38917	2.12438	0.603479	0.854188	0.371166	0.451103
856	I3LE65	I3LE65_PIG		Malonyl-CoA-acyl carrier protein transacylase OS=Sus scrofa OX=9823 GN=MCAT PE=1 SV=1	MCAT	Carbamidomethylation; CAMthiopropanoyl-pei	42299	194.4	10	10	0	1	4	4	3	3	4	4	4	3	5	7	0	0.938616	4.13417	3.82571	2.81006	3.18051	4.26637	3.66903	4.22935	2.73625	5.24323	7.43534	0.516772	0.78916	0.372498	0.517079
1351	K7GMV8	K7GMV8_PIG		T-complex-associated-testis-expressed 3 OS=Sus scrofa OX=9823 GN=TCTE3 PE=4 SV=3	TCTE3	CAMthiopropanoyl-pei	22634	204.88	12	12	1	2	6	8	11	3	10	7	7	14	3	9	1.05746	1.87723	6.20125	7.65143	10.3035	3.18051	10.6659	6.42081	7.40137	12.7692	3.14594	9.55972	0.432256	0.961266	0.376867	0.871993
316	F1SP30	F1SP30_PIG		EF-hand calcium binding domain 5 OS=Sus scrofa OX=9823 GN=EFCAB5 PE=4 SV=1	EFCAB5	Carbamidomethylation; CAMthiopropanoyl-pei	149841	282.55	34	7	9	7	12	25	12	9	15	15	13	23	12	8	9.5171	6.57031	12.4025	23.9107	11.2402	9.54153	15.9989	13.7589	13.7454	20.9779	12.5838	8.49753	0.637466	1.03433	0.392573	0.88625
135	I6R469	I6R469_PIG		MYCBP associated protein OS=Sus scrofa OX=9823 GN=MYCBPAP PE=4 SV=3	MYCBPAP	Carbamidomethylation; CAMthiopropanoyl-pei	105636	218.08	23	23	2	5	9	21	12	5	11	7	3	17	4	5	2.11491	4.69308	9.30188	20.085	11.2402	5.30085	11.7325	6.42081	3.17202	15.5054	4.19459	5.31095	0.439847	0.852639	0.393794	0.563511
618	I3LE14	I3LE14_PIG		CD9 antigen (Fragment) OS=Sus scrofa OX=9823 GN=CD9 PE=4 SV=1	CD9	Carbamidomethylation; CAMthiopropanoyl-pei	4726	61.46	2	1	0	0	1	0	1	1	0	0	2	0	0	1	0	0	1.03354	0	0.936686	1.06017	0	0	2.11468	0	0	1.06219	0.517585	1.99086	0.406476	0.42265
1040	I3LFE1	I3LFE1_PIG		GrpE protein homolog OS=Sus scrofa OX=9823 GN=GRPEL1 PE=1 SV=1	GRPEL1	CAMthiopropanoyl-pei	23812	144.49	6	6	0	0	3	3	0	3	0	1	6	0	2	6	0	0	3.10063	2.86929	0	3.18051	0	0.917258	6.34403	0	2.09729	6.37314	0.512517	0.857251	0.406805	0.408586
217	I3LG15	I3LG15_PIG		ATP synthase F1 subunit epsilon OS=Sus scrofa OX=9823 GN=ATP5E PE=1 SV=1	ATP5E	CAMthiopropanoyl-pei	5750	104.39	5	5	0	0	1	1	0	1	0	1	2	0	1	2	0	0	1.03354	0.956428	0	1.06017	0	0.917258	2.11468	0	1.04865	2.12438	0.512517	0.955534	0.406805	0.381691
706	I3L9F5	I3L9F5_PIG		Lamin B1 OS=Sus scrofa OX=9823 GN=LMNB1 PE=1 SV=2	LMNB1	Carbamidomethylation; CAMthiopropanoyl-pei	66486	158.55	16	16	4	1	1	6	6	0	4	5	0	10	5	0	4.22982	0.938616	1.03354	5.73857	5.62011	0	4.26637	4.58629	0	9.12084	5.24323	0	0.546012	0.616306	0.407639	0.350439
2	P79385	MFGM_PIG		Uncharacterized protein OS=Sus scrofa OX=9823 GN=GDPD1 PE=1 SV=1	GDPD1	Carbamidomethylation; CAMthiopropanoyl-pei	36097	138.37	7	7	0	0	1	0	2	1	0	5	3	2	1	3	0	0	1.03354	0	1.87337	1.06017	0	4.58629	3.17202	1.82417	1.04865	3.18657	0.352319	1.28038	0.414502	0.753568
934	I3LII3	I3LII3_PIG		Lamin tail domain containing 1 OS=Sus scrofa OX=9823 GN=LMNTD1 PE=4 SV=1	LMNTD1	CAMthiopropanoyl-pei	52864	109.09	3	3	0	1	1	2	1	1	1	1	0	3	0	0	0	0.938616	1.03354	1.91286	0.936686	1.06017	1.06659	0.917258	0	2.73625	0	0	0.504425	0.725025	0.415252	0.771972
657	I3LV17	I3LV17_PIG		Sterile alpha motif domain containing 15 OS=Sus scrofa OX=9823 GN=SAMD15 PE=4 SV=2	SAMD15	Carbamidomethylation; Acetylation (Protein N-term); CAMthiopropanoyl-pei	69470	201.37	16	2	1	3	3	10	3	3	3	7	5	5	1	4	1.05746	2.81585	3.10063	9.56428	2.81006	3.18051	3.19978	6.42081	5.28669	4.56042	1.04865	4.24876	0.448344	1.51223	0.417647	0.482934
1047	I3LJY8	I3LJY8_PIG		Orthologue of H. sapiens chromosome 20 open reading frame 106 (C20orf106) OS=Sus scrofa OX=9823 GN=C17H20orf106 PE=4 SV=1	C17H20orf106	Carbamidomethylation; CAMthiopropanoyl-pei	19441	84.97	3	3	0	1	0	0	2	0	1	1	0	0	2	0	0	0.938616	0	0	1.87337	0	1.06659	0.917258	0	0	2.09729	0	0.50103	0.94591	0.42265	0.958824
1332	I3LNI3	I3LNI3_PIG		Uncharacterized protein OS=Sus scrofa OX=9823 GN=LAMP2 PE=1 SV=1	LAMP2	CAMthiopropanoyl-pei	44953	74.86	2	2	0	0	1	0	0	2	0	0	2	0	0	2	0	0	1.03354	0	0	2.12034	0	0	2.11468	0	0	2.12438	0.487441	0.995432	0.42265	0.42265
458	Q29077	ODFP1_PIG		Transmembrane protein 231 OS=Sus scrofa OX=9823 GN=TMEM231 PE=4 SV=3	TMEM231	CAMthiopropanoyl-pei	36438	81.82	3	3	0	0	1	0	0	3	0	0	1	1	0	1	0	0	1.03354	0	0	3.18051	0	0	1.05734	0.912084	0	1.06219	0.324961	0.535558	0.42265	0.419587
1519	Q95KR6	Q95KR6_PIG		Torsin OS=Sus scrofa OX=9823 GN=DYT1 PE=1 SV=1	DYT1	Carbamidomethylation; CAMthiopropanoyl-pei	37805	106.83	5	5	0	0	0	0	5	0	0	4	2	0	2	0	0	0	0	0	4.68343	0	0	3.66903	2.11468	0	2.09729	0	0	2.7577	0.42265	0.192218
147	Q9TUF6	Q9TUF6_PIG		Uncharacterized protein OS=Sus scrofa OX=9823 GN=CCDC42 PE=4 SV=1	CCDC42	Acetylation (Protein N-term); CAMthiopropanoyl-pei	37828	108.55	5	5	0	0	0	0	5	0	0	1	0	3	1	0	0	0	0	0	4.68343	0	0	0.917258	0	2.73625	1.04865	0	0	0.242347	0.42265	0.395623
450	I3LLU0	I3LLU0_PIG		Signal peptidase complex subunit 3 OS=Sus scrofa OX=9823 GN=SPCS3 PE=1 SV=1	SPCS3	CAMthiopropanoyl-pei	20313	77.76	3	3	0	1	0	1	1	0	1	2	0	1	1	1	0	0.938616	0	0.956428	0.936686	0	1.06659	1.83452	0	0.912084	1.04865	1.06219	0.495805	0.959703	0.423816	0.947133
2050	F1SMN1	F1SMN1_PIG		MICOS complex subunit OS=Sus scrofa OX=9823 GN=APOO PE=1 SV=1	APOO	Carbamidomethylation; Oxidation (M); CAMthiopropanoyl-pei	22372	226.74	14	14	7	7	6	12	17	3	14	19	6	14	15	4	7.40219	6.57031	6.20125	11.4771	15.9237	3.18051	14.9323	17.4279	6.34403	12.7692	15.7297	4.24876	0.659676	1.18189	0.435277	0.0052903
354	Q2XQV4	ALDH2_PIG		Uncharacterized protein OS=Sus scrofa OX=9823 GN=TCTEX1D2 PE=4 SV=1	TCTEX1D2	Carbamidomethylation; CAMthiopropanoyl-pei	16464	132.47	5	5	0	1	2	8	2	1	4	3	1	6	3	1	0	0.938616	2.06708	7.65143	1.87337	1.06017	4.26637	2.75177	1.05734	5.4725	3.14594	1.06219	0.283959	0.834189	0.437097	0.269665
1170	F1SPB5	F1SPB5_PIG		Uncharacterized protein OS=Sus scrofa OX=9823 PE=4 SV=2		CAMthiopropanoyl-pei	38455	184.7	18	7	5	5	2	12	8	0	10	8	0	18	4	0	5.28728	4.69308	2.06708	11.4771	7.49349	0	10.6659	7.33806	0	16.4175	4.19459	0	0.635058	0.873467	0.437137	0.770267
350	Q6Q7J2	GDIB_PIG		IQ motif containing D OS=Sus scrofa OX=9823 GN=IQCD PE=4 SV=2	IQCD	Carbamidomethylation; Acetylation (Protein N-term); CAMthiopropanoyl-pei	54393	130.86	7	7	1	0	0	1	4	0	1	3	0	4	3	0	1.05746	0	0	0.956428	3.74674	0	1.06659	2.75177	0	3.64834	3.14594	0	0.224839	0.561997	0.438422	0.342126
182	F1SRG9	F1SRG9_PIG		Uncharacterized protein OS=Sus scrofa OX=9823 PE=4 SV=1		Carbamidomethylation; CAMthiopropanoyl-pei	45298	165.95	13	2	4	6	2	12	7	1	9	6	0	11	3	0	4.22982	5.63169	2.06708	11.4771	6.5568	1.06017	9.59933	5.50355	0	10.0329	3.14594	0	0.624727	1.14599	0.439063	0.536604
274	K9IVI1	K9IVI1_PIG		UMP-CMP kinase OS=Sus scrofa OX=9823 GN=CMPK1 PE=1 SV=1	CMPK1	Carbamidomethylation; CAMthiopropanoyl-pei	22279	136.01	7	6	0	1	1	2	3	0	2	3	1	5	2	0	0	0.938616	1.03354	1.91286	2.81006	0	2.13318	2.75177	1.05734	4.56042	2.09729	0	0.417572	0.892543	0.44639	0.848547
1550	I3LPZ5	I3LPZ5_PIG		Testis expressed 43 OS=Sus scrofa OX=9823 GN=TEX43 PE=4 SV=1	TEX43	Acetylation (Protein N-term); CAMthiopropanoyl-pei	15563	148.31	8	8	5	3	0	5	13	0	4	10	0	3	11	0	5.28728	2.81585	0	4.78214	12.1769	0	4.26637	9.17258	0	2.73625	11.5351	0	0.477805	0.941672	0.454598	0.829258
869	K7GPW3	K7GPW3_PIG		Uncharacterized protein OS=Sus scrofa OX=9823 GN=LYRM9 PE=3 SV=1	LYRM9	CAMthiopropanoyl-pei	9357	94.18	4	4	0	0	2	3	1	1	0	2	1	1	1	3	0	0	2.06708	2.86929	0.936686	1.06017	0	1.83452	1.05734	0.912084	1.04865	3.18657	0.424789	0.561819	0.492105	0.467636
427	F1SRV4	F1SRV4_PIG		Sterile alpha motif domain containing 15 OS=Sus scrofa OX=9823 GN=SAMD15 PE=4 SV=1	SAMD15	Carbamidomethylation; Acetylation (Protein N-term); CAMthiopropanoyl-pei	69095	202.62	16	2	1	4	6	9	4	5	4	6	7	7	2	5	1.05746	3.75446	6.20125	8.60786	3.74674	5.30085	4.26637	5.50355	7.40137	6.38459	2.09729	5.31095	0.623783	1.24494	0.495664	0.568767
506	F1SUP1	F1SUP1_PIG		Leucine rich repeat containing 18 OS=Sus scrofa OX=9823 GN=LRRC18 PE=4 SV=2	LRRC18	Carbamidomethylation; CAMthiopropanoyl-pei	26263	178.71	12	12	5	1	4	8	9	1	5	7	1	8	4	0	5.28728	0.938616	4.13417	7.65143	8.43017	1.06017	5.33296	6.42081	1.05734	7.29667	4.19459	0	0.604375	1.11486	0.535854	0.758185
1269	F1SRS1	F1SRS1_PIG		OCIA domain containing 1 OS=Sus scrofa OX=9823 GN=OCIAD1 PE=1 SV=3	OCIAD1	Carbamidomethylation; CAMthiopropanoyl-pei	27844	171.27	8	8	0	0	3	2	1	2	3	1	3	8	3	2	0	0	3.10063	1.91286	0.936686	2.12034	3.19978	0.917258	3.17202	7.29667	3.14594	2.12438	0.623883	0.580015	0.53971	0.362516
803	I3LLX9	I3LLX9_PIG		Spermatogenesis associated 6 OS=Sus scrofa OX=9823 GN=SPATA6 PE=2 SV=1	SPATA6	Carbamidomethylation; CAMthiopropanoyl-pei	56013	122.43	9	9	0	4	0	5	3	0	4	4	0	4	6	0	0	3.75446	0	4.78214	2.81006	0	4.26637	3.66903	0	3.64834	6.29188	0	0.494516	0.798313	0.545447	0.570457
37	F1SS24	F1SS24_PIG		Uncharacterized protein OS=Sus scrofa OX=9823 GN=PI4K2A PE=1 SV=1	PI4K2A	Carbamidomethylation; CAMthiopropanoyl-pei	54065	219.74	20	20	4	4	5	3	15	4	5	15	3	4	3	2	4.22982	3.75446	5.16771	2.86929	14.0503	4.24068	5.33296	13.7589	3.17202	3.64834	3.14594	2.12438	0.621542	2.49632	0.556561	0.286373
1151	F1SP14	F1SP14_PIG		Uncharacterized protein OS=Sus scrofa OX=9823 GN=CFAP206 PE=4 SV=1	CFAP206	Carbamidomethylation; CAMthiopropanoyl-pei	70958	209.06	19	19	3	2	4	10	4	1	7	6	1	19	7	0	3.17237	1.87723	4.13417	9.56428	3.74674	1.06017	7.46614	5.50355	1.05734	17.3296	7.34053	0	0.63904	0.568584	0.591684	0.390918
992	K0BVM3	K0BVM3_PIG		Chromosome 4 open reading frame 17 OS=Sus scrofa OX=9823 GN=C4orf17 PE=4 SV=1	C4orf17	Carbamidomethylation; Acetylation (Protein N-term); CAMthiopropanoyl-pei	30372	153.58	6	1	0	0	2	2	3	0	2	2	0	5	1	0	0	0	2.06708	1.91286	2.81006	0	2.13318	1.83452	0	4.56042	1.04865	0	0.437671	0.707373	0.61459	0.628563
377	F1STV0	F1STV0_PIG		RIB43A domain with coiled-coils 2 OS=Sus scrofa OX=9823 GN=RIBC2 PE=4 SV=3	RIBC2	CAMthiopropanoyl-pei	44925	156.75	9	9	2	2	0	1	6	0	1	9	0	5	3	0	2.11491	1.87723	0	0.956428	5.62011	0	1.06659	8.25532	0	4.56042	3.14594	0	0.607027	1.20964	0.619173	0.849308
826	I6YP72	I6YP72_PIG		Uncharacterized protein OS=Sus scrofa OX=9823 PE=4 SV=1		Carbamidomethylation; CAMthiopropanoyl-pei	29389	146.78	9	9	0	0	2	1	4	0	2	1	3	4	3	2	0	0	2.06708	0.956428	3.74674	0	2.13318	0.917258	3.17202	3.64834	3.14594	2.12438	0.439508	0.69769	0.652897	0.461629
782	I3LCP8	I3LCP8_PIG		Uncharacterized protein OS=Sus scrofa OX=9823 GN=CXHXorf66 PE=4 SV=2	CXHXorf66	Carbamidomethylation; CAMthiopropanoyl-pei	39591	80.17	4	4	1	0	0	0	1	1	0	1	1	2	0	0	1.05746	0	0	0	0.936686	1.06017	0	0.917258	1.05734	1.82417	0	0	0.52956	1.08246	0.692925	0.962228

## Sheet: CapVsEj_biotin_increased
Accession			GOTerm BP	Count	%	P-Value	Fold Enrichment	Bonferroni		GOTerm CC	Count	%	P-Value	Fold Enrichment	Bonferroni		GOTerm_MF	Count	%	P-Value	Fold Enrichment	Bonferroni
F1SNW2	F1SNW2_PIG		positive regulation of protein polymerization	2	1.5	0.034	57.2	1	1.46852	spherical high-density lipoprotein particle	2	1.5	0.044	44.7	1	1.35655	beta-amyloid binding	3	2.3	0.04	9.3	1	1.39794
F1ST43	F1ST43_PIG		acrosomal vesicle exocytosis	2	1.5	0.034	57.2	1	1.46852	proton-transporting ATP synthase complex, catalytic core F(1)	2	1.5	0.044	44.7	1	1.35655	3-hydroxyacyl-CoA dehydrogenase activity	2	1.5	0.038	50.8	1	1.42022
Q8MI02	Q8MI02_PIG		fatty acid beta-oxidation	3	2.3	0.033	10.5	1	1.48149	inner acrosomal membrane	2	1.5	0.031	62.5	0.99	1.50864	lipid binding	4	3.1	0.035	5.5	1	1.45593
I3L912	I3L912_PIG		isoleucine catabolic process	2	1.5	0.027	71.5	1	1.56864	sperm flagellum	3	2.3	0.025	12	0.98	1.60206	identical protein binding	13	9.9	0.026	2	1	1.58503
Q95JA4	Q95JA4_PIG		chaperone mediated protein folding requiring cofactor	3	2.3	0.015	15.9	1	1.82391	centrosome	8	6.1	0.02	2.9	0.96	1.69897	L-malate dehydrogenase activity	2	1.5	0.026	76.2	1	1.58503
I3LTZ8	I3LTZ8_PIG		ketone body catabolic process	2	1.5	0.014	143	1	1.85387	synaptic vesicle	4	3.1	0.017	7.4	0.93	1.76955	17-beta-hydroxysteroid dehydrogenase (NAD+) activity	2	1.5	0.026	76.2	1	1.58503
I3LJA4	I3LJA4_PIG		positive regulation of tau-protein kinase activity	2	1.5	0.014	143	1	1.85387	ciliary basal body	5	3.8	0.01	5.9	0.79	2	peptidase activity	3	2.3	0.023	12.7	1	1.63827
K9ITI9	K9ITI9_DESRO		cilium movement	3	2.3	0.014	16.5	1	1.85387	motile cilium	5	3.8	0.0013	10.6	0.18	2.88606	protein homodimerization activity	9	6.9	0.021	2.6	0.99	1.67778
Q29551	SCOT1_PIG		regulation of protein phosphorylation	3	2.3	0.013	17.2	1	1.88606	mitochondrial matrix	6	4.6	0.0009	8	0.13	3.04576	mitochondrial RNA polymerase regulatory region DNA binding	2	1.5	0.019	101.6	0.99	1.72125
P02550	TBA1A_PIG		sperm axoneme assembly	3	2.3	0.0092	20.4	0.99	2.03621	mitochondrial nucleoid	5	3.8	0.00013	19.1	0.02	3.88606	disordered domain specific binding	3	2.3	0.014	16.3	0.97	1.85387
I3LP02	I3LP02_PIG		cilium organization	3	2.3	0.0083	21.5	0.99	2.08092	cytoplasm	39	29.8	0.00012	1.8	0.018	3.92082	low-density lipoprotein particle receptor binding	3	2.3	0.0074	22.9	0.84	2.13077
K9IYH5	K9IYH5_DESRO		mitochondrion organization	4	3.1	0.0059	10.8	0.96	2.22915	cytosol	36	27.5	1.6e-05	2.1	0.0025	4.79588	ATP binding	18	13.7	0.0064	2	0.8	2.19382
P59083	PHP14_PIG		chaperone-mediated protein complex assembly	3	2.3	0.0054	26.8	0.95	2.26761	mitochondrion	19	14.5	4.1e-06	3.6	0.00064	5.38722	ubiquitin protein ligase binding	7	5.3	0.0048	4.4	0.7	2.31876
I3LAA0	I3LAA0_PIG		protein stabilization	6	4.6	0.0028	6.2	0.8	2.55284								unfolded protein binding	7	5.3	1.9e-05	12.5	0.0047	4.72125
I3LPP1	I3LPP1_PIG		single fertilization	4	3.1	0.0028	14	0.8	2.55284
F1SQM3	F1SQM3_PIG		fatty acid beta-oxidation using acyl-CoA dehydrogenase	3	2.3	0.0021	42.9	0.69	2.67778
F1SMZ3	F1SMZ3_PIG		carbohydrate metabolic process	6	4.6	0.0017	6.9	0.62	2.76955
F6PU32	F6PU32_PIG		malate metabolic process	3	2.3	0.0013	53.6	0.52	2.88606
Q0R678	Q0R678_PIG		tricarboxylic acid cycle	4	3.1	0.00084	21.2	0.38	3.07572
F2Z5W0	F2Z5W0_PIG		protein folding	7	5.3	5e-05	10.5	0.028	4.30103
I3LQG1	I3LQG1_PIG
I3L6E7	I3L6E7_PIG
I3LQQ3	I3LQQ3_PIG
I3LLS7	I3LLS7_PIG
Q6S4N2	HS71B_PIG
O62680	CD59_PIG
Q6UAQ9	Q6UAQ9_PIG
I3LKD2	I3LKD2_PIG
I3LGF0	I3LGF0_PIG
Q2L969	MTX2_PIG
F1SP87	F1SP87_PIG
I3LHM8	I3LHM8_PIG
F1SQR8	F1SQR8_PIG
I3L7T4	I3L7T4_PIG
Q2VTP6	Q2VTP6_PIG
F2Z5I5	F2Z5I5_PIG
I3L638	I3L638_PIG
I7HJH6	I7HJH6_PIG
F1SM19	F1SM19_PIG
F1SPF8	F1SPF8_PIG
F1SMS8	F1SMS8_PIG
F1SPZ6	F1SPZ6_PIG
P00571	KAD1_PIG
F1SNZ1	F1SNZ1_PIG
I3LCI2	I3LCI2_PIG
K7GQS2	K7GQS2_PIG
P15468	RNAS4_PIG
I3LT05	I3LT05_PIG
F1SQ73	F1SQ73_PIG
I3LLI7	I3LLI7_PIG
I3LTE3	I3LTE3_PIG
I3LS60	I3LS60_PIG
I3LD55	I3LD55_PIG
P12026	ACBP_PIG
I3LK18	I3LK18_PIG
K7GLT8	K7GLT8_PIG
P62197	PRS8_PIG
I3LDE6	I3LDE6_PIG
Q6QA25	Q6QA25_PIG
Q0Z8R0	Q0Z8R0_PIG
I3LGD4	I3LGD4_PIG
F2Z563	F2Z563_PIG
I3LUX5	I3LUX5_PIG
Q8MJ76	FETA_PIG
I3LC61	I3LC61_PIG
K7GP28	K7GP28_PIG
Q866A8	Q866A8_PIG
F6PXR6	F6PXR6_PIG
I3LIQ4	I3LIQ4_PIG
F2Z565	F2Z565_PIG
I3LPE2	I3LPE2_PIG
Q6WSP6	Q6WSP6_PIG
I3LRR4	I3LRR4_PIG
I3LKQ7	I3LKQ7_PIG
I3LP90	I3LP90_PIG
I3LL86	I3LL86_PIG
Q29096	Q29096_PIG
I3LQM5	I3LQM5_PIG
F2Z5G5	F2Z5G5_PIG
I3LS52	I3LS52_PIG
Q29092	ENPL_PIG
P80928	MIF_PIG
I3LHD4	I3LHD4_PIG
I3LLY4	I3LLY4_PIG
O02705	HS90A_PIG
F6PVY0	F6PVY0_PIG
M3UZ93	M3UZ93_PIG
I3LPA7	I3LPA7_PIG
I3L6E5	I3L6E5_PIG
I3LHT9	I3LHT9_PIG
F1SUR7	F1SUR7_PIG
G9F6X8	G9F6X8_PIG
F1SUB4	F1SUB4_PIG
F2Z4Y1	F2Z4Y1_PIG
I3LQX1	I3LQX1_PIG
P00355	G3P_PIG
I3LN22	I3LN22_PIG
F2Z4Z4	F2Z4Z4_PIG
F1SND1	F1SND1_PIG
P0CG68	UBC_PIG
Q2EN75	S10A6_PIG
H9N9G8	H9N9G8_PIG
K7GQ35	K7GQ35_PIG
F1SSL6	F1SSL6_PIG
Q6PLK3	AOFB_PIG
I3LI71	I3LI71_PIG
F1SR82	F1SR82_PIG
I6LNT8	I6LNT8_PIG
K7GM40	K7GM40_PIG
Q5D144	TFAM_PIG
P62936	PPIA_PIG
Q8WNR3	Q8WNR3_PIG
F1STB9	F1STB9_PIG
Q29549	CLUS_PIG
I3LB78	I3LB78_PIG
F2Z5K2	F2Z5K2_PIG
P00999	IACA_PIG
F1SNW5	F1SNW5_PIG
O77818	O77818_PIG
P11708	MDHC_PIG
I3LNB4	I3LNB4_PIG
P79274	ACADL_PIG
I3LD34	I3LD34_PIG
F1SMM8	F1SMM8_PIG
K7GMX6	K7GMX6_PIG
P08059	G6PI_PIG
P20735	GGT1_PIG
I3LGD9	I3LGD9_PIG
I3LTC6	I3LTC6_PIG
I3LR47	I3LR47_PIG
F2Z5I8	F2Z5I8_PIG
I3L7Y9	I3L7Y9_PIG
Q06AU3	RAB3A_PIG
F2Z4Z1	F2Z4Z1_PIG
Q5MG87	Q5MG87_PIG
Q712P4	Q712P4_PIG
Q7YS28	Q7YS28_PIG
P00346	MDHM_PIG
F1SSP4	F1SSP4_PIG
I3LEF8	I3LEF8_PIG
Q2EN81	ATPO_PIG

## Sheet: CapVsEj_decreased
Accession			GOTerm_BP	Count	%	P-Value	Fold Enrichment	Bonferroni		GOTerm CC	Count	%	P-Value	Fold Enrichment	Bonferroni		GOTerm_MF	Count	%	P-Value	Fold Enrichment	Bonferroni
A0A287AKG6	A0A287AKG6_PIG		protein import into nucleus	3	3.8	0.043	8.9	1	1.36653	lysosome	4	5.1	0.042	5.1	1	1.37675	GTP binding	6	7.6	0.019	3.8	0.93	1.72125
A0A287ARC6	A0A287ARC6_PIG		nuclear pore complex assembly	2	2.5	0.034	56.6	1	1.46852	nuclear periphery	2	2.5	0.036	54.2	0.99	1.4437	beta-N-acetylhexosaminidase activity	2	2.5	0.017	115.3	0.9	1.76955
A0A286ZRQ7	A0A286ZRQ7_PIG		ganglioside catabolic process	2	2.5	0.03	64.6	1	1.52288	Z disc	3	3.8	0.033	10.4	0.99	1.48149	GTPase activity	6	7.6	0.0095	4.6	0.72	2.02228
A0A286ZTB6	A0A286ZTB6_PIG		glycosaminoglycan metabolic process	2	2.5	0.022	90.5	1	1.65758	cytosol	17	21.5	0.029	1.7	0.98	1.5376	structural constituent of nuclear pore	4	5.1	0.00011	41.9	0.015	3.95861
A0A287AE63	A0A287AE63_PIG		carbohydrate metabolic process	4	5.1	0.017	7.3	1	1.76955	spindle	3	3.8	0.028	11.5	0.97	1.55284
A0A287AMM6	A0A287AMM6_PIG		protein transport	5	6.3	0.014	5.3	0.99	1.85387	extracellular exosome	3	3.8	0.027	11.6	0.97	1.56864
A0A286ZS69	A0A286ZS69_PIG		protein targeting to nuclear inner membrane	2	2.5	0.0087	226.3	0.93	2.06048	nuclear membrane	4	5.1	0.017	7.3	0.89	1.76955
A0A287ABB8	A0A287ABB8_PIG		proteasome-mediated ubiquitin-dependent protein catabolic process	5	6.3	0.0027	8.5	0.57	2.56864	kinetochore	4	5.1	0.0043	12.1	0.42	2.36653
A0A287AV94	A0A287AV94_PIG									nuclear pore	4	5.1	0.00041	27.1	0.051	3.38722
A0A286ZYX8	A0A286ZYX8_PIG
A0A287AHZ7	A0A287AHZ7_PIG
A0A286ZXT4	A0A286ZXT4_PIG
A0A287AXU1	A0A287AXU1_PIG
A0A286ZZT6	A0A286ZZT6_PIG
A0A286ZPG4	A0A286ZPG4_PIG
A0A286ZYC3	A0A286ZYC3_PIG
A0A287AA21	A0A287AA21_PIG
A0A286ZWH7	A0A286ZWH7_PIG
A0A287A2L0	A0A287A2L0_PIG
A0A287ALQ2	A0A287ALQ2_PIG
A0A287A7V3	A0A287A7V3_PIG
A0A286ZTU0	A0A286ZTU0_PIG
A0A286ZJD8	A0A286ZJD8_PIG
A0A286ZXU8	A0A286ZXU8_PIG
A0A287AGG3	A0A287AGG3_PIG
A0A287AI67	A0A287AI67_PIG
A0A286ZQ50	A0A286ZQ50_PIG
A0A286ZVK0	A0A286ZVK0_PIG
A0A287A1F2	A0A287A1F2_PIG
A0A287AHF9	A0A287AHF9_PIG
A0A287A6I6	A0A287A6I6_PIG
A0A286ZT81	A0A286ZT81_PIG
A0A287AD92	A0A287AD92_PIG
A0A287A3T5	A0A287A3T5_PIG
A0A287AEY9	A0A287AEY9_PIG
A0A286ZNM0	A0A286ZNM0_PIG
A0A287AFA6	A0A287AFA6_PIG
A0A286ZYY7	A0A286ZYY7_PIG
A0A286ZP82	A0A286ZP82_PIG
A0A287A3A6	A0A287A3A6_PIG
A0A287AEH0	A0A287AEH0_PIG
A0A287A2X6	A0A287A2X6_PIG
A0A287ANI6	A0A287ANI6_PIG
A0A287ASJ4	A0A287ASJ4_PIG
A0A287AD85	A0A287AD85_PIG
A0A286ZPY2	A0A286ZPY2_PIG
A0A287A8C8	A0A287A8C8_PIG
A0A286ZTX1	A0A286ZTX1_PIG
A0A286ZWC2	A0A286ZWC2_PIG
A0A286ZZM7	A0A286ZZM7_PIG
A0A286ZR68	A0A286ZR68_PIG
A0A286ZKH3	A0A286ZKH3_PIG
A0A286ZKT4	A0A286ZKT4_PIG
A0A218PI30	A0A218PI30_PIG
A0A286ZVQ0	A0A286ZVQ0_PIG
A0A287A275	A0A287A275_PIG
A0A287A2J9	A0A287A2J9_PIG
A0A287AWZ4	A0A287AWZ4_PIG
A0A287AGU7	A0A287AGU7_PIG
A0A287A604	A0A287A604_PIG
A0A287A278	A0A287A278_PIG
A0A287AND7	A0A287AND7_PIG
A0A287AAP0	A0A287AAP0_PIG
A0A287AV20	A0A287AV20_PIG
A0A286ZUK6	A0A286ZUK6_PIG
A0A173G6H5	A0A173G6H5_PIG
A0A287AUC1	A0A287AUC1_PIG
A0A286ZXQ0	A0A286ZXQ0_PIG
A0A286ZNI7	A0A286ZNI7_PIG
A0A286ZL91	A0A286ZL91_PIG
A0A287AN77	A0A287AN77_PIG
A0A286ZRL1	A0A286ZRL1_PIG
A0A287AKZ9	A0A287AKZ9_PIG
A0A286ZLN2	A0A286ZLN2_PIG
A0A0B8S0B6	A0A0B8S0B6_PIG
A0A286ZSC6	A0A286ZSC6_PIG
A0A287ADK7	A0A287ADK7_PIG
A0A287AEH4	A0A287AEH4_PIG
A0A287AQV0	A0A287AQV0_PIG
A0A286ZXJ6	A0A286ZXJ6_PIG
A0A287AN02	A0A287AN02_PIG
A0A286ZWP6	A0A286ZWP6_PIG
A0A286ZK35	A0A286ZK35_PIG
A0A287ACH8	A0A287ACH8_PIG
A0A287A1G6	A0A287A1G6_PIG
A0A287AF38	A0A287AF38_PIG
A0A287A1E4	A0A287A1E4_PIG
A0A286ZU64	A0A286ZU64_PIG
A0A287ACN4	A0A287ACN4_PIG
A0A286ZYM6	A0A286ZYM6_PIG
A0A286ZZK2	A0A286ZZK2_PIG
A0A287AMB2	A0A287AMB2_PIG

## Sheet: INHvsVEH
									Original spectrum counts												normalized spectrum counts												Ratio		p value (t-test)
									1_ejaculated			2_capacitated			3_inhibited			4_vehicle			1_ejaculated			2_capacitated			3_inhibited			4_vehicle
Protein Group	Accession	Description	GENE	PTM	Avg. Mass	-10lgP	#Peptides	#Unique	#Spec 1_ejaculated_1014	#Spec 1_Eja_0820	#Spec 1_eja_0421	#Spec 2_capacitated_1014	#Spec 2_Cap_0820	#Spec 2_cap_0421	#Spec 3_inhibited_1014	#Spec 3_Inh_0820	#Spec 3_inhi_0421	#Spec 4_vehicle_1014	#Spec 4_Veh_0820	#Spec 4_veh_0421	#Spec 1_ejaculated_1014	#Spec 1_Eja_0820	#Spec 1_eja_0421	#Spec 2_capacitated_1014	#Spec 2_Cap_0820	#Spec 2_cap_0421	#Spec 3_inhibited_1014	#Spec 3_Inh_0820	#Spec 3_inhi_0421	#Spec 4_vehicle_1014	#Spec 4_Veh_0820	#Spec 4_veh_0421	Ejac/Cap	Inhi/Veh	p value(Ejac/cap)	pvalue(Inhi/Veh)
1719	F1S0D8|F1S0D8_PIG	UBX domain protein 4 OS=Sus scrofa OX=9823 GN=UBXN4 PE=1 SV=2	UBXN4		56593	96.41	3	3	4	2	0	1	1	1	0	1	0	2	2	1	4.22982	1.87723	0	0.956428	0.936686	1.06017	0	0.917258	0	1.82417	2.09729	1.06219	2.06789	0.184053	0.489539	0.0291923	5.43321
1370	I3LNK5|I3LNK5_PIG	G1 to S phase transition 1 OS=Sus scrofa OX=9823 GN=GSPT1 PE=1 SV=2	GSPT1	Carbamidomethylation; CAMthiopropanoyl-pei	69025	210.84	18	18	8	15	7	0	1	0	0	1	0	1	2	1	8.45964	14.0792	7.23479	0	0.936686	0	0	0.917258	0	0.912084	2.09729	1.06219	31.7862	0.225284	0.0333295	0.00539427	4.43885
1293	A0A287AMB2|A0A287AMB2_PIG	Gelsolin OS=Sus scrofa OX=9823 GN=GSN PE=4 SV=1	GSN	CAMthiopropanoyl-pei	82712	206.03	15	15	8	21	1	2	2	1	0	2	1	1	3	2	8.45964	19.7109	1.03354	1.91286	1.87337	1.06017	0	1.83452	1.05734	0.912084	3.14594	2.12438	6.02594	0.467756	0.259886	0.011045	2.13787
1482	A5GHK3|A5GHK3_PIG	Prefoldin subunit 4 OS=Sus scrofa OX=9823 GN=PFDN4 PE=1 SV=1	PFDN4		15270	132.49	4	4	3	7	2	1	2	1	1	2	1	2	3	2	3.17237	6.57031	2.06708	0.956428	1.87337	1.06017	1.06659	1.83452	1.05734	1.82417	3.14594	2.12438	3.03595	0.557961	0.135656	0.0227031	1.79224
1367	A0A286ZVD0|A0A286ZVD0_PIG	Translocase of inner mitochondrial membrane 10 OS=Sus scrofa OX=9823 GN=TIMM10 PE=1 SV=1	TIMM10	Carbamidomethylation; Acetylation (Protein N-term); CAMthiopropanoyl-pei	10333	174.98	7	7	0	0	2	3	5	6	1	4	3	3	5	5	0	0	2.06708	2.86929	4.68343	6.36102	1.06659	3.66903	3.17202	2.73625	5.24323	5.31095	0.148564	0.594987	0.0189444	0.00932891	1.68071
1013	I3LUZ7|I3LUZ7_PIG	Serine/threonine/tyrosine interacting like 1 OS=Sus scrofa OX=9823 GN=STYXL1 PE=4 SV=2	STYXL1	Carbamidomethylation; Acetylation (Protein N-term)	35538	194.6	11	11	8	4	0	10	13	6	7	7	3	11	11	6	8.45964	3.75446	0	9.56428	12.1769	6.36102	7.46614	6.42081	3.17202	10.0329	11.5351	6.37314	0.434631	0.610531	0.135624	0.0417821	1.63792
534	F1RWY7|F1RWY7_PIG	Uncharacterized protein OS=Sus scrofa OX=9823 GN=BPHL PE=1 SV=3	BPHL	Carbamidomethylation; Oxidation (M); CAMthiopropanoyl-pei	33278	285.19	23	23	11	8	11	32	27	15	20	27	17	32	35	30	11.632	7.50893	11.369	30.6057	25.2905	15.9026	21.3318	24.766	17.9748	29.1867	36.7026	31.8657	0.424936	0.65544	0.0968971	0.0241777	1.52569
751	F1RF34|F1RF34_PIG	Dynein regulatory complex subunit 7 OS=Sus scrofa OX=9823 GN=DRC7 PE=4 SV=3	DRC7	Carbamidomethylation; CAMthiopropanoyl-pei	103119	269.09	31	31	8	1	5	21	12	18	16	8	12	28	12	16	8.45964	0.938616	5.16771	20.085	11.2402	19.0831	17.0655	7.33806	12.6881	25.5384	12.5838	16.9951	0.28896	0.672959	0.00771548	0.0413717
1052	F1RMV5|F1RMV5_PIG	ETHE1 persulfide dioxygenase OS=Sus scrofa OX=9823 GN=ETHE1 PE=1 SV=2	ETHE1	Carbamidomethylation	27024	212.98	14	14	2	1	3	10	8	5	5	8	7	9	9	10	2.11491	0.938616	3.10063	9.56428	7.49349	5.30085	5.33296	7.33806	7.40137	8.20876	9.43782	10.6219	0.275247	0.710063	0.0795017	0.0143997
1209	A0A286ZLJ0|A0A286ZLJ0_PIG	LETM1 domain containing 1 OS=Sus scrofa OX=9823 GN=LETMD1 PE=4 SV=1	LETMD1	Carbamidomethylation	39801	177.71	9	9	2	2	12	3	3	8	2	3	5	4	4	6	2.11491	1.87723	12.4025	2.86929	2.81006	8.48136	2.13318	2.75177	5.28669	3.64834	4.19459	6.37314	1.15776	0.715504	0.685466	0.00952186
424	F1SUR7|F1SUR7_PIG	DnaJ heat shock protein family (Hsp40) member B13 OS=Sus scrofa OX=9823 GN=DNAJB13 PE=4 SV=1	DNAJB13	Carbamidomethylation; CAMthiopropanoyl-pei	36072	330.53	44	1	19	12	13	42	32	45	26	31	35	44	37	46	20.0917	11.2634	13.436	40.17	29.9739	47.7077	27.7314	28.435	37.0069	40.1317	38.7999	48.8608	0.380063	0.729098	0.0392848	0.0027663
771	A0A287AE42|A0A287AE42_PIG	Enoyl-CoA hydratase 1 OS=Sus scrofa OX=9823 GN=ECH1 PE=1 SV=1	ECH1	Carbamidomethylation; Acetylation (Protein N-term)	39986	268.82	19	18	1	2	10	16	18	12	10	16	13	16	19	17	1.05746	1.87723	10.3354	15.3029	16.8603	12.722	10.6659	14.6761	13.7454	14.5933	19.9243	18.0572	0.295645	0.743463	0.122939	0.00752458
229	I3LD43|I3LD43_PIG	Cytosol aminopeptidase OS=Sus scrofa OX=9823 GN=LAP3 PE=1 SV=2	LAP3	Carbamidomethylation; Oxidation (M); CAMthiopropanoyl-pei	56047	388.4	72	72	19	15	69	84	69	94	34	56	97	66	67	118	20.0917	14.0792	71.3144	80.34	64.6313	99.656	36.2641	51.3664	102.562	60.1975	70.2593	125.339	0.431208	0.743533	0.0390475	0.00482444
248	I3LP02|I3LP02_PIG	Acetyl-CoA acetyltransferase 1 OS=Sus scrofa OX=9823 GN=ACAT1 PE=1 SV=2	ACAT1	Carbamidomethylation; Oxidation (M); CAMthiopropanoyl-pei	45330	366.77	49	49	38	29	47	74	67	61	50	75	55	75	86	75	40.1833	27.2199	48.5765	70.7757	62.7579	64.6704	53.3296	68.7943	58.1536	68.4063	90.1836	79.6643	0.585153	0.756661	0.0424508	0.0118727
701	F1RUE0|F1RUE0_PIG	Acyl-CoA thioesterase 13 OS=Sus scrofa OX=9823 GN=ACOT13 PE=1 SV=2	ACOT13	Carbamidomethylation; Oxidation (M); CAMthiopropanoyl-pei	15184	236.31	13	13	9	13	22	13	11	18	8	11	18	14	14	20	9.5171	12.202	22.7379	12.4336	10.3035	19.0831	8.53274	10.0898	19.0321	12.7692	14.6811	21.2438	1.06305	0.773291	0.698333	0.0382533
505	F1STL4|F1STL4_PIG	Serine and arginine rich splicing factor 4 OS=Sus scrofa OX=9823 GN=SRSF4 PE=1 SV=3	SRSF4	Carbamidomethylation; Oxidation (M); CAMthiopropanoyl-pei	40728	310.17	32	32	13	16	14	27	24	23	19	34	24	30	38	30	13.7469	15.0179	14.4696	25.8236	22.4805	24.3839	20.2652	31.1868	25.3761	27.3625	39.8486	31.8657	0.594794	0.77544	0.0179353	0.00752576
617	C5I4T6|C5I4T6_PIG	Phosphoenolpyruvate carboxykinase 2 OS=Sus scrofa OX=9823 GN=PCK2 PE=1 SV=1	PCK2	Carbamidomethylation; CAMthiopropanoyl-pei	70691	272.83	36	36	2	10	8	19	31	6	14	34	12	24	35	15	2.11491	9.38616	8.26834	18.1721	29.0373	6.36102	14.9323	31.1868	12.6881	21.89	36.7026	15.9329	0.369036	0.789087	0.233163	0.0400083
294	A0A287AEL2|A0A287AEL2_PIG	Keratin 14 OS=Sus scrofa OX=9823 GN=KRT14 PE=1 SV=1	KRT14	Carbamidomethylation; Oxidation (M); Acetylation (Protein N-term)	55993	343.68	55	1	16	76	69	29	47	58	16	28	92	30	33	105	16.9193	71.3348	71.3144	27.7364	44.0242	61.4899	17.0655	25.6832	97.2752	27.3625	34.6053	111.53	1.19751	0.807064	0.50944	0.0199124
338	A0A287BA23|A0A287BA23_PIG	Acetyl-coenzyme A synthetase OS=Sus scrofa OX=9823 GN=ACSS1 PE=1 SV=1	ACSS1	Carbamidomethylation; Oxidation (M); CAMthiopropanoyl-pei	73521	350	54	54	14	16	47	39	44	55	26	43	64	38	49	74	14.8044	15.0179	48.5765	37.3007	41.2142	58.3094	27.7314	39.4421	67.6697	34.6592	51.3837	78.6021	0.572988	0.818993	0.0597518	0.0229396
1102	F1S110|F1S110_PIG	Uncharacterized protein OS=Sus scrofa OX=9823 GN=SLC9B1 PE=4 SV=3	SLC9B1	Carbamidomethylation; Oxidation (M); Acetylation (Protein N-term); CAMthiopropanoyl-pei	23904	191.89	8	8	3	2	11	2	6	13	2	3	9	3	4	10	3.17237	1.87723	11.369	1.91286	5.62011	13.7822	2.13318	2.75177	9.51605	2.73625	4.19459	10.6219	0.770275	0.820442	0.389152	0.0499294
374	A0A286ZKQ7|A0A286ZKQ7_PIG	Calcium/calmodulin dependent protein kinase IV OS=Sus scrofa OX=9823 GN=CAMK4 PE=1 SV=1	CAMK4	Carbamidomethylation; CAMthiopropanoyl-pei	52174	333.68	50	50	22	30	19	44	42	47	29	38	44	42	43	49	23.264	28.1585	19.6373	42.0828	39.3408	49.828	30.9312	34.8558	46.5229	38.3075	45.0918	52.0474	0.541401	0.829181	0.0681095	0.0301549
677	A0A287ABI6|A0A287ABI6_PIG	Dynein regulatory complex subunit 3 OS=Sus scrofa OX=9823 GN=DRC3 PE=4 SV=1	DRC3	Carbamidomethylation; CAMthiopropanoyl-pei	58676	280.92	31	31	6	5	3	22	14	21	15	19	17	20	20	21	6.34473	4.69308	3.10063	21.0414	13.1136	22.2636	15.9989	17.4279	17.9748	18.2417	20.9729	22.306	0.250599	0.835517	0.0455604	0.031085
864	F1RT17|F1RT17_PIG	N(4)-(Beta-N-acetylglucosaminyl)-L-asparaginase OS=Sus scrofa OX=9823 GN=AGA PE=1 SV=2	AGA	Carbamidomethylation	36651	229.22	13	13	3	9	13	12	10	6	9	12	12	13	12	14	3.17237	8.44754	13.436	11.4771	9.36686	6.36102	9.59933	11.0071	12.6881	11.8571	12.5838	14.8707	0.921005	0.84694	0.886673	0.0113588
668	A0A287BLV7|A0A287BLV7_PIG	NADH:ubiquinone oxidoreductase core subunit S1 OS=Sus scrofa OX=9823 GN=NDUFS1 PE=1 SV=1	NDUFS1	Carbamidomethylation	79540	271.68	27	27	11	16	12	20	17	12	14	14	16	19	15	18	11.632	15.0179	12.4025	19.1286	15.9237	12.722	14.9323	12.8416	16.9174	17.3296	15.7297	19.1194	0.817435	0.856505	0.333726	0.00662011
175	F1SGH5|F1SGH5_PIG	Uncharacterized protein OS=Sus scrofa OX=9823 GN=PDHB PE=1 SV=1	PDHB	Carbamidomethylation; Oxidation (M); Acetylation (Protein N-term); CAMthiopropanoyl-pei	39273	404.76	70	70	56	49	128	84	84	143	53	57	133	74	66	144	59.2175	45.9922	132.293	80.34	78.6816	151.604	56.5294	52.2837	140.626	67.4942	69.2107	152.955	0.764595	0.861143	0.0283062	0.0176183
441	A0A287A6I6|A0A287A6I6_PIG	Pyrophosphatase (inorganic) 2 OS=Sus scrofa OX=9823 GN=PPA2 PE=1 SV=1	PPA2	Carbamidomethylation; CAMthiopropanoyl-pei	33437	297.84	31	2	27	35	28	36	26	30	24	36	25	35	35	28	28.5513	32.8515	28.9392	34.4314	24.3538	31.8051	25.5982	33.0213	26.4335	31.9229	36.7026	29.7413	0.997259	0.86465	0.98663	0.0428542
476	F1SU68|F1SU68_PIG	Cilia and flagella associated protein 70 OS=Sus scrofa OX=9823 GN=CFAP70 PE=4 SV=2	CFAP70	Carbamidomethylation; Acetylation (Protein N-term); CAMthiopropanoyl-pei	125865	308.28	50	50	18	17	18	42	30	27	32	32	16	42	31	20	19.0342	15.9565	18.6038	40.17	28.1006	28.6246	34.1309	29.3523	16.9174	38.3075	32.508	21.2438	0.553118	0.873356	0.051447	0.00883762
732	F1SKY2|F1SKY2_PIG	Nitrilase family member 2 OS=Sus scrofa OX=9823 GN=NIT2 PE=1 SV=3	NIT2	Carbamidomethylation; CAMthiopropanoyl-pei	31192	264.1	24	24	5	9	10	13	18	12	11	19	15	15	19	16	5.28728	8.44754	10.3354	12.4336	16.8603	12.722	11.7325	17.4279	15.8601	13.6813	19.9243	16.9951	0.572883	0.889723	0.082564	0.0423599
73	I3LC15|I3LC15_PIG	Angiotensin-converting enzyme OS=Sus scrofa OX=9823 GN=LOC100515049 PE=3 SV=2	ACE1	Carbamidomethylation; Oxidation (M); CAMthiopropanoyl-pei	87515	460.98	128	125	76	78	77	203	223	254	160	184	229	221	180	247	80.3666	73.212	79.5827	194.155	208.881	269.283	170.655	168.775	242.131	201.571	188.756	262.361	0.346802	0.891024	0.0229361	0.0223364
431	A0A287BBB4|A0A287BBB4_PIG	Ornithine aminotransferase OS=Sus scrofa OX=9823 GN=OAT PE=1 SV=1	OAT	Carbamidomethylation; CAMthiopropanoyl-pei	53653	305.52	36	2	8	17	23	33	40	28	24	35	46	33	35	49	8.45964	15.9565	23.7715	31.5621	37.4674	29.6848	25.5982	32.104	48.6376	30.0988	36.7026	52.0474	0.488152	0.894749	0.0916686	0.00824578
432	B0LY44|B0LY44_PIG	Ornithine aminotransferase OS=Sus scrofa OX=9823 PE=2 SV=1	OAT	Carbamidomethylation; CAMthiopropanoyl-pei	48477	304.42	36	2	8	17	22	35	40	27	25	35	45	33	36	48	8.45964	15.9565	22.7379	33.475	37.4674	28.6246	26.6648	32.104	47.5802	30.0988	37.7513	50.9852	0.473591	0.894929	0.0970558	0.0303945
76	F1SSA1|F1SSA1_PIG	Chromosome 1 open reading frame 56 OS=Sus scrofa OX=9823 GN=C1orf56 PE=1 SV=2	C1orf56	Carbamidomethylation; Oxidation (M); Acetylation (Protein N-term); CAMthiopropanoyl-pei	37745	399.13	52	52	73	67	64	187	252	210	161	217	205	202	216	227	77.1943	62.8872	66.1467	178.852	236.045	222.636	171.721	199.045	216.754	184.241	226.508	241.117	0.323479	0.901291	0.0218321	0.0422309
102	D0G0C8|D0G0C8_PIG	Chaperonin containing TCP1 subunit 2 OS=Sus scrofa OX=9823 GN=CCT2 PE=1 SV=1	CCT2	Carbamidomethylation; Oxidation (M); Acetylation (Protein N-term); CAMthiopropanoyl-pei	57444	454.48	112	16	150	163	169	117	106	170	94	105	149	123	101	159	158.618	152.994	174.669	111.902	99.2887	180.229	100.26	96.3121	157.543	112.186	105.913	168.888	1.24235	0.915055	0.232911	0.00404087
438	A0A287B0C3|A0A287B0C3_PIG	ATP synthase subunit d mitochondrial OS=Sus scrofa OX=9823 GN=ATP5PD PE=1 SV=1	ATP5PD	Carbamidomethylation; CAMthiopropanoyl-pei	19550	314.74	36	36	18	12	37	36	32	45	20	24	45	25	24	48	19.0342	11.2634	38.241	34.4314	29.9739	47.7077	21.3318	22.0142	47.5802	22.8021	25.1675	50.9852	0.611335	0.918867	0.0329517	0.0478341
231	A0A287BJ16	Putative t-complex protein 1 subunit beta sus scrofa chaperonin OS=Desmodus rotundus OX=9430 PE=2 SV=1	TCP1	Carbamidomethylation; Oxidation (M); Acetylation (Protein N-term); CAMthiopropanoyl-pei	57392	438.7	98	2	132	140	143	105	95	140	83	95	129	109	92	134	139.584	131.406	147.796	100.425	88.9852	148.424	88.5271	87.1395	136.397	99.4172	96.4755	142.334	1.23962	0.922647	0.190477	0.0269912
150	A0A286ZQY6|A0A286ZQY6_PIG	Isocitrate dehydrogenase [NAD] subunit mitochondrial OS=Sus scrofa OX=9823 GN=IDH3A PE=1 SV=1	IDH3A	Carbamidomethylation; Oxidation (M); Acetylation (Protein N-term); CAMthiopropanoyl-pei	39651	379.74	72	72	62	69	111	110	106	133	79	118	133	100	111	137	65.5622	64.7645	114.723	105.207	99.2887	141.003	84.2608	108.236	140.626	91.2084	116.4	145.52	0.709265	0.943349	0.0132518	0.0198605
9	A0A0B8RTA5|A0A0B8RTA5_PIG	Aconitate hydratase mitochondrial OS=Sus scrofa domesticus OX=9825 GN=ACO2 PE=3 SV=1	ACO2	Carbamidomethylation; Oxidation (M); Acetylation (Protein N-term); CAMthiopropanoyl-pei	85577	568.63	295	295	288	313	482	496	543	664	440	544	757	544	520	784	304.547	293.787	498.167	474.388	508.62	703.953	469.3	498.988	800.405	496.174	545.296	832.758	0.649986	0.943692	0.00483811	0.0259982
396	F2Z4Z4|F2Z4Z4_PIG	Casein kinase I isoform alpha OS=Sus scrofa OX=9823 GN=CSNK1A1 PE=1 SV=1	CSNK1A1	Carbamidomethylation; Oxidation (M); Acetylation (Protein N-term); CAMthiopropanoyl-pei	38915	289.81	39	3	46	36	28	37	30	22	46	44	21	50	37	18	48.643	33.7902	28.9392	35.3878	28.1006	23.3237	49.0632	40.3593	22.2041	45.6042	38.7999	19.1194	1.28291	1.07827	0.0839389	0.0432799
137	F1RR82	Glycerol-3-phosphate dehydrogenase [NAD(+)] OS=Sus scrofa OX=9823 PE=1 SV=1	GPD1L	Carbamidomethylation; Oxidation (M); CAMthiopropanoyl-pei	38977	422.53	83	66	80	84	161	108	127	127	115	137	126	123	110	118	84.5964	78.8437	166.4	103.294	118.959	134.642	122.658	125.664	133.225	112.186	115.351	125.339	0.924195	1.08125	0.713261	0.00757754
234	F1RJB0|F1RJB0_PIG	Actin related protein T2 OS=Sus scrofa OX=9823 GN=ACTRT2 PE=1 SV=1	ACTRT2	Carbamidomethylation; Oxidation (M); Acetylation (Protein N-term); CAMthiopropanoyl-pei	41729	344.6	62	57	65	94	74	60	55	35	90	73	38	102	58	32	68.7346	88.2299	76.4821	57.3857	51.5177	37.106	95.9933	66.9598	40.1789	93.0326	60.8215	33.9901	1.59885	1.08139	0.0824598	0.041205
126	A0A287AKY1|A0A287AKY1_PIG	cAMP-dependent protein kinase type I-alpha regulatory subunit OS=Sus scrofa OX=9823 GN=PRKAR1A PE=4 SV=1	PRKAR1A	Carbamidomethylation; Oxidation (M); Acetylation (Protein N-term); CAMthiopropanoyl-pei	42921	382.92	91	83	112	134	107	155	129	73	141	139	84	156	110	76	118.435	125.774	110.589	148.246	120.832	77.3924	150.389	127.499	88.8164	142.285	115.351	80.7265	1.02403	1.08376	0.892901	0.0198202
597	F1RJ17|F1RJ17_PIG	ADAM metallopeptidase domain 29 OS=Sus scrofa OX=9823 GN=ADAM29 PE=4 SV=3	ADAM29	Carbamidomethylation; CAMthiopropanoyl-pei	83823	282.84	28	28	13	11	10	16	17	37	12	17	31	13	13	29	13.7469	10.3248	10.3354	15.3029	15.9237	39.2263	12.7991	15.5934	32.7775	11.8571	13.6324	30.8035	0.488371	1.08664	0.293812	0.0414851
170	A0A287BQ99|A0A287BQ99_PIG	Uncharacterized protein OS=Sus scrofa OX=9823 GN=LOC110258345 PE=4 SV=1	LOC110258345	Carbamidomethylation; Oxidation (M); Acetylation (Protein N-term); CAMthiopropanoyl-pei	51049	365.49	40	32	65	80	151	55	71	147	56	86	138	54	68	133	68.7346	75.0893	156.065	52.6036	66.5047	155.845	59.7292	78.8842	145.913	49.2525	71.308	141.271	1.09069	1.08667	0.212206	0.0461782
623	F1S4R7|F1S4R7_PIG	Uncharacterized protein OS=Sus scrofa OX=9823 GN=LOC100624062 PE=4 SV=3	LOC100624062	Carbamidomethylation; Oxidation (M); CAMthiopropanoyl-pei	67468	298.48	36	36	7	12	17	20	9	20	22	17	23	24	13	21	7.40219	11.2634	17.5702	19.1286	8.43017	21.2034	23.465	15.5934	24.3188	21.89	13.6324	22.306	0.743113	1.09595	0.425979	0.00552888
90	F1SP29|F1SP29_PIG	Actin like 7A OS=Sus scrofa OX=9823 GN=ACTL7A PE=1 SV=1	ACTL7A	Carbamidomethylation; Oxidation (M); Acetylation (Protein N-term); CAMthiopropanoyl-pei	49203	451.54	111	111	182	184	224	135	106	124	160	163	117	172	132	99	192.457	172.705	231.513	129.118	99.2887	131.461	170.655	149.513	123.709	156.878	138.421	105.157	1.65804	1.10843	0.0187103	0.0219733
34	A0A287A1G6|A0A287A1G6_PIG	Uncharacterized protein OS=Sus scrofa OX=9823 GN=HK1 PE=1 SV=1	HK1	Carbamidomethylation; Oxidation (M); Acetylation (Protein N-term); CAMthiopropanoyl-pei	102294	468.2	169	155	274	224	244	308	320	264	280	358	264	279	291	232	289.743	210.25	252.184	294.58	299.739	279.885	298.646	328.378	279.137	254.471	305.156	246.428	0.860413	1.12419	0.248935	0.0314085
21	A0A0K0KW08|A0A0K0KW08_PIG	L-lactate dehydrogenase OS=Sus scrofa OX=9823 GN=LDHAL6B PE=2 SV=1	LDHAL6B	Carbamidomethylation; Oxidation (M); Acetylation (Protein N-term); CAMthiopropanoyl-pei	41861	463.32	112	103	261	338	374	335	450	425	375	514	447	369	394	418	275.996	317.252	386.545	320.403	421.509	450.572	399.972	471.471	472.63	336.559	413.167	443.996	0.82164	1.12595	0.0565463	0.043752
20	sp|A5A8V7|HS71L_PIG	Heat shock 70 kDa protein 1-like OS=Sus scrofa OX=9823 GN=HSPA1L PE=2 SV=1	HSPA1L	Carbamidomethylation; Oxidation (M); Acetylation (Protein N-term); CAMthiopropanoyl-pei	70344	504.99	195	118	413	384	386	437	387	338	495	475	344	530	355	292	436.729	360.428	398.947	417.959	362.497	358.338	527.963	435.698	363.725	483.405	372.27	310.16	1.05033	1.13857	0.261182	0.0100843
94	A0A287AZU8|A0A287AZU8_PIG	Mannosidase alpha class 2C member 1 OS=Sus scrofa OX=9823 GN=MAN2C1 PE=1 SV=1	MAN2C1	Carbamidomethylation; Oxidation (M); Acetylation (Protein N-term); CAMthiopropanoyl-pei	115766	492.07	146	146	244	248	387	64	62	159	69	80	156	66	62	139	258.019	232.777	399.981	61.2114	58.0745	168.567	73.5949	73.3806	164.945	60.1975	65.0161	147.645	3.09455	1.14316	0.0066756	0.0372651
869	K7GPW3|K7GPW3_PIG	MICOS complex subunit OS=Sus scrofa OX=9823 GN=APOO PE=1 SV=1	APOO	Carbamidomethylation; Oxidation (M); CAMthiopropanoyl-pei	22372	226.74	14	14	7	7	6	12	17	3	14	19	6	14	15	4	7.40219	6.57031	6.20125	11.4771	15.9237	3.18051	14.9323	17.4279	6.34403	12.7692	15.7297	4.24876	0.659676	1.18189	0.435277	0.0052903
347	A0A287AN37|A0A287AN37_PIG	Ras-related protein Rab-14 OS=Sus scrofa OX=9823 GN=RAB14 PE=4 SV=1	RAB14	Carbamidomethylation; Acetylation (Protein N-term); CAMthiopropanoyl-pei	23897	326.15	33	31	54	55	43	41	35	39	40	46	38	40	30	32	57.1026	51.6239	44.4423	39.2136	32.784	41.3466	42.6637	42.1939	40.1789	36.4834	31.4594	33.9901	1.35136	1.22665	0.121199	0.0366642
763	Q2VTP6|Q2VTP6_PIG	Peptidylprolyl isomerase OS=Sus scrofa OX=9823 GN=FKBP1A PE=4 SV=1	FKBP1A	Carbamidomethylation; CAMthiopropanoyl-pei	11896	229.74	15	15	13	16	5	16	14	4	15	21	11	15	16	7	13.7469	15.0179	5.16771	15.3029	13.1136	4.24068	15.9989	19.2624	11.6307	13.6813	16.7783	7.43534	1.03905	1.23742	0.719819	0.0377855
1062	I3LER5|I3LER5_PIG	Cytochrome c oxidase subunit 4 isoform 1 mitochondrial OS=Sus scrofa OX=9823 GN=COX4I1 PE=1 SV=2	COX4I1		19641	196.04	12	12	3	3	4	9	9	4	7	10	7	7	7	5	3.17237	2.81585	4.13417	8.60786	8.43017	4.24068	7.46614	9.17258	7.40137	6.38459	7.34053	5.31095	0.475705	1.26287	0.175817	0.0313632
1096	F1RIP3|F1RIP3_PIG	Ferritin OS=Sus scrofa OX=9823 GN=FTL PE=1 SV=2	FTL	Carbamidomethylation	19993	244.76	15	7	6	6	25	4	1	5	6	2	4	6	1	3	6.34473	5.63169	25.8385	3.82571	0.936686	5.30085	6.39955	1.83452	4.22935	5.4725	1.04865	3.18657	3.75773	1.28387	0.244849	0.00647668
1311	A0A286ZWP6|A0A286ZWP6_PIG	Uncharacterized protein OS=Sus scrofa OX=9823 GN=DNAJB6 PE=1 SV=1	DNAJB6	Carbamidomethylation; Acetylation (Protein N-term); CAMthiopropanoyl-pei	36218	164.11	8	7	3	1	1	5	6	3	4	6	3	4	4	2	3.17237	0.938616	1.03354	4.78214	5.62011	3.18051	4.26637	5.50355	3.17202	3.64834	4.19459	2.12438	0.378754	1.29844	0.0971493	0.0388733
735	sp|A5GFN6|RAEL1_PIG	mRNA export factor OS=Sus scrofa OX=9823 GN=RAE1 PE=3 SV=1	RAE1	Carbamidomethylation; Acetylation (Protein N-term); CAMthiopropanoyl-pei	41025	234.51	15	15	11	14	10	17	17	4	19	23	8	17	16	5	11.632	13.1406	10.3354	16.2593	15.9237	4.24068	20.2652	21.0969	8.45871	15.5054	16.7783	5.31095	0.963881	1.32521	0.90672	0.0136449
759	F1S2V3|F1S2V3_PIG	HD domain containing 2 OS=Sus scrofa OX=9823 GN=HDDC2 PE=4 SV=1	HDDC2	Carbamidomethylation; Acetylation (Protein N-term); CAMthiopropanoyl-pei	23380	239.97	16	16	13	22	9	15	21	1	21	16	5	22	10	1	13.7469	20.6495	9.30188	14.3464	19.6704	1.06017	22.3984	14.6761	5.28669	20.0658	10.4865	1.06219	1.24578	1.33993	0.401831	0.0291095
921	F1SFB7|F1SFB7_PIG	Family with sequence similarity 183 member A OS=Sus scrofa OX=9823 GN=FAM183A PE=4 SV=3	FAM183A	CAMthiopropanoyl-pei	16293	239.56	13	13	4	1	6	10	11	20	7	9	17	5	5	14	4.22982	0.938616	6.20125	9.56428	10.3035	21.2034	7.46614	8.25532	17.9748	4.56042	5.24323	14.8707	0.276829	1.36564	0.0716767	0.000362996
1330	F1S6M1|F1S6M1_PIG	N-acetylgalactosamine-6-sulfatase OS=Sus scrofa OX=9823 GN=GALNS PE=4 SV=3	GALNS	Carbamidomethylation; Oxidation (M)	57719	180.64	12	12	2	5	1	2	3	2	1	10	4	0	7	3	2.11491	4.69308	1.03354	1.91286	2.81006	2.12034	1.06659	9.17258	4.22935	0	7.34053	3.18657	1.14588	1.37441	0.736042	0.036792
917	A0A287A5X0|A0A287A5X0_PIG	Uncharacterized protein OS=Sus scrofa OX=9823 GN=LOC100157017 PE=1 SV=1	LOC100157017	Carbamidomethylation; CAMthiopropanoyl-pei	37679	247.54	17	17	14	17	17	6	7	3	9	12	5	9	8	2	14.8044	15.9565	17.5702	5.73857	6.5568	3.18051	9.59933	11.0071	5.28669	8.20876	8.38917	2.12438	3.12299	1.38301	0.023834	0.0448452
1063	A0A286ZUS1|A0A286ZUS1_PIG	RAB8B member RAS oncogene family OS=Sus scrofa OX=9823 GN=RAB8B PE=1 SV=1	RAB8B	CAMthiopropanoyl-pei	23562	150.75	8	1	13	10	6	7	3	5	6	7	5	5	5	3	13.7469	9.38616	6.20125	6.695	2.81006	5.30085	6.39955	6.42081	5.28669	4.56042	5.24323	3.18657	1.98126	1.3939	0.133856	0.0249469
1535	F1SGC2|F1SGC2_PIG	Uncharacterized protein OS=Sus scrofa OX=9823 GN=CCDC39 PE=4 SV=2	CCDC39	Carbamidomethylation; Oxidation (M); Acetylation (Protein N-term); CAMthiopropanoyl-pei	110108	154.84	11	11	1	1	0	2	2	0	6	2	1	6	1	0	1.05746	0.938616	0	1.91286	1.87337	0	6.39955	1.83452	1.05734	5.4725	1.04865	0	0.527193	1.42481	0.184304	0.00712907
879	V5PZZ6|V5PZZ6_PIG	Arrestin domain-containing 5 OS=Sus scrofa OX=9823 GN=ARRDC5 PE=2 SV=1	ARRDC5	Carbamidomethylation; CAMthiopropanoyl-pei	37585	238.06	22	22	10	13	16	6	9	9	10	11	13	9	6	9	10.5746	12.202	16.5367	5.73857	8.43017	9.54153	10.6659	10.0898	13.7454	8.20876	6.29188	9.55972	1.65807	1.43394	0.0316683	0.0218984
800	A0A287ASH3|A0A287ASH3_PIG	NGG1 interacting factor 3 like 1 OS=Sus scrofa OX=9823 GN=NIF3L1 PE=1 SV=1	NIF3L1	Carbamidomethylation	48992	254.48	21	21	8	11	28	11	8	16	9	12	16	7	6	11	8.45964	10.3248	28.9392	10.5207	7.49349	16.9627	9.59933	11.0071	16.9174	6.38459	6.29188	11.6841	1.36443	1.54035	0.410217	0.0185029
935	I3LPP4|I3LPP4_PIG	Chromosome segregation 1 like OS=Sus scrofa OX=9823 GN=CSE1L PE=1 SV=2	CSE1L	Carbamidomethylation; Oxidation (M); Acetylation (Protein N-term)	110649	258.71	21	21	15	23	19	3	6	4	5	10	6	3	6	3	15.8618	21.5882	19.6373	2.86929	5.62011	4.24068	5.33296	9.17258	6.34403	2.73625	6.29188	3.18657	4.48444	1.70692	0.00378003	0.00314818
1297	F1S956|F1S956_PIG	6-phosphogluconolactonase OS=Sus scrofa OX=9823 GN=PGLS PE=1 SV=3	PGLS	Carbamidomethylation; Acetylation (Protein N-term); CAMthiopropanoyl-pei	27535	198.12	14	14	5	6	5	4	5	0	4	6	2	3	4	0	5.28728	5.63169	5.16771	3.82571	4.68343	0	4.26637	5.50355	2.11468	2.73625	4.19459	0	1.89052	1.71474	0.197781	0.0205357
1650	F1SCH1|F1SCH1_PIG	NADH:ubiquinone oxidoreductase subunit B7 OS=Sus scrofa OX=9823 GN=NDUFB7 PE=1 SV=3	NDUFB7	Carbamidomethylation	16458	109.03	2	2	0	1	1	1	2	1	2	3	2	1	2	1	0	0.938616	1.03354	0.956428	1.87337	1.06017	2.13318	2.75177	2.11468	0.912084	2.09729	1.06219	0.506985	1.71915	0.172225	0.0283657
1355	M3VK32|M3VK32_PIG	Serine/threonine-protein phosphatase OS=Sus scrofa OX=9823 GN=PPP4C PE=2 SV=1	PPP4C	Carbamidomethylation	35080	182.03	12	9	4	6	9	1	2	3	1	4	4	0	2	2	4.22982	5.63169	9.30188	0.956428	1.87337	3.18051	1.06659	3.66903	4.22935	0	2.09729	2.12438	3.18842	2.12356	0.0379807	0.0341222
1414	I3LIX4|I3LIX4_PIG	Serine/threonine kinase 39 OS=Sus scrofa OX=9823 GN=STK39 PE=1 SV=2	STK39	Carbamidomethylation	59387	190.66	9	7	2	6	8	1	3	1	3	3	2	1	1	1	2.11491	5.63169	8.26834	0.956428	2.81006	1.06017	3.19978	2.75177	2.11468	0.912084	1.04865	1.06219	3.31802	2.66835	0.174704	0.042202
1728	F1RJA8|F1RJA8_PIG	Uncharacterized protein OS=Sus scrofa OX=9823 GN=TPRG1L PE=4 SV=1	TPRG1L	Carbamidomethylation	30487	109.67	5	5	0	1	2	1	1	1	2	3	1	1	1	0	0	0.938616	2.06708	0.956428	0.936686	1.06017	2.13318	2.75177	1.05734	0.912084	1.04865	0	1.01775	3.03065	0.978209	0.0206688

## Sheet: INH_list
Entry	Gene names	Protein names	Mass	Biological function in sperm	Localization in sperm	Mapped PubMed ID	Upregulated/ downregulated in proteasomaly inhibited sperm
F1RWY7 A0A5G2R9J7	BPHL	Biphenyl hydrolase like	34119	Detoxifycation (assumed)	Midpiece, mitochondria	12732646, 25333274	Downregulated
I3LPP4 A0A287BD56 I3L918	CSE1L	Chromosome segregation 1-like protein (Exportin-2) (Importin-alpha re-exporter)	110649 64319 109335	Unknown	Head	23688036, 36097754	Upregulated
P20305 A0A287A6P1	GSN	Gelsolin	84775 85683	Actin polymerization during capacitation	Head and Flagellum	23791551, 20937821	Downregulated
I3LNK5 A0A287AMP7	GSPT1	G1 to S phase transition protein 1 (Eukaryotic peptide chain release factor GTP-binding subunit ERF3A isoform 1)	69025 67988	Unknown	Unknown	17700517	Downregulated
F1SCH1 A0A4X1V532	NDUFB7	NADH dehydrogenase [ubiquinone] 1 beta subcomplex subunit 7	16458	Oxidative phosphorylation	Midpiece, mitochondria	21310150	Upregulated
A0A287ASH3 A0A287B238	NIF3L1	NGG1 interacting factor 3 like 1	48992	Unknown	Unknown	11124544, 12951069	Upregulated
A5GHK3 A0A5G2QBU9 A0A8W4FGC6	PFDN4	Prefoldin subunit 4	15,270 14,692 14,712	Molecular chaperone (assumed)	Head	11106732	Downregulated
A0A287APK0 A0A4X1UE53 A0A287B5V9	PGLS	6-phosphogluconolactonase EC:3.1.1.31	22496 23495 25491	Gluconeogenesis (assumed)	Unknown	23161514	Upregulated
M3VK32	PPP4C	Serine/threonine-protein phosphatase EC:3.1.3.16	35080	Cell signaling (assumed)	Unknown	33543287 https://discovery.dundee.ac.uk/en/studentTheses/protein-phosphatase-4-in-human-spermatozoa	Upregulated
I3LIX4 I3LF98	STK39, SPAK	Non-specific serine/threonine protein kinase 39 EC:2.7.11.1	55762 52,445	Cell signaing (assumed)	Head	27853306	Upregulated
A0A4X1UHH1 A0A4X1UJM6 A0A4X1UL86	STYXL1	Serine/threonine/tyrosine interacting like 1	24,717 36,791 35,538	Cell signaling (assumed)	Unknown	30077638, 11842224	Downregulated
A0A286ZVD0	TIMM10	Mitochondrial import inner membrane translocase subunit	10333	Protein import into mitochonria (assumed)	Midpiece, mitochondria	11798021	Downregulated
F1RJA8 A0A5G2QRM0	TPRG1L	Tumor protein p63 regulated 1 like	25,586 30,487	Unknown	Unknown		Upregulated
F1S0D8 A0A5G2QFE2 A0A4X1SWJ6	UBXN4	UBX domain protein 4	56,593 52,942 56,593	Unknown	Unknown		Downregulated
